# Supplementary material for: Functionalization of Brain Region-specific Spheroids with Isogenic Microglia-like Cells
Source: Sci Rep. 2019 Jul 30;9:11055. doi: 10.1038/s41598-019-47444-6 (PMC6667451; doi:10.1038/s41598-019-47444-6)
Supplement: Supplementary file 2 — Supple Spreadsheet 1 [file 41598_2019_47444_MOESM2_ESM.xlsx]

## Sheet: microglia_vs_neuronsandmicrogli
GeneName	baseMean	log2FoldChange	lfcSE	stat	pvalue	padj	status	1-1	1-2	1-3	2-1	2-2	2-3	1-1	1-2	1-3	2-1	2-2	2-3
March1	225.513	-2.51349	0.511261	-4.91625	8.8218e-07	2.04382e-06	OK	390	419	306	37	134	35	3.90588	4.00175	3.56128	0.305054	1.07921	0.403384
Marc1	137.22	0.298031	0.192742	1.54627	0.12204	0.153882	OK	127	126	97	179	159	148	3.25096	3.0758	2.88542	3.77208	3.27303	4.35978
Marc2	100.276	1.79044	0.232876	7.68839	1.48999e-14	5.93143e-14	OK	41	41	44	181	216	117	1.49655	1.42716	1.86634	5.43885	6.34026	4.91462
March2	243.306	0.342206	0.166465	2.05573	0.0398088	0.0544993	OK	212	241	160	339	279	258	7.37268	7.99259	6.46605	9.70532	7.8026	10.3254
March3	752.952	1.47117	0.144525	10.1793	2.45268e-24	1.58874e-23	OK	344	361	414	1428	1226	946	4.70717	4.71074	6.58311	16.0861	13.4908	14.8966
March4	19.1826	-2.68258	0.500133	-5.36373	8.15186e-08	2.05644e-07	OK	31	32	32	5	5	5	0.39998	0.393738	0.479795	0.0531089	0.0518791	0.0742408
March5	1344.62	-0.229361	0.102326	-2.24148	0.0249948	0.0353841	OK	1360	1481	1280	1435	1504	1079	19.8896	20.6549	21.7533	17.2766	17.688	18.1595
March6	3685.01	-0.358836	0.122679	-2.92499	0.00344465	0.00551122	OK	4232	4195	3379	3522	4705	2422	25.0579	23.6871	23.2497	17.1676	22.4029	16.5032
March7	2012.15	0.0722123	0.110498	0.653517	0.513423	0.563183	OK	1719	2020	1818	2319	2638	1757	25.7028	28.803	31.5885	28.5448	31.7194	30.2324
March8	743.172	0.304007	0.116912	2.6003	0.00931423	0.0140308	OK	673	681	540	982	921	750	6.12382	5.90929	5.70993	7.35596	6.73926	7.85352
March9	444.396	-0.69094	0.139212	-4.96322	6.93357e-07	1.62227e-06	OK	553	533	473	435	350	311	10.637	9.77688	10.5726	6.88814	5.41384	6.88412
March10	2.39864	-1.47904	0.945395	-1.56447	0.117708	NaN	Low	4	4	3	1	1	1	0.0539375	0.0514365	0.0470091	0.0111007	0.0108437	0.0155177
March11	6.59926	-1.83432	0.725537	-2.52822	0.0114641	NaN	Low	14	5	11	3	3	2	0.526067	0.179169	0.480325	0.0928015	0.0906525	0.0864847
Sept1	44.443	0.294257	0.303087	0.970868	0.331614	0.381445	OK	36	35	41	62	51	45	1.29836	1.20377	1.71833	1.8408	1.47914	1.86768
Sept2	9943.29	-0.0082971	0.104061	-0.0797334	0.936449	0.947084	OK	8670	11305	8446	11660	12436	8253	118.637	147.521	134.302	131.347	136.844	129.96
Sept3	1825.61	-4.66149	0.12809	-36.3923	5.62749e-290	2.82918e-287	OK	3407	3874	2763	179	148	119	42.0142	45.5579	39.5944	1.81718	1.46768	1.68875
Sept4	67.6042	-1.0078	0.276212	-3.64865	0.000263618	0.000481425	OK	85	114	63	55	68	26	1.55032	1.98284	1.33528	0.825819	0.99737	0.545722
Sept5	19.7688	-0.971513	0.464591	-2.09112	0.0365176	0.0503385	OK	20	30	25	23	7	12	0.467371	0.668549	0.678893	0.442466	0.131545	0.322707
Sept6	920.542	-1.80331	0.11476	-15.7137	1.2184e-55	2.14804e-54	OK	1385	1514	1181	447	499	376	13.917	14.5078	13.7904	3.69764	4.0322	4.34791
Sept7	6200.49	0.705027	0.10756	6.5547	5.57542e-11	1.78352e-10	OK	4036	4948	4366	9101	9749	6286	53.2964	62.31	66.9978	98.9365	103.527	95.5251
Sept8	1971.77	1.01728	0.103799	9.80045	1.12081e-22	6.77047e-22	OK	1367	1222	1111	3084	3289	2230	13.2941	11.3329	12.5555	24.6902	25.7217	24.9569
Sept9	9499.97	0.719561	0.1075	6.69357	2.17793e-11	7.16097e-11	OK	6710	7609	6096	14836	12483	10826	52.7543	57.0484	55.6942	96.0224	78.9223	97.9488
Sept10	1559.57	2.1955	0.119191	18.42	9.07865e-76	2.49543e-74	OK	480	554	540	3179	2985	2173	8.46435	9.31628	11.0656	46.1491	42.3294	44.0969
Sept11	2911.27	-0.349851	0.0990288	-3.53282	0.000411155	0.000735182	OK	3000	3543	2751	2944	3058	2285	29.6828	33.43	31.6304	23.9796	24.3314	26.0175
Sept12	8.50597	-2.66536	0.702687	-3.7931	0.000148776	NaN	Low	13	15	15	1	4	1	0.489773	0.538919	0.656708	0.031015	0.121187	0.0433558
Sept14	2.18849	-0.661291	0.950555	-0.69569	0.486623	NaN	Low	4	1	3	2	2	1	0.0606779	0.0144661	0.0528837	0.0249759	0.0243975	0.0174569
Sept15	1576.26	0.729497	0.110357	6.61036	3.83376e-11	1.24038e-10	OK	1033	1248	1080	2375	2290	1718	32.2344	37.1376	39.1627	61.0103	57.4645	61.6933
Dec1	0.879465	0.376306	1.06693	0.352699	0.724314	NaN	Low	0	2	0	2	2	0	0	0.0875367	0	0.0755666	0.0738167	0
A1BG	372.652	0.666045	0.184352	3.61289	0.000302799	0.000549182	OK	248	316	253	665	388	421	8.06302	9.79747	9.55864	17.7987	10.1443	15.7516
A1BG-AS1	13.8213	0.653853	0.520899	1.25524	0.209392	0.252251	OK	15	7	8	14	28	14	0.404341	0.179943	0.250597	0.310674	0.606961	0.434291
A1CF	47.5303	1.23116	0.310014	3.97131	7.14773e-05	0.000138468	OK	34	28	18	71	74	69	0.204865	0.16089	0.126035	0.352183	0.358564	0.478447
A2M	379.208	1.82122	0.155548	11.7084	1.15478e-31	9.8078e-31	OK	176	176	123	665	646	584	2.17178	2.07108	1.76375	6.75532	6.41035	8.29301
A2M-AS1	24.0145	0.801903	0.395182	2.0292	0.0424381	0.057855	OK	20	14	15	39	35	26	0.525071	0.350507	0.457624	0.842894	0.738927	0.78552
A2ML1	5.53164	2.26527	0.806692	2.80809	0.00498357	NaN	Low	1	2	1	6	12	12	0.010706	0.0204192	0.0124411	0.0528811	0.103313	0.147845
A2MP1	0.197982	-0.559992	0.80038	-0.699657	0.484141	NaN	Low	0	0	1	0	0	0	0	0	0.055555	0	0	0
A3GALT2	0.503439	0.325729	1.02755	0.316994	0.751248	NaN	Low	1	0	0	0	1	1	0.0561256	0	0	0	0.0451343	0.0645887
A4GALT	27.9659	1.49516	0.423737	3.52851	0.000417905	0.000746738	OK	4	19	17	53	52	32	0.109783	0.49729	0.542192	1.19749	1.14769	1.0107
A4GNT	1.76654	-0.509164	0.992338	-0.513095	0.607885	NaN	Low	2	1	3	1	1	2	0.0648407	0.0309171	0.113024	0.0266894	0.0260713	0.0746181
AA06	0	NaN	NaN	NaN	NaN	NaN	Low	0	0	0	0	0	0	0	0	0	0	0	0
AAAS	977.729	0.126921	0.118473	1.07131	0.284029	0.331555	OK	920	1014	737	1157	1387	806	28.7551	30.2236	26.7685	29.7702	34.8618	28.9907
AACS	558.91	0.374505	0.130116	2.87823	0.00399908	0.00634294	OK	443	526	415	788	677	574	7.65899	8.6723	8.33768	11.2154	9.41243	11.4202
AACSP1	18.2309	-4.25926	0.660554	-6.44801	1.13331e-10	3.55169e-10	OK	45	32	24	2	1	1	1.18902	0.80632	0.736916	0.0435038	0.0212482	0.0304069
AADAC	9.50003	0.44518	0.588885	0.75597	0.449667	NaN	Low	8	5	9	12	11	12	0.28601	0.170468	0.373907	0.353177	0.316249	0.493706
AADACL2	0.140254	0.488833	0.778601	0.627835	0.530112	NaN	Low	0	0	0	1	0	0	0	0	0	0.0315113	0	0
AADACL2-AS1	0.137007	0.485208	0.777446	0.624106	0.532558	NaN	Low	0	0	0	0	1	0	0	0	0	0	0.0598088	0
AADACL3	0.137007	0.485208	0.777446	0.624106	0.532558	NaN	Low	0	0	0	0	1	0	0	0	0	0	0.0114034	0
AADACL4	0	NaN	NaN	NaN	NaN	NaN	Low	0	0	0	0	0	0	0	0	0	0	0	0
AADACP1	0.503439	0.325729	1.02755	0.316994	0.751248	NaN	Low	1	0	0	0	1	1	0.0445434	0	0	0	0.0358203	0.0512601
AADAT	172.201	-1.96599	0.194965	-10.0838	6.51462e-24	4.13397e-23	OK	282	249	248	72	103	53	6.27819	5.28647	6.41603	1.31959	1.84403	1.35787
AAED1	154.476	1.11272	0.184334	6.03642	1.57568e-09	4.53834e-09	OK	89	98	89	271	237	180	4.17148	4.38034	4.84753	10.4566	8.93294	9.70888
AAGAB	546.073	-0.67059	0.127904	-5.24292	1.58054e-07	3.88958e-07	OK	592	734	584	535	501	340	9.97961	11.7996	11.4402	7.42448	6.79165	6.59579
AAK1	777.341	0.059482	0.117558	0.505982	0.612869	0.658729	OK	791	806	579	929	932	709	2.13574	2.07533	1.81668	2.06494	2.02364	2.20299
AAMDC	255.37	1.79347	0.166944	10.743	6.39604e-27	4.59577e-26	OK	99	138	88	501	452	339	11.2782	14.9922	11.6498	46.9855	41.4085	44.4428
AAMP	1889.28	0.138361	0.109176	1.26732	0.205041	0.247526	OK	1808	1963	1374	2480	2225	1722	56.5717	58.5736	49.9594	63.8811	55.9856	62.0054
AANAT	4.67784	-2.13793	0.830783	-2.5734	0.0100706	NaN	Low	7	10	6	2	0	2	0.187024	0.254789	0.186286	0.0439897	0	0.0614931
AAR2	501.929	0.430714	0.132311	3.25532	0.00113263	0.0019212	OK	444	405	364	704	626	530	9.21986	8.02005	8.7836	12.0347	10.4535	12.6652
AARD	46.0405	3.14076	0.372105	8.44053	3.15914e-17	1.44894e-16	OK	11	7	7	99	101	71	0.353629	0.214602	0.261507	2.62006	2.61109	2.62669
AARS	6768.11	-0.0864169	0.10017	-0.862699	0.388303	0.438879	OK	7103	7533	5310	8055	7608	5665	121.959	123.344	105.948	113.856	105.048	111.935
AARS2	508.1	1.22974	0.141618	8.68351	3.83737e-18	1.84357e-17	OK	352	266	244	816	906	602	4.22639	3.04572	3.40445	8.06562	8.74784	8.31801
AARSD1	0.334989	-0.109418	0.941494	-0.116217	0.907481	NaN	Low	0	0	1	0	1	0	0	0	0.0489161	0	0.0338507	0
AASDH	194.134	-0.350565	0.190149	-1.84363	0.0652365	0.0861919	OK	232	169	213	209	226	126	3.4103	2.36904	3.63843	2.52913	2.67152	2.13143
AASDHPPT	1250.1	-0.167961	0.11119	-1.51057	0.130897	0.164135	OK	1178	1338	1230	1371	1438	1016	23.6409	25.6068	28.6849	22.6504	23.2072	23.4643
AASS	380.159	0.261411	0.378223	0.691157	0.489467	0.539258	OK	377	310	292	350	786	260	3.68694	2.89113	3.31846	2.81782	6.18148	2.92613
AATBC	24.1543	-2.73318	0.457718	-5.97133	2.35334e-09	6.68308e-09	OK	49	37	35	8	7	4	0.611876	0.440606	0.507885	0.0822391	0.0702928	0.0574809
AATF	855.714	-0.0713439	0.120664	-0.591259	0.554347	0.60319	OK	771	955	767	1039	925	739	20.6764	24.4233	23.9026	22.938	19.9484	22.8066
AATK	294.495	-2.59969	0.175302	-14.8298	9.40287e-50	1.40772e-48	OK	562	496	388	115	81	72	6.02241	5.0687	4.83165	1.0145	0.698014	0.887896
AATK-AS1	5.23731	-1.03515	0.803915	-1.28763	0.197874	NaN	Low	16	1	4	3	4	3	0.582539	0.0347205	0.169237	0.089918	0.117114	0.125696
ABALON	88.8118	-1.62267	0.245059	-6.62154	3.5548e-11	1.1518e-10	OK	130	166	91	47	50	42	3.9223	4.77625	3.19057	1.16739	1.21315	1.45829
ABAT	905.952	-2.7256	0.139309	-19.5652	3.06405e-85	1.05183e-83	OK	1814	1379	1287	277	299	195	17.5638	12.7329	14.4807	2.20791	2.32808	2.17276
ABCA1	1353.35	-0.32454	0.129238	-2.51118	0.0120328	0.0178516	OK	1741	1401	1153	1291	1504	1090	9.51839	7.30438	7.32527	5.81047	6.61238	6.85783
ABCA10	8.11968	-0.888172	0.639512	-1.38883	0.164885	NaN	Low	11	12	8	3	11	4	0.0997601	0.103783	0.0843109	0.0223978	0.0802237	0.0417465
ABCA11P	88.2067	0.864852	0.24116	3.58622	0.000335504	0.000604629	OK	74	49	53	119	135	112	2.24212	1.41581	1.86609	2.96821	3.28932	3.90518
ABCA12	3.68375	0.0632147	0.814457	0.0776158	0.938134	NaN	Low	3	3	4	4	4	4	0.0183831	0.0175307	0.0284831	0.020178	0.0197107	0.0282067
ABCA13	17.7512	-4.20827	0.657243	-6.40292	1.52436e-10	4.73061e-10	OK	37	31	29	1	1	2	0.123627	0.0987768	0.1126	0.00275063	0.00268694	0.00769021
ABCA17P	10.6428	-1.08061	0.581854	-1.85718	0.0632858	0.0837914	OK	18	17	8	12	7	3	0.246776	0.222259	0.127453	0.135435	0.0771744	0.0473312
ABCA2	3008.29	-1.421	0.109928	-12.9267	3.18382e-38	3.39861e-37	OK	4736	4525	3281	2001	1873	1425	32.5268	29.6367	26.1858	11.3135	10.3446	11.2627
ABCA3	794.856	-3.20299	0.13705	-23.371	8.43754e-121	5.64373e-119	OK	1517	1434	1140	182	162	153	13.1513	11.8553	11.4846	1.29889	1.12939	1.5264
ABCA4	31.8238	0.989144	0.35278	2.80386	0.00504954	0.00790529	OK	18	25	17	55	45	38	0.141092	0.186874	0.154849	0.354905	0.283653	0.342774
ABCA5	212.452	-0.293067	0.175809	-1.66696	0.0955215	0.122678	OK	238	233	196	197	286	145	1.45684	1.3601	1.39418	0.992706	1.40781	1.0214
ABCA6	0.473323	1.21614	1.00916	1.2051	0.228165	NaN	Low	0	0	0	1	1	1	0	0	0	0.00892502	0.00871835	0.0124763
ABCA7	985.734	-0.460782	0.118469	-3.88947	0.000100464	0.000191808	OK	1241	1111	906	968	1088	661	10.4508	8.92225	8.8662	6.71082	7.36807	6.40585
ABCA8	36.1737	0.92976	0.328037	2.83432	0.00459233	0.00723091	OK	22	26	22	58	56	41	0.210387	0.23711	0.244483	0.456609	0.430655	0.451207
ABCA9	5.16741	0.492328	0.75988	0.647902	0.517049	NaN	Low	8	2	2	9	9	3	0.0728982	0.0173795	0.0211781	0.0675134	0.06595	0.031459
ABCA9-AS1	0	NaN	NaN	NaN	NaN	NaN	Low	0	0	0	0	0	0	0	0	0	0	0	0
ABCB1	4.57414	-0.798927	0.784306	-1.01864	0.308373	NaN	Low	9	3	5	5	2	3	0.109573	0.0348309	0.0707396	0.0501133	0.0195812	0.042032
ABCB10	440.058	0.72329	0.136957	5.28116	1.28372e-07	3.18072e-07	OK	303	314	320	685	638	462	4.51055	4.45756	5.53562	8.39456	7.63753	7.91452
ABCB11	0.663179	-0.742135	1.05368	-0.704326	0.48123	NaN	Low	0	2	1	1	0	0	0	0.0229337	0.0139731	0.00989883	0	0
ABCB4	11.5464	1.50193	0.609669	2.46351	0.0137583	0.0202459	OK	9	5	2	9	25	21	0.129576	0.0686487	0.0334612	0.106671	0.289446	0.347934
ABCB5	0.506687	0.330364	1.02818	0.321311	0.747975	NaN	Low	1	0	0	1	0	1	0.00742967	0	0	0.00611632	0	0.00854999
ABCB6	1505.71	-2.76681	0.119957	-23.065	1.04098e-117	6.59498e-116	OK	2500	3047	1984	462	460	327	47.5617	55.2803	43.862	7.23569	7.03754	7.15914
ABCB7	630.297	0.0549282	0.116773	0.470383	0.638082	0.682486	OK	600	654	509	790	799	514	13.6273	14.165	13.434	14.7709	14.5932	13.4344
ABCB8	393.233	-0.329154	0.143438	-2.29474	0.021748	0.0311156	OK	494	433	325	391	426	312	5.99023	5.00709	4.57962	3.90314	4.15405	4.35379
ABCB9	170.595	0.010942	0.178362	0.0613471	0.951083	0.959083	OK	161	184	139	220	176	157	2.36481	2.57733	2.37255	2.6602	2.07888	2.65379
ABCC1	1541.64	0.114126	0.125213	0.911454	0.362056	0.412384	OK	1625	1312	1264	2082	1743	1380	14.2163	10.9458	12.8502	14.9946	12.2624	13.8934
ABCC10	401.556	-0.287806	0.136945	-2.10162	0.035587	0.049147	OK	483	414	360	450	422	305	5.07543	4.14865	4.396	3.89277	3.56602	3.68826
ABCC11	12.9788	-2.23548	0.563773	-3.9652	7.33339e-05	0.0001418	OK	22	22	18	5	3	5	0.257368	0.245434	0.2447	0.0481529	0.0282227	0.0673128
ABCC12	0	NaN	NaN	NaN	NaN	NaN	Low	0	0	0	0	0	0	0	0	0	0	0	0
ABCC13	1.44218	1.60231	1.04798	1.52894	0.126279	NaN	Low	0	1	0	2	3	3	0	0.0187258	0	0.0323303	0.0473725	0.0677917
ABCC2	57.4231	-0.268153	0.289284	-0.926954	0.35395	0.404244	OK	78	53	48	46	77	46	0.822344	0.532863	0.588071	0.399243	0.652823	0.558101
ABCC3	26.5034	-0.0109743	0.391189	-0.0280538	0.977619	0.981018	OK	34	23	19	22	41	23	0.370359	0.23892	0.240506	0.197282	0.359148	0.288315
ABCC4	275.207	0.52472	0.146184	3.58945	0.000331383	0.000597893	OK	215	222	203	396	403	263	1.9704	1.94021	2.16193	2.98766	2.97007	2.77375
ABCC5	705.301	0.318062	0.138556	2.29556	0.0217013	0.0310545	OK	743	589	462	918	1008	636	6.04256	4.56802	4.3662	6.14604	6.59231	5.9523
ABCC5-AS1	0.196061	0.534037	0.79834	0.668934	0.503537	NaN	Low	0	0	0	0	0	1	0	0	0	0	0	0.140883
ABCC6	87.2668	1.91505	0.241103	7.94286	1.9757e-15	8.28393e-15	OK	40	36	27	166	171	115	0.411661	0.353316	0.322904	1.4064	1.41521	1.36199
ABCC6P1	45.776	2.28162	0.331369	6.88544	5.76086e-12	1.96333e-11	OK	17	14	12	85	99	65	0.358326	0.281409	0.293928	1.47492	1.67807	1.57666
ABCC6P2	6.93204	1.92455	0.721412	2.66775	0.00763607	NaN	Low	2	3	2	9	21	8	0.162653	0.232667	0.189013	0.602552	1.3734	0.748717
ABCC8	22.5959	-6.07049	0.858626	-7.07001	1.54925e-12	5.47987e-12	OK	39	47	42	0	0	0	0.454761	0.522633	0.569112	0	0	0
ABCC9	66.9657	-1.09005	0.253463	-4.30062	1.70317e-05	3.50647e-05	OK	88	96	77	55	55	30	0.597099	0.621177	0.607133	0.307218	0.300104	0.234251
ABCD1	436.791	1.48044	0.148327	9.98095	1.84691e-23	1.14953e-22	OK	237	206	207	798	673	601	3.71389	3.07843	3.76948	10.2945	8.48089	10.8381
ABCD2	14.2246	-0.898131	0.50474	-1.7794	0.075175	0.0983218	OK	21	20	13	8	17	7	0.225753	0.205033	0.1624	0.0707986	0.146963	0.086598
ABCD3	690.483	0.302708	0.119725	2.52837	0.0114594	0.0170562	OK	552	695	515	900	912	665	8.34709	10.0222	9.04967	11.2036	11.0901	11.5721
ABCD4	878.098	-0.196628	0.128478	-1.53044	0.125908	0.158337	OK	1055	881	739	947	1095	643	19.1873	15.2798	15.6184	14.1786	16.0148	13.4576
ABCE1	1068.79	-0.225211	0.112511	-2.00168	0.0453194	0.0614443	OK	1064	1118	1078	1163	1216	830	14.5663	14.5959	17.1497	13.1072	13.3871	13.0762
ABCF1	1544	0.053665	0.109946	0.488102	0.625477	0.670431	OK	1615	1386	1300	1913	1886	1324	3.98417	3.26069	3.72682	3.88509	3.74156	3.7588
ABCF2	585.045	-0.225959	0.117782	-1.91845	0.0550546	0.0735619	OK	614	646	534	628	632	485	7.09759	7.12124	7.17321	5.97616	5.87496	6.45179
ABCF3	1042.93	0.244625	0.122308	2.00007	0.0454922	0.0616572	OK	1080	908	736	1403	1379	918	24.1096	19.33	19.093	25.7836	24.7557	23.5833
ABCG1	348.635	1.13108	0.146325	7.7299	1.07633e-14	4.31778e-14	OK	234	206	180	613	525	417	3.72689	3.12881	3.33145	8.03734	6.72413	7.64299
ABCG2	86.5179	1.69785	0.255372	6.64852	2.96047e-11	9.63838e-11	OK	32	37	44	159	134	131	0.385993	0.42561	0.616754	1.57887	1.29981	1.81843
ABCG4	48.7066	1.25199	0.305529	4.09778	4.17124e-05	8.24567e-05	OK	31	20	29	86	76	61	0.452328	0.278293	0.491722	1.03302	0.891766	1.02428
ABCG5	1.80862	1.34011	1.00941	1.32762	0.184303	NaN	Low	1	1	0	2	3	4	0.0209549	0.0199833	0	0.0345014	0.0505537	0.0964588
ABCG8	0.366433	0.0204951	0.956827	0.0214198	0.982911	NaN	Low	1	0	0	0	0	1	0.0215446	0	0	0	0	0.0247934
ABHD1	6.09942	-0.744544	0.716062	-1.03978	0.298444	NaN	Low	11	8	4	6	8	1	0.436778	0.302928	0.184569	0.196128	0.255449	0.0456945
ABHD10	940.299	0.177789	0.109892	1.61786	0.105694	0.13471	OK	816	887	799	1184	1235	835	16.697	17.3083	18.9988	19.9444	20.3218	19.6622
ABHD11	101.118	0.760106	0.218738	3.47496	0.000510933	0.000904154	OK	79	77	58	176	150	94	2.7457	2.5521	2.34252	5.0357	4.19241	3.75967
ABHD11-AS1	4.94241	0.24785	0.767323	0.323006	0.746691	NaN	Low	8	4	1	9	5	4	0.971103	0.463038	0.14106	0.89937	0.48808	0.558768
ABHD12	750.251	0.172872	0.129498	1.33494	0.181895	0.222131	OK	667	796	553	1054	850	681	15.8842	18.0773	15.3036	20.6633	16.2781	18.663
ABHD12B	1.64843	-0.593197	1.01267	-0.585775	0.558027	NaN	Low	2	1	3	1	3	0	0.0672324	0.0320575	0.117192	0.0276738	0.081099	0
ABHD13	357.728	-0.046899	0.144974	-0.323501	0.746316	0.781939	OK	339	345	343	417	387	329	3.6711	3.56284	4.31639	3.71752	3.37018	4.10005
ABHD14A	138.015	0.416863	0.219085	1.90275	0.0570738	0.0760773	OK	105	141	91	210	137	158	5.44109	6.96782	5.47984	8.95853	5.70904	9.42215
ABHD14A-ACY1	0	NaN	NaN	NaN	NaN	NaN	Low	0	0	0	0	0	0	0	0	0	0	0	0
ABHD14B	369.881	1.44572	0.144898	9.97748	1.91258e-23	1.18945e-22	OK	195	207	162	709	585	466	4.59426	4.65085	4.43533	13.7514	11.0836	12.6346
ABHD15	180.567	0.971484	0.178956	5.4286	5.67969e-08	1.4535e-07	OK	136	124	88	313	278	193	2.32746	2.0237	1.75007	4.4097	3.82591	3.80099
ABHD16A	646.948	0.0289805	0.129868	0.223153	0.823416	0.849639	OK	667	684	482	871	742	525	2.21318	2.16435	1.85852	2.37919	1.97988	2.00468
ABHD16B	79.8856	1.31419	0.255923	5.13511	2.81986e-07	6.81569e-07	OK	57	37	35	147	117	105	1.84276	1.14071	1.3149	3.91229	3.04176	3.90642
ABHD17A	1783.99	0.0649492	0.14848	0.437428	0.661801	0.704905	OK	1656	1939	1386	2535	1639	1695	55.4089	61.8697	53.8905	69.8261	44.1005	65.2657
ABHD17B	445.961	-0.687962	0.133442	-5.15553	2.52915e-07	6.12537e-07	OK	505	549	505	400	386	315	8.89427	9.22087	10.3357	5.79962	5.46703	6.38448
ABHD17C	347.728	0.491493	0.145404	3.38018	0.000724378	0.00125788	OK	258	290	270	531	453	340	6.27689	6.72827	7.6334	10.6351	8.86275	9.51918
ABHD2	897.516	0.740388	0.11345	6.52613	6.74901e-11	2.14704e-10	OK	665	694	553	1339	1260	1028	4.18066	4.16067	4.03997	6.92986	6.37	7.43725
ABHD3	136.409	0.121778	0.193844	0.628227	0.529856	0.578804	OK	118	156	100	155	189	120	2.70573	3.4112	2.6646	2.92587	3.48505	3.1665
ABHD4	1079.04	1.34784	0.126068	10.6914	1.11672e-26	7.91815e-26	OK	500	634	584	1880	1789	1359	11.4421	13.8359	15.5302	35.4172	32.9224	35.7891
ABHD5	413.899	0.910257	0.132411	6.87447	6.22209e-12	2.11543e-11	OK	261	293	260	625	648	479	2.7995	2.99701	3.24073	5.51874	5.58933	5.91249
ABHD6	165.151	-0.217985	0.186303	-1.17006	0.241977	0.287324	OK	171	159	172	209	170	120	4.10289	3.63808	4.7957	4.1282	3.28011	3.31338
ABHD8	550.457	-0.0431948	0.156439	-0.276113	0.782461	0.813845	OK	518	624	452	731	498	513	14.2305	16.3477	14.4297	16.5321	11.0018	16.2182
ABI1	964.785	0.500014	0.120955	4.13389	3.56672e-05	7.09204e-05	OK	707	779	771	1322	1432	936	10.7504	11.296	13.6235	16.5484	17.5103	16.3786
ABI2	3574.78	-1.42815	0.093699	-15.2419	1.86354e-52	3.00344e-51	OK	5039	5496	4325	2233	2460	1616	41.7672	43.4429	41.6588	15.237	16.3973	15.4145
ABI3	9.59421	0.835701	0.587198	1.4232	0.154678	NaN	Low	5	9	5	13	14	13	0.136123	0.233659	0.158183	0.291356	0.306502	0.407286
ABI3BP	268.616	2.34636	0.173743	13.5048	1.46606e-41	1.7349e-40	OK	70	94	84	477	590	393	0.898536	1.15066	1.25299	5.04053	6.09025	5.80532
ABL1	3966.89	0.569619	0.111659	5.1014	3.37147e-07	8.08624e-07	OK	3251	3093	2724	5995	4975	4329	30.3415	27.5284	29.5432	46.0606	37.3387	46.4947
ABL2	555.972	0.143186	0.129805	1.10309	0.269988	0.317056	OK	567	481	451	677	675	533	2.57373	2.08212	2.37896	2.52982	2.46394	2.78422
ABLIM1	507.605	-0.774474	0.121995	-6.34842	2.17531e-10	6.67893e-10	OK	611	668	545	426	470	321	4.22516	4.40513	4.37953	2.42511	2.61363	2.55448
ABLIM2	28.8779	-3.34961	0.462295	-7.24561	4.30506e-13	1.57647e-12	OK	62	51	39	5	6	4	0.700752	0.549698	0.512232	0.0465225	0.0545343	0.052027
ABLIM3	111.071	-0.118865	0.212098	-0.560428	0.575187	0.623386	OK	137	101	91	119	127	98	1.64631	1.15742	1.27075	1.17722	1.22727	1.35523
ABO	34.094	0.938893	0.371691	2.52601	0.0115367	0.0171597	OK	25	15	25	51	73	27	0.909064	0.520148	1.05639	1.52667	2.13463	1.12983
ABR	2829.96	0.616518	0.108542	5.67998	1.34707e-08	3.62717e-08	OK	2229	2401	1749	4338	3718	3040	19.228	19.7513	17.5325	30.8059	25.7916	30.1782
ABRA	0.137007	0.485208	0.777446	0.624106	0.532558	NaN	Low	0	0	0	0	1	0	0	0	0	0	0.0167656	0
ABRACL	223.204	-0.646915	0.161896	-3.99586	6.44591e-05	0.000125402	OK	240	295	241	223	214	133	16.3076	19.1154	19.0295	12.474	11.6934	10.3999
ABT1	489.275	-0.336234	0.14716	-2.28481	0.0223237	0.0318808	OK	573	540	442	553	421	414	14.5381	13.0655	13.0318	11.5504	8.58973	12.0878
ABTB1	246.278	1.28592	0.154312	8.33321	7.86791e-17	3.54807e-16	OK	139	144	123	400	446	294	3.94703	3.89941	4.05873	9.35052	10.1844	9.60724
ABTB2	432.38	-0.471181	0.137962	-3.4153	0.00063712	0.00111417	OK	543	498	392	426	401	340	6.35879	5.56141	5.33446	4.10681	3.77628	4.58194
ACAA1	677.832	0.272531	0.120429	2.26301	0.0236348	0.033633	OK	622	666	467	892	856	657	17.9734	18.3524	15.6814	21.219	19.8911	21.8474
ACAA2	2174.54	0.91829	0.113947	8.05889	7.69918e-16	3.29286e-15	OK	1289	1685	1304	3580	3214	2451	38.2678	47.7047	44.987	87.4951	76.7311	83.7374
ACACA	797.451	0.68849	0.12634	5.44949	5.05159e-08	1.29787e-07	OK	673	590	476	1127	1123	922	3.39554	2.83875	2.79081	4.681	4.55638	5.35329
ACACB	199.209	0.103578	0.184899	0.560188	0.575351	0.623477	OK	214	153	175	251	219	194	1.32848	0.905762	1.26244	1.28273	1.09328	1.38592
ACAD10	380.053	-0.00605725	0.161311	-0.0375501	0.970046	0.974486	OK	436	352	299	449	542	266	6.09535	4.69284	4.8575	5.16748	6.09336	4.27946
ACAD11	78.0435	-1.26763	0.247619	-5.11929	3.06696e-07	7.37974e-07	OK	109	119	88	42	67	39	1.75995	1.83233	1.65115	0.55827	0.869952	0.724662
ACAD8	224.746	-0.335857	0.183486	-1.83042	0.0671867	0.0885725	OK	252	255	209	211	312	136	6.57381	6.34363	6.33567	4.53127	6.54511	4.08274
ACAD9	452.485	1.29261	0.135742	9.52252	1.69036e-21	9.73193e-21	OK	287	254	205	806	739	548	5.99001	5.05546	4.97198	13.8485	12.4033	13.162
ACADL	4.20793	0.190106	0.781026	0.243406	0.807691	NaN	Low	3	4	4	7	5	3	0.0691765	0.0879585	0.107183	0.132879	0.0927156	0.0796076
ACADM	625.449	0.44235	0.119257	3.70923	0.000207894	0.000384391	OK	533	513	460	878	909	574	11.1976	10.2777	11.2301	15.1849	15.357	13.8773
ACADS	390.555	1.78713	0.155929	11.4611	2.06753e-30	1.67302e-29	OK	156	201	141	791	622	547	4.29179	5.2734	4.50778	17.9148	13.761	17.318
ACADSB	376.029	1.23942	0.140499	8.82159	1.12846e-18	5.58496e-18	OK	232	217	186	580	698	446	2.24215	1.99994	2.08891	4.61451	5.42473	4.9603
ACADVL	6903.79	0.376991	0.109865	3.43142	0.000600434	0.00105333	OK	5658	6833	4688	8895	10500	6199	128.965	148.525	124.173	166.907	192.461	162.602
ACAN	251.227	2.69238	0.185386	14.5231	8.64978e-48	1.2379e-46	OK	55	66	67	552	457	397	0.357229	0.408798	0.505695	2.95151	2.38696	2.96736
ACAP1	121.654	-0.295511	0.243319	-1.2145	0.224557	0.268671	OK	152	124	107	93	189	79	3.47979	2.70715	2.84657	1.75272	3.4795	2.08129
ACAP2	1278.56	-0.147241	0.106126	-1.38742	0.165313	0.20325	OK	1288	1473	1077	1430	1541	994	10.3141	11.2487	10.0222	9.42701	9.92352	9.16009
ACAP3	2376.61	-0.801535	0.126192	-6.35171	2.12941e-10	6.54187e-10	OK	3428	2907	2299	1993	2378	1325	52.3607	42.3438	40.8068	25.0606	29.2093	23.2904
ACAT1	318.165	0.168352	0.156614	1.07495	0.282398	0.329824	OK	282	359	218	426	364	301	7.58737	9.21123	6.81598	9.43566	7.8757	9.31976
ACAT2	229.377	0.53434	0.154431	3.46005	0.000540066	0.000953328	OK	189	187	157	338	334	217	5.6845	5.36356	5.48732	8.36889	8.07835	7.5108
ACBD3	2865.69	0.416153	0.126012	3.30248	NaN	NaN	OK	1915	2757	2287	3881	3948	2823	30.8422	42.3443	42.8029	51.4566	51.1328	52.3219
ACBD4	218.55	0.195244	0.157267	1.24148	0.214429	0.257801	OK	201	219	162	282	298	185	4.18749	4.35093	3.92195	4.83645	4.99251	4.43532
ACBD5	973.049	-0.303641	0.116887	-2.59773	0.00938419	0.0141293	OK	951	1080	1012	1010	1085	739	12.8327	13.8977	15.8689	11.2196	11.7737	11.4757
ACBD6	584.364	0.394671	0.125542	3.14374	0.00166803	0.00278244	OK	507	526	406	857	727	573	18.0137	17.8222	16.763	25.0667	20.7718	23.4286
ACBD7	61.5146	-1.08197	0.263587	-4.10479	4.04679e-05	8.01184e-05	OK	77	97	66	44	52	32	1.31189	1.57601	1.30671	0.617135	0.712452	0.627412
ACCS	128.723	2.31891	0.260735	8.89376	5.90771e-19	2.97005e-18	OK	59	30	31	203	339	167	1.50158	0.728114	0.91683	4.25318	6.93813	4.89114
ACCSL	0	NaN	NaN	NaN	NaN	NaN	Low	0	0	0	0	0	0	0	0	0	0	0	0
ACD	539.75	-0.688954	0.12563	-5.48401	4.15794e-08	1.07435e-07	OK	647	743	516	486	487	366	17.9809	19.6914	16.6642	11.1189	10.8838	11.7053
ACE	28.8294	-0.532117	0.369194	-1.44129	0.149502	0.185523	OK	38	37	23	30	21	24	0.418054	0.388179	0.29404	0.271701	0.185786	0.303848
ACE2	10.0726	0.39498	0.574547	0.687463	0.491791	0.541622	OK	6	8	10	16	10	11	0.0982318	0.124903	0.190253	0.215646	0.131658	0.207248
ACER1	0.307378	-0.0688108	0.926347	-0.0742819	0.940786	NaN	Low	1	0	0	0	1	0	0.0527725	0	0	0	0.0424378	0
ACER2	41.0802	0.59875	0.345445	1.73327	0.0830477	0.107652	OK	45	30	18	43	61	54	0.90594	0.575956	0.421104	0.71265	0.987557	1.25106
ACER3	481.7	0.356294	0.128358	2.77579	0.00550678	0.00857889	OK	377	465	360	613	661	480	2.88537	3.39385	3.20178	3.86225	4.06824	4.22763
ACHE	152.795	-0.966169	0.179939	-5.36944	7.89819e-08	1.99535e-07	OK	204	211	162	115	125	94	3.79552	3.74372	3.50256	1.7614	1.87023	2.01263
ACIN1	2608.3	0.32999	0.14835	2.22441	0.0261211	0.0368714	OK	2722	2136	1739	3124	4345	2141	30.3884	22.7406	22.5605	28.7112	39.0081	27.5063
ACKR1	24.5134	-2.3776	0.442056	-5.3785	7.51095e-08	1.90246e-07	OK	53	37	29	9	8	7	1.37696	0.916699	0.875532	0.19249	0.16714	0.209285
ACKR2	16.2768	1.22198	0.506212	2.41396	0.0157802	0.0230449	OK	6	6	14	34	22	19	0.116385	0.110988	0.315575	0.542931	0.343173	0.424125
ACKR3	1861.79	0.854489	0.107	7.98587	1.39532e-15	5.89325e-15	OK	1239	1321	1196	3043	2699	2054	33.8757	34.443	37.9995	68.492	59.3425	64.6269
ACKR4	10.5302	-1.72542	0.619945	-2.78318	0.00538288	0.00839907	OK	17	25	7	4	9	2	0.376574	0.528108	0.180189	0.0729427	0.160321	0.0509832
ACLY	1877.53	0.130063	0.105843	1.22883	0.219137	0.262792	OK	1802	1819	1483	2439	2149	1759	23.6815	22.7965	22.6478	26.3868	22.711	26.6021
ACMSD	0.508608	-0.470447	1.02896	-0.457206	0.647523	NaN	Low	1	0	1	1	0	0	0.0423113	0	0.0491684	0.0348319	0	0
ACO1	1140.43	0.731862	0.116673	6.27276	3.54702e-10	1.07299e-09	OK	744	981	717	1734	1664	1230	11.8005	14.8381	13.2153	22.6411	21.224	22.4507
ACO2	1663.46	-0.00716475	0.1058	-0.0677194	0.946009	0.955141	OK	1570	1837	1352	2060	1886	1441	32.8872	36.6959	32.9105	35.5235	31.7698	34.7366
ACOT1	30.0836	1.07167	0.381046	2.81243	0.0049168	0.00770676	OK	11	25	18	48	41	42	0.394	0.853933	0.749213	1.41535	1.18095	1.7312
ACOT11	27.6918	1.69205	0.390906	4.32854	1.501e-05	3.10871e-05	OK	15	11	10	49	50	39	0.25398	0.177616	0.196761	0.683007	0.680807	0.759923
ACOT12	1.91698	-0.141436	0.967168	-0.146237	0.883734	NaN	Low	2	3	1	3	2	1	0.057734	0.0825855	0.0335453	0.0712924	0.0464277	0.0332199
ACOT13	416.172	0.554182	0.128137	4.3249	1.52598e-05	3.15793e-05	OK	326	352	281	588	580	438	4.26082	4.38732	4.26787	6.32664	6.09605	6.58788
ACOT2	109.712	1.59531	0.224256	7.11378	1.1291e-12	4.03048e-12	OK	57	56	41	211	165	156	1.42977	1.33955	1.1951	4.35706	3.32828	4.5031
ACOT4	3.53899	0.682831	0.843797	0.809236	0.418379	NaN	Low	1	2	4	6	6	3	0.0351817	0.0671007	0.163533	0.173775	0.169751	0.12146
ACOT6	2.28658	-0.396021	0.95226	-0.415875	0.677502	NaN	Low	1	6	1	1	3	2	0.0571877	0.327216	0.0664557	0.0470786	0.137965	0.131622
ACOT7	434.543	-0.335002	0.14492	-2.31164	0.0207978	0.0298493	OK	442	538	402	500	389	351	10.6229	12.3306	11.2273	9.89261	7.51823	9.70786
ACOT8	220.991	0.171135	0.16362	1.04593	0.295595	0.343795	OK	211	214	167	301	244	212	10.3458	10.0063	9.51537	12.1497	9.62088	11.9622
ACOT9	243.154	1.21994	0.157788	7.73156	1.06239e-14	4.26405e-14	OK	127	151	135	397	427	286	4.22229	4.78743	5.21564	10.8656	11.4161	10.9422
ACOX1	662.892	0.308108	0.117474	2.62277	0.00872191	0.0131921	OK	597	586	500	834	866	670	4.32853	4.05177	4.21275	4.97798	5.04928	5.59032
ACOX2	100.216	1.44236	0.223294	6.45948	1.05063e-10	3.29722e-10	OK	58	50	44	187	159	130	1.44225	1.18567	1.27144	3.82802	3.17947	3.72008
ACOX3	245.7	1.14638	0.16205	7.07424	1.50272e-12	5.3227e-12	OK	170	134	129	425	398	282	3.39624	2.55291	2.99481	6.98971	6.39408	6.48328
ACOXL	8.30971	0.219192	0.629067	0.34844	0.72751	NaN	Low	8	4	9	9	8	11	0.193566	0.0922953	0.253053	0.179268	0.155659	0.306286
ACP1	2167.64	-0.120788	0.109111	-1.10702	0.268285	0.315326	OK	1959	2552	1924	2537	2493	1739	59.7656	74.2469	68.2106	63.7174	61.1624	61.0538
ACP2	430.608	1.52706	0.136808	11.1621	6.24724e-29	4.78209e-28	OK	232	206	190	801	730	549	5.75156	4.87019	5.4737	16.3475	14.5535	15.6627
ACP5	9.76304	0.822227	0.587941	1.39849	0.161967	NaN	Low	5	6	8	14	12	14	0.158609	0.181506	0.294902	0.3656	0.306115	0.511072
ACP6	184.704	-0.146162	0.175772	-0.831545	0.405666	0.45599	OK	179	195	177	189	249	137	5.68449	5.90546	6.53192	4.94106	6.35891	5.00674
ACPP	66.3827	1.66348	0.272808	6.09765	1.07641e-09	3.13566e-09	OK	30	32	27	127	100	98	0.451151	0.458914	0.471839	1.57226	1.20933	1.69599
ACPT	15.8601	-0.510035	0.477765	-1.06754	0.285726	0.333326	OK	24	12	17	16	15	11	1.02301	0.487788	0.842069	0.561448	0.514169	0.539582
ACR	22.1287	-1.11624	0.42064	-2.65367	0.0079621	0.0121323	OK	29	24	33	18	18	9	1.21539	0.959198	1.60716	0.621025	0.606644	0.434065
ACRBP	61.9383	-2.43985	0.331632	-7.35708	1.87982e-13	7.05272e-13	OK	117	100	84	13	39	10	3.56189	2.90319	2.97169	0.325806	0.954784	0.350341
ACRC	37.2807	-0.121085	0.371485	-0.325948	0.744464	0.780207	OK	48	43	22	37	66	18	0.867209	0.740853	0.461886	0.550307	0.958897	0.374241
ACRV1	3.21663	0.484412	0.865301	0.559819	0.575603	NaN	Low	3	1	3	3	4	5	0.146595	0.0465993	0.170353	0.120681	0.157183	0.281167
ACSBG1	8.26687	-2.55564	0.701217	-3.64458	0.00026783	NaN	Low	13	14	14	2	1	3	0.250475	0.257234	0.313457	0.0317227	0.0154941	0.0665177
ACSBG2	5.56005	0.502092	0.77893	0.644592	0.519191	NaN	Low	9	3	1	4	16	3	0.185281	0.0588966	0.0239231	0.0677905	0.264883	0.0710731
ACSF2	813.707	1.92572	0.115438	16.6819	1.77373e-62	3.676e-61	OK	335	352	276	1554	1497	1131	7.93503	7.9511	7.59701	30.3023	28.5149	30.8292
ACSF3	199	-0.269452	0.167956	-1.6043	0.108648	0.138238	OK	224	203	190	227	193	163	2.99378	2.58731	2.95091	2.49758	2.07432	2.50701
ACSL1	491.657	0.829866	0.123288	6.73112	1.6836e-11	5.57326e-11	OK	362	354	291	757	769	527	4.3822	4.08665	4.09361	7.54397	7.48609	7.34159
ACSL3	1716.4	0.331815	0.117319	2.82831	0.00467942	0.0073606	OK	1263	1678	1373	2179	2340	1686	16.6285	21.068	21.0064	23.6172	24.7749	25.5449
ACSL4	720.293	1.03026	0.127797	8.06166	7.52647e-16	3.22342e-15	OK	416	467	453	1086	1152	886	4.47709	4.79292	5.66539	9.62171	9.97011	10.9732
ACSL5	31.3411	0.430857	0.362102	1.18988	0.234095	0.278928	OK	24	37	16	48	47	25	0.368054	0.541107	0.285135	0.605986	0.579621	0.441201
ACSL6	26.8788	-3.77782	0.514372	-7.34452	2.06496e-13	7.72315e-13	OK	61	48	36	4	3	3	0.506494	0.380072	0.347357	0.0273417	0.0200314	0.0286656
ACSM1	3.34942	0.663197	0.865059	0.766649	0.44329	NaN	Low	2	4	1	2	8	4	0.0559888	0.106785	0.0325312	0.0460916	0.180097	0.128863
ACSM2A	0.414268	1.04867	0.975099	1.07545	0.282172	NaN	Low	0	0	0	1	2	0	0	0	0	0.0141687	0.0276813	0
ACSM2B	0.84743	-0.310633	1.06513	-0.291639	0.770563	NaN	Low	3	0	0	1	0	1	0.0705651	0	0	0.0193637	0	0.0270685
ACSM3	29.5407	1.10486	0.377661	2.92554	0.00343864	0.00550444	OK	13	20	19	56	38	37	0.325803	0.477994	0.553343	1.15537	0.765844	1.06711
ACSM4	1.30015	-1.05767	1.0502	-1.00711	0.313882	NaN	Low	2	3	1	0	2	0	0.0658824	0.0942413	0.0382797	0	0.0529803	0
ACSM5	1.66829	1.79758	1.03587	1.73533	0.082682	NaN	Low	1	0	0	3	5	2	0.0237356	0	0	0.0586195	0.0954369	0.0546294
ACSM6	0	NaN	NaN	NaN	NaN	NaN	Low	0	0	0	0	0	0	0	0	0	0	0	0
ACSS1	48.6827	-2.07587	0.312134	-6.65057	2.9196e-11	9.50931e-11	OK	67	82	75	21	22	16	0.956941	1.11688	1.24481	0.246917	0.252685	0.262982
ACSS2	886.552	0.0795621	0.108919	0.730468	0.465104	0.515551	OK	820	937	702	1089	1096	779	14.7452	16.0679	14.6691	16.1208	15.8487	16.1202
ACSS3	618.748	1.63665	0.155237	10.5429	5.47929e-26	3.79364e-25	OK	213	351	286	1104	1101	832	4.03222	6.33654	6.29158	17.205	16.7609	18.1252
ACTA1	2.75733	-0.321707	0.887767	-0.362378	0.717069	NaN	Low	3	3	3	3	4	1	0.115449	0.110096	0.134159	0.0950407	0.123786	0.0442857
ACTA2	69.1284	1.67029	0.271136	6.16036	7.25799e-10	2.14722e-09	OK	36	27	29	116	114	107	1.11669	0.798684	1.04534	2.96216	2.84368	3.81953
ACTA2-AS1	0.394043	-0.0197633	0.968515	-0.0204058	0.98372	NaN	Low	0	0	1	0	0	1	0	0	0.0326586	0	0	0.0323418
ACTB	36227	-0.258967	0.115455	-2.24301	0.0248961	0.03527	OK	34590	46220	32007	41839	35818	29135	1096.05	1396.65	1178.56	1091.39	912.694	1062.4
ACTBL2	6.4488	-1.04365	0.692427	-1.50724	0.131749	NaN	Low	10	11	5	3	7	3	0.205499	0.215568	0.119402	0.0507519	0.115679	0.0709459
ACTC1	101.067	1.35077	0.249089	5.42283	5.86631e-08	1.49879e-07	OK	46	45	67	206	162	110	0.71518	0.667192	1.21049	2.6366	2.02543	1.96809
ACTG1	56549.8	-0.619665	0.116167	-5.33426	9.59327e-08	2.40565e-07	OK	60855	77740	56945	57414	46559	40017	1659.9	2022.13	1804.97	1289.21	1021.25	1256.1
ACTG1P17	2.76737	-0.0881835	0.901753	-0.0977912	0.922098	NaN	Low	3	1	4	3	5	1	0.104267	0.0331442	0.161553	0.0858358	0.139747	0.0399965
ACTG1P20	43.5995	-2.61181	0.411273	-6.35056	2.14534e-10	6.5882e-10	OK	85	65	65	3	27	8	1.84027	1.34201	1.63533	0.0534693	0.470081	0.199319
ACTG1P4	19.5684	-4.15191	0.630413	-6.58601	4.5181e-11	1.45395e-10	OK	35	49	25	3	2	0	1.0134	1.35298	0.841169	0.0715082	0.0465682	0
ACTG2	66.0797	2.05826	0.276761	7.43696	1.03028e-13	3.91537e-13	OK	20	26	25	125	128	94	0.862757	1.06958	1.25322	4.43904	4.44032	4.6664
ACTL10	17.5844	1.2268	0.47024	2.60887	0.00908411	0.013708	OK	6	13	10	35	28	19	0.169871	0.350988	0.329002	0.81575	0.637488	0.619039
ACTL6A	841.825	-0.775597	0.123707	-6.26963	3.619e-10	1.09391e-09	OK	896	1181	946	764	735	521	26.4364	33.2295	32.435	18.557	17.4392	17.69
ACTL6B	90.7517	-7.37872	0.710494	-10.3853	2.89128e-25	1.9473e-24	OK	232	167	121	0	1	0	8.7006	5.97253	5.27323	0	0.0301583	0
ACTL7A	0	NaN	NaN	NaN	NaN	NaN	Low	0	0	0	0	0	0	0	0	0	0	0	0
ACTL7B	0.632321	-0.717178	1.05091	-0.682434	0.494964	NaN	Low	1	2	0	0	1	0	0.0408077	0.0778311	0	0	0.0328162	0
ACTL8	1.76285	-2.73642	1.05547	-2.5926	0.00952547	NaN	Low	4	3	3	0	0	0	0.12341	0.0882658	0.107558	0	0	0
ACTL9	0	NaN	NaN	NaN	NaN	NaN	Low	0	0	0	0	0	0	0	0	0	0	0	0
ACTN1	1714.64	0.711711	0.104354	6.82014	9.09519e-12	3.06417e-11	OK	1274	1285	1130	2645	2386	1873	19.2953	18.5595	19.888	32.9784	29.0602	32.645
ACTN1-AS1	0.678979	-0.760214	1.05493	-0.720628	0.471139	NaN	Low	2	0	1	1	0	0	0.191708	0	0.111388	0.0789097	0	0
ACTN2	107.838	-1.36023	0.228194	-5.96084	2.5094e-09	7.11201e-09	OK	159	167	120	59	96	43	1.78654	1.78942	1.56685	0.545743	0.867426	0.556007
ACTN3	51.8219	-0.73967	0.280223	-2.63957	0.00830103	0.0126019	OK	57	64	63	45	50	31	0.98251	1.05202	1.26192	0.63855	0.693071	0.614921
ACTN4	4908.35	0.944284	0.105472	8.95291	3.46229e-19	1.7657e-18	OK	3503	3227	2806	8123	7064	5736	50.8675	44.6868	47.3497	97.1039	82.489	95.8528
ACTR10	825.115	0.27628	0.120987	2.28355	0.0223981	0.0319754	OK	641	850	635	1097	1082	765	15.0774	19.0664	17.3569	21.242	20.4664	20.7074
ACTR1A	1712.26	-0.425892	0.0981177	-4.34062	1.42082e-05	2.94892e-05	OK	1911	2052	1631	1807	1731	1223	38.1911	39.1074	37.8778	29.729	27.8191	28.127
ACTR1B	1509.2	-0.381486	0.102776	-3.71183	0.000205765	0.000380679	OK	1695	1753	1415	1566	1491	1181	43.1005	42.5085	41.8118	32.7812	30.4885	34.5588
ACTR2	5106.09	-0.0758355	0.108047	-0.701874	0.482758	0.532808	OK	4441	5608	4812	5803	6183	4206	64.7667	77.9938	81.5505	69.6697	72.513	70.5889
ACTR3	2700.97	-0.348926	0.109694	-3.18091	0.00146814	0.00246244	OK	2584	3339	2680	2770	2822	2104	25.2277	31.0873	30.4053	22.2631	22.1558	23.6389
ACTR3B	172.191	-1.07809	0.193826	-5.56215	2.66465e-08	6.99488e-08	OK	231	217	214	151	101	103	5.9825	5.35934	6.44042	3.21935	2.10348	3.06976
ACTR3BP2	0	NaN	NaN	NaN	NaN	NaN	Low	0	0	0	0	0	0	0	0	0	0	0	0
ACTR3BP5	0	NaN	NaN	NaN	NaN	NaN	Low	0	0	0	0	0	0	0	0	0	0	0	0
ACTR3C	1.05914	-1.25289	1.06698	-1.17424	0.2403	NaN	Low	0	2	3	1	0	0	0	0.0771186	0.140961	0.0332865	0	0
ACTR5	178.499	-0.811319	0.177386	-4.57374	4.79091e-06	1.04065e-05	OK	238	228	184	179	150	96	5.51235	5.03588	4.95231	3.41298	2.79381	2.55875
ACTR6	349.024	0.0696902	0.136973	0.508787	0.610901	0.657022	OK	308	358	302	439	442	288	6.7523	7.48454	7.69374	7.92293	7.79236	7.2659
ACTR8	607.467	0.417774	0.12317	3.39186	0.000694201	0.00120817	OK	511	489	472	841	794	616	8.08705	7.38004	8.68042	10.9569	10.105	11.2188
ACTRT1	0	NaN	NaN	NaN	NaN	NaN	Low	0	0	0	0	0	0	0	0	0	0	0	0
ACTRT2	0.465197	-0.380915	0.999895	-0.380955	0.703237	NaN	Low	0	2	0	1	0	0	0	0.0770101	0	0.0332397	0	0
ACTRT3	20.7107	2.31857	0.477847	4.85213	1.22146e-06	2.79659e-06	OK	6	4	8	38	47	29	0.171991	0.109344	0.266487	0.896726	1.08343	0.956642
ACVR1	462.26	0.461525	0.135012	3.4184	0.000629914	0.00110219	OK	336	411	355	652	600	481	6.19921	7.23135	7.61123	9.90296	8.90213	10.2126
ACVR1B	1264.91	-0.110719	0.113622	-0.974449	0.329834	0.37965	OK	1347	1245	1136	1515	1333	1087	16.089	14.1812	15.7678	14.8969	12.8038	14.9413
ACVR1C	19.7205	0.715781	0.450448	1.58904	0.112051	0.142242	OK	11	11	19	24	38	19	0.0695804	0.0663541	0.139662	0.124976	0.193296	0.138307
ACVR2A	1195.83	-1.45611	0.121856	-11.9494	6.54172e-33	5.80596e-32	OK	1876	1531	1560	750	775	547	19.7893	15.4012	19.1228	6.51298	6.57424	6.6402
ACVR2B	3096.82	-0.965839	0.113763	-8.48994	2.06749e-17	9.5756e-17	OK	4422	3812	3417	2574	2278	1910	22.3244	18.3525	20.0464	10.6977	9.24828	11.0966
ACVR2B-AS1	39.458	-0.0767931	0.311774	-0.24631	0.805442	0.833963	OK	42	36	37	47	50	29	0.958082	0.783135	0.98081	0.882616	0.91721	0.761285
ACVRL1	98.8521	2.13292	0.245446	8.68997	3.62526e-18	1.74489e-17	OK	38	30	34	200	163	155	0.495419	0.372985	0.515107	2.14654	1.70892	2.3255
ACY1	14.647	0.87129	0.488811	1.78247	0.0746732	0.0977229	OK	12	10	7	23	25	15	0.410607	0.326306	0.278338	0.647878	0.687908	0.590652
ACY3	3.73357	0.372298	0.839358	0.44355	0.657368	NaN	Low	4	4	1	3	3	7	0.176666	0.168474	0.0513243	0.109077	0.106552	0.355785
ACYP1	102.139	-0.456662	0.21161	-2.15804	0.0309247	0.0430977	OK	103	139	96	101	106	73	6.05932	7.79798	6.56278	4.89135	5.01462	4.94203
ACYP2	90.2951	-1.02765	0.239977	-4.2823	1.84971e-05	3.79212e-05	OK	88	136	120	71	75	47	4.13474	6.09376	6.55204	2.74628	2.83382	2.54132
ADA	640.537	1.56955	0.13024	12.0512	1.91212e-33	1.72556e-32	OK	282	352	281	1178	1053	868	10.5688	12.5806	12.2381	36.3449	31.736	37.4363
ADAD1	0.137007	0.485208	0.777446	0.624106	0.532558	NaN	Low	0	0	0	0	1	0	0	0	0	0	0.0204755	0
ADAD2	0	NaN	NaN	NaN	NaN	NaN	Low	0	0	0	0	0	0	0	0	0	0	0	0
ADAL	170.031	-0.394068	0.170557	-2.31048	0.0208613	0.029924	OK	183	207	161	171	190	119	2.12611	2.29343	2.17365	1.6355	1.77514	1.59102
ADAM10	4227.89	1.01735	0.0948904	10.7214	8.0809e-27	5.77445e-26	OK	2694	2744	2485	6566	6790	4998	30.7271	29.8461	32.9366	61.6517	62.2786	65.6018
ADAM11	110.298	-0.514578	0.217518	-2.36568	0.0179968	0.0260791	OK	154	106	109	103	119	74	2.00866	1.31848	1.65212	1.10597	1.24819	1.11074
ADAM12	1068.2	1.44938	0.119127	12.1667	4.67735e-34	4.31596e-33	OK	546	531	538	1765	1866	1424	3.50782	3.25327	4.01658	9.33491	9.64055	10.5281
ADAM15	1010.6	0.266819	0.130248	2.04854	0.0405068	0.055382	OK	843	1064	716	1414	1153	1000	14.1361	17.0147	13.9523	19.5197	15.5481	19.2974
ADAM17	831.721	-0.114186	0.111869	-1.02071	0.307393	0.356382	OK	899	844	717	917	971	703	14.5278	13.0066	13.4645	12.1992	12.6185	13.0735
ADAM18	1.76786	-1.42806	1.03731	-1.3767	0.168606	NaN	Low	4	5	0	0	2	0	0.0702772	0.0837732	0	0	0.0282573	0
ADAM19	934.737	1.61099	0.11217	14.362	8.95456e-47	1.2383e-45	OK	452	442	411	1655	1761	1179	3.97492	3.70675	4.20012	11.9814	12.4536	11.9316
ADAM1A	45.322	-0.90237	0.344314	-2.62077	0.00877306	0.0132643	OK	74	50	46	29	59	17	1.49606	0.963982	1.0807	0.482655	0.959215	0.395515
ADAM2	1.07908	1.08301	1.06705	1.01496	0.310126	NaN	Low	0	0	1	0	5	1	0	0	0.02498	0	0.0864327	0.0247377
ADAM20	5.71462	-2.8548	0.821776	-3.47394	0.000512883	NaN	Low	9	11	10	1	2	0	0.185082	0.215722	0.238974	0.0169294	0.0330748	0
ADAM20P1	20.6674	-1.7444	0.487904	-3.57529	0.000349846	0.000629601	OK	37	30	26	11	19	1	0.69974	0.541049	0.571397	0.171257	0.288957	0.0217636
ADAM21	6.10216	-0.966148	0.696434	-1.38728	0.165357	NaN	Low	9	9	6	6	5	2	0.193975	0.18498	0.150274	0.106457	0.0866598	0.0496053
ADAM21P1	0.678979	-0.760214	1.05493	-0.720628	0.471139	NaN	Low	2	0	1	1	0	0	0.0560434	0	0.032563	0.0230683	0	0
ADAM22	163.779	-2.39018	0.205981	-11.6039	3.93829e-31	3.28051e-30	OK	320	246	220	62	70	38	1.932	1.41635	1.54351	0.308154	0.33986	0.264019
ADAM23	180.689	-2.30586	0.191624	-12.0332	2.37664e-33	2.13857e-32	OK	327	322	215	71	74	51	3.01609	2.83227	2.30444	0.539108	0.548876	0.541332
ADAM28	45.5174	-2.37428	0.337598	-7.03285	2.02351e-12	7.10119e-12	OK	80	73	66	15	24	8	0.600591	0.522628	0.575788	0.0927044	0.144892	0.0691154
ADAM29	0.170371	-0.54103	0.791271	-0.683747	0.494135	NaN	Low	1	0	0	0	0	0	0.0166908	0	0	0	0	0
ADAM30	0	NaN	NaN	NaN	NaN	NaN	Low	0	0	0	0	0	0	0	0	0	0	0	0
ADAM32	5.5912	-0.598969	0.796055	-0.752422	0.451797	NaN	Low	4	9	7	2	13	0	0.0842193	0.180707	0.171269	0.0346659	0.22011	0
ADAM33	1557.49	2.83243	0.175225	16.1645	8.97468e-59	1.72254e-57	OK	424	360	297	2760	4549	1824	6.84029	5.5385	5.56794	36.6554	59.016	33.8633
ADAM3A	0.847505	0.852593	1.05824	0.80567	0.420433	NaN	Low	0	1	0	0	5	0	0	0.0197811	0	0	0.0834038	0
ADAM5	0	NaN	NaN	NaN	NaN	NaN	Low	0	0	0	0	0	0	0	0	0	0	0	0
ADAM6	0	NaN	NaN	NaN	NaN	NaN	Low	0	0	0	0	0	0	0	0	0	0	0	0
ADAM7	0.140254	0.488833	0.778601	0.627835	0.530112	NaN	Low	0	0	0	1	0	0	0	0	0	0.0139184	0	0
ADAM8	240.918	1.32475	0.159594	8.30075	1.0346e-16	4.62409e-16	OK	151	135	105	416	428	283	2.62644	2.23927	2.12232	5.95669	5.9866	5.66465
ADAM9	3302.96	2.02476	0.0967474	20.9283	2.9593e-97	1.32531e-95	OK	1217	1310	1162	6153	6499	4587	17.0512	17.5032	18.9191	70.9695	73.2245	73.9587
ADAMDEC1	0	NaN	NaN	NaN	NaN	NaN	Low	0	0	0	0	0	0	0	0	0	0	0	0
ADAMTS1	5486.31	2.41289	0.115648	20.8641	1.13576e-96	5.04297e-95	OK	1901	1484	1510	11208	10968	7894	23.4678	17.4705	21.6619	113.904	108.884	112.146
ADAMTS10	969.084	0.6396	0.143689	4.45128	8.53607e-06	1.80926e-05	OK	910	642	602	1423	1550	911	11.9727	8.05504	9.20403	15.4126	16.3994	13.7932
ADAMTS12	707.028	1.58235	0.129485	12.2203	2.42098e-34	2.25664e-33	OK	373	336	294	1276	1149	991	4.32304	3.71365	3.95966	12.1745	10.7089	13.2175
ADAMTS13	298.075	0.16428	0.175314	0.937062	0.348727	0.398834	OK	345	255	204	361	445	234	3.76806	2.65595	2.58916	3.24583	3.90845	2.9411
ADAMTS14	35.0179	1.89046	0.375069	5.0403	4.64798e-07	1.10257e-06	OK	17	15	9	70	49	58	0.18532	0.155936	0.114011	0.628191	0.429551	0.727608
ADAMTS15	3471.79	3.46988	0.123939	27.9966	NaN	NaN	OK	526	530	555	8057	6805	5732	5.32084	5.11271	6.52404	67.0947	55.3564	66.7262
ADAMTS16	21.8308	-0.278796	0.422286	-0.660206	0.509121	0.558936	OK	18	21	28	17	27	19	0.20778	0.23117	0.375594	0.161547	0.250634	0.252395
ADAMTS17	9.9599	-1.11085	0.628944	-1.76621	0.0773606	NaN	Low	8	17	14	2	6	10	0.0725528	0.147026	0.147544	0.0149319	0.0437584	0.104366
ADAMTS18	387.236	3.03491	0.167537	18.1149	2.42919e-73	6.16594e-72	OK	61	94	81	828	780	625	0.592323	0.870437	0.913994	6.6188	6.09072	6.98401
ADAMTS19	222.465	3.5149	0.203168	17.3005	4.66193e-67	1.06223e-65	OK	34	40	26	507	468	356	0.383604	0.430373	0.340884	4.70904	4.24615	4.62221
ADAMTS19-AS1	11.0684	2.17659	0.645359	3.37268	0.000744417	0.00129138	OK	2	6	2	35	11	15	0.146098	0.417971	0.169775	2.10476	0.646178	1.26096
ADAMTS2	925.66	1.76778	0.135101	13.085	4.01397e-39	4.44618e-38	OK	396	397	391	1753	1473	1370	3.21597	3.0746	3.68998	11.7198	9.61979	12.8036
ADAMTS20	157.8	-1.72435	0.18745	-9.19903	3.612e-20	1.94583e-19	OK	247	263	185	83	96	59	2.47373	2.51184	2.15306	0.684311	0.773164	0.67999
ADAMTS3	146.719	0.639027	0.191328	3.33995	0.000837926	0.00144443	OK	104	103	116	205	233	146	1.02565	0.968685	1.32939	1.66433	1.84785	1.65696
ADAMTS4	161.922	1.47802	0.188169	7.85476	4.00551e-15	1.64734e-14	OK	94	71	76	290	285	202	1.24588	0.897403	1.17055	3.16422	3.03766	3.08103
ADAMTS5	124.045	3.2202	0.249919	12.885	5.46948e-38	5.77911e-37	OK	28	26	13	287	271	179	0.166373	0.147326	0.089763	1.40387	1.29491	1.22398
ADAMTS6	201.709	-0.564243	0.190883	-2.95596	0.00311697	0.00502266	OK	216	239	228	171	254	113	1.70638	1.80053	2.09308	1.11209	1.61362	1.0273
ADAMTS7	726.748	-1.5591	0.12746	-12.232	2.09658e-34	1.9613e-33	OK	1176	1052	867	459	401	329	12.299	10.4921	10.5369	3.95182	3.37252	3.95964
ADAMTS7P1	0.49746	-0.465639	1.02677	-0.453499	0.650189	NaN	Low	0	1	1	0	1	0	0	0.0054941	0.00669492	0	0.00463299	0
ADAMTS8	15.3683	-0.980192	0.476379	-2.05759	0.0396299	0.0542878	OK	23	20	16	12	13	8	0.360518	0.298958	0.29144	0.154846	0.163866	0.144306
ADAMTS9	3151.88	0.612906	0.130173	4.70839	2.49683e-06	5.56537e-06	OK	2826	2045	2178	4472	4375	3470	22.1908	15.3135	19.8741	28.9083	27.6264	31.3564
ADAMTS9-AS1	7.46358	-0.793358	0.660941	-1.20035	0.230005	NaN	Low	13	10	5	3	9	5	0.189927	0.139324	0.0848875	0.0360816	0.105738	0.084064
ADAMTS9-AS2	57.4303	0.200337	0.263714	0.759677	0.447448	0.497928	OK	54	54	44	66	81	53	1.3916	1.32708	1.31766	1.40019	1.67862	1.57179
ADAMTSL1	80.9399	1.43447	0.273993	5.23541	1.64616e-07	4.04467e-07	OK	57	25	40	154	146	90	0.409297	0.171192	0.333775	0.910343	0.843067	0.743708
ADAMTSL2	184.762	0.105016	0.176844	0.593835	0.552622	0.601482	OK	148	180	175	244	218	161	2.05605	2.38465	2.82513	2.7905	2.43542	2.57391
ADAMTSL3	42.0123	1.40594	0.323764	4.34249	1.40874e-05	2.9262e-05	OK	21	21	22	84	62	53	0.164002	0.156398	0.199656	0.540046	0.389375	0.476324
ADAMTSL4	1482.75	2.59533	0.120937	21.4602	3.6697e-102	1.77066e-100	OK	368	438	383	2886	3434	2029	4.77821	5.42341	5.77891	30.8485	35.8561	30.3177
ADAMTSL4-AS1	1.19866	-1.49895	1.05883	-1.41567	0.156871	NaN	Low	2	2	2	0	1	0	0.110843	0.105703	0.128806	0	0.0445679	0
ADAMTSL5	416.04	2.62209	0.150972	17.3681	1.44012e-67	3.3055e-66	OK	131	110	88	908	838	593	2.63268	2.10814	2.05513	15.0222	13.543	13.7144
ADAP1	186.324	-1.54428	0.172853	-8.93411	4.10461e-19	2.08712e-18	OK	267	306	221	118	109	81	5.49667	6.00745	5.28701	1.99982	1.80451	1.91897
ADAP2	11.47	0.741511	0.56137	1.3209	0.186536	0.227194	OK	14	6	4	16	17	14	0.292408	0.119507	0.0970848	0.275107	0.285533	0.336501
ADAR	4267.34	0.475307	0.102829	4.62229	3.79527e-06	8.32386e-06	OK	3858	3384	2916	5909	5820	4370	31.2342	26.1264	27.4337	39.3824	37.891	40.7141
ADARB1	673.022	1.02882	0.11775	8.73737	2.38595e-18	1.16094e-17	OK	453	422	381	1074	1131	746	3.64026	3.23391	3.55786	7.10492	7.30874	6.89873
ADARB2	28.0618	-1.09066	0.376972	-2.8932	0.00381338	0.00606382	OK	43	35	31	18	18	20	0.293011	0.227438	0.245475	0.100974	0.0986355	0.156834
ADARB2-AS1	0.170371	-0.54103	0.791271	-0.683747	0.494135	NaN	Low	1	0	0	0	0	0	0.089156	0	0	0	0	0
ADAT1	110.774	-0.116214	0.207166	-0.560972	0.574817	0.623071	OK	128	103	97	132	136	81	2.03978	1.56527	1.79628	1.73168	1.74284	1.48543
ADAT2	117.19	-1.17841	0.224226	-5.25545	1.47664e-07	3.64309e-07	OK	172	154	138	67	115	53	1.31798	1.12534	1.22882	0.422645	0.708638	0.467361
ADAT3	104.344	-0.693488	0.226682	-3.05929	0.00221859	0.00364234	OK	155	130	86	107	85	67	5.47328	4.37764	3.52894	3.11043	2.41368	2.72262
ADCK1	151.481	-0.833942	0.179012	-4.65858	3.18404e-06	7.02381e-06	OK	196	204	155	130	137	88	5.03744	4.99994	4.62929	2.75054	2.83152	2.60275
ADCK2	485.432	1.26821	0.140643	9.01723	1.92901e-19	9.99786e-19	OK	249	320	240	879	733	611	6.04767	7.41174	6.77376	17.5751	14.3166	17.0776
ADCK3	886.059	0.08844	0.115582	0.76517	0.44417	0.494704	OK	837	891	716	1088	1005	850	16.4356	16.6847	16.3381	17.5877	15.8698	19.2076
ADCK4	933.484	-0.13508	0.117121	-1.15334	0.248769	0.294655	OK	939	995	843	1138	955	788	21.5915	21.8184	22.5255	21.5417	17.659	20.8516
ADCK5	177.452	0.81725	0.177987	4.59162	4.39824e-06	9.58962e-06	OK	145	112	107	276	263	197	4.18782	3.08474	3.59115	6.5622	6.10832	6.5476
ADCY1	165.257	-2.77401	0.214346	-12.9417	2.61673e-38	2.80287e-37	OK	320	277	226	52	37	44	1.42087	1.17291	1.16612	0.190076	0.132115	0.224829
ADCY10	23.2268	0.477683	0.397837	1.2007	0.229867	0.274435	OK	18	21	16	27	40	22	0.188974	0.210246	0.195199	0.233353	0.337702	0.265795
ADCY10P1	82.2916	-0.162481	0.292498	-0.555494	0.578557	0.626733	OK	106	76	67	75	145	42	1.33205	0.910772	0.978408	0.775885	1.46531	0.60738
ADCY2	459.356	-7.09904	0.336688	-21.0849	1.09342e-98	4.95377e-97	OK	862	1108	655	6	10	3	7.55272	9.258	6.6691	0.0432781	0.0704599	0.0302492
ADCY3	424.533	0.888229	0.132332	6.71215	1.91783e-11	6.32714e-11	OK	306	295	246	705	660	441	3.99669	3.67436	3.73374	7.58034	6.93216	6.62847
ADCY4	15.14	0.822472	0.497038	1.65475	0.097976	0.125479	OK	14	11	6	27	28	11	0.216084	0.161908	0.107615	0.343066	0.347534	0.195381
ADCY5	162.468	-1.56683	0.19471	-8.04702	8.48321e-16	3.62023e-15	OK	279	250	169	98	92	74	2.5602	2.18772	1.80213	0.740316	0.678897	0.781444
ADCY6	1640.07	-0.41111	0.103802	-3.96052	7.47864e-05	0.000144483	OK	1941	1961	1449	1682	1680	1213	18.2637	17.5964	15.8439	13.029	12.7122	13.1347
ADCY7	455.305	1.09141	0.12881	8.47305	2.39059e-17	1.10425e-16	OK	286	280	258	724	786	514	2.62151	2.44751	2.74811	5.46316	5.79366	5.4218
ADCY8	120.719	-6.92705	0.55959	-12.3788	3.40436e-35	3.2731e-34	OK	252	224	206	0	3	1	3.52815	2.99072	3.35153	0	0.0337764	0.0161118
ADCY9	1202.44	1.56895	0.128399	12.2194	2.45019e-34	2.28249e-33	OK	628	577	512	2221	1845	1714	4.66644	4.08867	4.42105	13.5861	11.0247	14.6566
ADCYAP1	19.5305	-2.80529	0.510356	-5.49672	3.86913e-08	1.00333e-07	OK	27	38	33	3	6	5	0.45906	0.616127	0.652002	0.0419901	0.0820356	0.0978299
ADCYAP1R1	107.141	-3.99799	0.289041	-13.8319	1.63582e-43	2.04117e-42	OK	211	200	165	12	16	11	1.84257	1.66553	1.67438	0.0862666	0.112359	0.110543
ADD1	4242.31	0.111907	0.0975479	1.1472	0.2513	0.297313	OK	4127	4027	3441	5475	4960	3857	47.231	43.9496	45.7622	51.5819	45.6478	50.797
ADD2	666.355	-3.78238	0.143253	-26.4034	1.2517e-153	1.31809e-151	OK	1252	1231	1053	121	97	73	12.0958	11.3415	11.8219	0.962358	0.753612	0.811614
ADD3	3909.18	1.36627	0.104852	13.0304	8.21477e-39	9.00965e-38	OK	2022	2170	1990	6311	7453	4651	25.0856	25.6734	28.6897	64.4558	74.3567	66.4027
ADD3-AS1	9.70006	-0.389858	0.594758	-0.655489	0.512153	NaN	Low	15	9	8	8	16	4	0.672849	0.38499	0.41701	0.295418	0.577155	0.206482
ADGB	1.11687	-2.02811	1.06542	-1.90359	0.056964	NaN	Low	0	2	4	0	0	0	0	0.0207049	0.0504606	0	0	0
ADGRA1	93.4499	-6.57427	0.568147	-11.5714	5.75208e-31	4.76081e-30	OK	205	181	144	0	3	1	2.75202	2.31716	2.24641	0	0.0323865	0.0154487
ADGRA1-AS1	1.77075	-2.72561	1.05614	-2.58072	0.00985948	NaN	Low	5	2	3	0	0	0	0.610814	0.232997	0.425882	0	0	0
ADGRA2	3675.61	2.06137	0.132385	15.571	1.14575e-54	1.95794e-53	OK	1362	1275	1355	7666	5943	5502	12.9601	11.5697	14.983	60.051	45.476	60.2487
ADGRA3	765.895	-0.269865	0.113563	-2.37635	0.0174849	0.0253939	OK	850	827	704	804	812	629	10.6862	9.91498	10.2851	8.32113	8.20932	9.10022
ADGRB1	588.303	-4.46778	0.185927	-24.0298	1.35675e-127	9.974e-126	OK	1305	1088	832	55	78	31	13.5544	10.7765	10.042	0.470275	0.651491	0.370532
ADGRB2	2979.22	-1.29439	0.100889	-12.8298	1.1164e-37	1.17087e-36	OK	4347	4240	3474	2100	1932	1544	45.8804	42.6761	42.6086	18.2464	16.398	18.7534
ADGRB3	176.074	-6.39531	0.415615	-15.3876	1.98342e-53	3.28149e-52	OK	395	322	276	5	1	5	4.02333	3.1277	3.26684	0.0419256	0.00819095	0.0586077
ADGRD1	67.7002	0.224782	0.267458	0.840439	0.400662	0.451012	OK	79	50	48	75	86	73	0.842478	0.50849	0.594843	0.658436	0.737523	0.895881
ADGRE1	0	NaN	NaN	NaN	NaN	NaN	Low	0	0	0	0	0	0	0	0	0	0	0	0
ADGRE2	9.72321	-1.81081	0.615186	-2.94352	0.00324504	NaN	Low	13	21	11	6	5	2	0.115419	0.177801	0.11349	0.0438536	0.0356984	0.0204343
ADGRE3	0	NaN	NaN	NaN	NaN	NaN	Low	0	0	0	0	0	0	0	0	0	0	0	0
ADGRE4P	0.879467	-1.76064	1.0558	-1.66758	0.0953986	NaN	Low	4	0	1	0	0	0	0.0840651	0	0.0244222	0	0	0
ADGRE5	60.6652	-0.133087	0.288416	-0.461442	0.644481	0.68815	OK	56	65	58	64	48	69	0.920768	1.01919	1.1082	0.866289	0.634672	1.30559
ADGRF1	0.414268	1.04867	0.975099	1.07545	0.282172	NaN	Low	0	0	0	1	2	0	0	0	0	0.00777416	0.0151883	0
ADGRF2	13.3058	1.35109	0.534672	2.52696	0.0115055	0.0171183	OK	6	5	9	29	21	14	0.0672062	0.0534083	0.117147	0.267409	0.189157	0.18046
ADGRF3	11.3982	-0.524666	0.574941	-0.912557	0.361476	0.411783	OK	19	16	5	9	17	5	0.202058	0.162265	0.0617907	0.0787927	0.145384	0.0611912
ADGRF4	51.8498	0.229701	0.28335	0.810663	0.417559	0.468143	OK	44	46	45	56	81	46	0.798964	0.796551	0.949548	0.837111	1.18278	0.961233
ADGRF5	6.68341	-0.74254	0.67735	-1.09624	0.272973	NaN	Low	9	7	8	6	3	6	0.0858101	0.0636465	0.0886371	0.0470942	0.0230018	0.0658329
ADGRG1	1448.13	-4.06632	0.125016	-32.5264	4.5116e-232	1.23357e-229	OK	2931	2669	2193	198	185	142	33.5368	29.1229	29.1591	1.86505	1.70225	1.86978
ADGRG2	6.58701	0.955006	0.682062	1.40017	0.161461	NaN	Low	3	5	4	8	13	8	0.0354934	0.0564127	0.0549941	0.0779178	0.123684	0.108921
ADGRG3	20.5458	-3.6817	0.579116	-6.35745	2.05134e-10	6.31073e-10	OK	42	50	21	4	4	0	0.903181	1.02536	0.524776	0.0708118	0.0691721	0
ADGRG4	0	NaN	NaN	NaN	NaN	NaN	Low	0	0	0	0	0	0	0	0	0	0	0	0
ADGRG5	12.2036	1.65169	0.586647	2.81546	0.00487068	0.00764138	OK	4	2	9	29	19	14	0.0570174	0.0271868	0.14908	0.340303	0.217794	0.229652
ADGRG6	229.392	2.33628	0.191323	12.2112	2.71012e-34	2.52162e-33	OK	55	72	84	440	445	352	0.453657	0.566341	0.805145	2.98771	2.95169	3.34121
ADGRG7	6.79967	-0.437909	0.66349	-0.660009	0.509248	NaN	Low	10	8	5	8	8	3	0.174997	0.133506	0.101679	0.11525	0.112581	0.0604154
ADGRL1	3536.74	-0.642834	0.114773	-5.60094	2.13196e-08	5.63546e-08	OK	4574	4409	3339	3475	2918	2514	33.4254	30.7256	28.3548	20.9052	17.1479	21.1418
ADGRL2	4662.68	1.28998	0.12628	10.2152	1.69537e-24	1.10508e-23	OK	2728	2227	2647	7710	7917	5845	25.2307	19.642	28.4491	58.7029	58.8831	62.2107
ADGRL3	796.792	-1.24335	0.120562	-10.313	6.15645e-25	4.09861e-24	OK	1160	1033	985	540	561	427	10.874	9.23446	10.7299	4.1672	4.22901	4.60632
ADGRL3-AS1	1.08949	-0.642169	1.06344	-0.603861	0.545936	NaN	Low	0	1	3	0	1	1	0	0.117247	0.428618	0	0.0988702	0.141487
ADGRL4	15.9499	0.322835	0.50794	0.635578	0.525052	0.574039	OK	6	22	12	20	15	21	0.0951917	0.332852	0.221238	0.261215	0.191375	0.38341
ADGRV1	766.006	-2.47527	0.133588	-18.5292	1.20133e-76	3.3674e-75	OK	1295	1366	1046	307	233	211	3.84598	3.86873	3.60993	0.750579	0.556466	0.721134
ADH1A	0.162471	-0.535042	0.788309	-0.678721	0.497314	NaN	Low	0	1	0	0	0	0	0	0.0365028	0	0	0	0
ADH1B	0.50536	-0.476217	1.02828	-0.463118	0.643279	NaN	Low	1	0	1	0	1	0	0.0204039	0	0.0237106	0	0.0164081	0
ADH1C	0	NaN	NaN	NaN	NaN	NaN	Low	0	0	0	0	0	0	0	0	0	0	0	0
ADH4	1.77163	0.420564	1.02155	0.411694	0.680564	NaN	Low	4	0	0	4	1	2	0.106722	0	0	0.0878567	0.0214556	0.0614073
ADH5	2616.23	0.950081	0.10495	9.05273	1.39435e-19	7.28003e-19	OK	1649	1767	1634	4300	3912	2987	35.7147	36.4959	41.1252	76.6683	68.1351	74.4488
ADH6	7.45442	-2.26703	0.710592	-3.19034	0.00142106	NaN	Low	17	12	8	2	4	1	0.324711	0.21858	0.177569	0.0314484	0.0614403	0.0219808
ADH7	0	NaN	NaN	NaN	NaN	NaN	Low	0	0	0	0	0	0	0	0	0	0	0	0
ADHFE1	91.2341	1.75086	0.237855	7.36102	1.82503e-13	6.85378e-13	OK	37	47	34	165	193	107	1.12106	1.35802	1.19712	4.11559	4.70251	3.73084
ADI1	412.933	1.77702	0.140157	12.6788	7.75234e-37	7.87103e-36	OK	201	191	139	775	802	518	2.50015	2.26561	2.00916	7.93584	8.02215	7.41475
ADIG	0	NaN	NaN	NaN	NaN	NaN	Low	0	0	0	0	0	0	0	0	0	0	0	0
ADIPOQ	0	NaN	NaN	NaN	NaN	NaN	Low	0	0	0	0	0	0	0	0	0	0	0	0
ADIPOQ-AS1	0	NaN	NaN	NaN	NaN	NaN	Low	0	0	0	0	0	0	0	0	0	0	0	0
ADIPOR1	2143.31	0.292495	0.114243	2.56029	0.0104586	0.0156547	OK	1630	2193	1662	2913	2749	2015	38.6252	49.5567	45.7661	56.8256	52.3846	54.9483
ADIPOR2	1216.67	0.429355	0.107808	3.98258	6.81705e-05	0.000132309	OK	968	1020	948	1639	1662	1228	14.0174	14.0856	15.9526	19.5386	19.354	20.4639
ADIRF	30.5372	1.26158	0.364222	3.46377	0.000532654	0.000940884	OK	20	14	16	51	56	35	1.70882	1.14071	1.58861	3.58722	3.8477	3.44137
ADK	478.311	0.534894	0.128867	4.15073	3.31417e-05	6.60673e-05	OK	345	420	344	676	658	501	8.12164	9.42877	9.4105	13.1006	12.4565	13.5725
ADM	3755.37	-6.50507	0.143593	-45.3023	0	0	OK	6642	8657	5945	97	90	73	239.849	298.118	249.471	2.88358	2.61353	3.0336
ADM2	341.421	0.740899	0.149856	4.94406	7.65107e-07	1.78479e-06	OK	292	235	200	530	482	375	3.92362	3.01129	3.12294	5.86273	5.2083	5.7987
ADM5	35.4337	-1.93788	0.372718	-5.19933	2.00006e-07	4.88038e-07	OK	67	62	35	14	24	9	1.82145	1.60737	1.10571	0.313322	0.524686	0.281567
ADNP	2585.92	0.355841	0.115184	3.08932	0.00200616	0.00331138	OK	2310	1978	2117	3326	3606	2506	20.3517	16.6187	21.674	24.123	25.5482	25.4077
ADNP2	1176.89	-0.266095	0.104177	-2.55426	0.0106415	0.0159148	OK	1271	1252	1125	1270	1271	928	13.5468	12.7255	13.9339	11.1433	10.8938	11.3824
ADNP-AS1	34.4921	-0.762325	0.363201	-2.09891	0.0358249	0.0494405	OK	53	39	32	18	32	30	2.95157	2.07121	2.07089	0.825222	1.43309	1.92263
ADO	792.879	-0.0907572	0.114849	-0.790227	0.429395	0.479963	OK	746	846	729	921	884	682	11.5018	12.4388	13.0612	11.6898	10.9604	12.1006
ADORA1	236.895	1.44183	0.170348	8.46404	2.58281e-17	1.19021e-16	OK	129	123	108	418	358	336	2.53742	2.30722	2.46863	6.76861	5.6628	7.60567
ADORA2A	3.59028	-0.314281	0.904961	-0.347287	0.728376	NaN	Low	11	1	0	2	5	3	0.213589	0.0185168	0	0.0319695	0.078073	0.0670351
ADORA2A-AS1	12.7143	-1.29926	0.556823	-2.33335	0.0196296	0.0282952	OK	30	12	11	9	9	5	0.457988	0.174701	0.195144	0.113109	0.11049	0.0878414
ADORA2B	298.178	1.66623	0.175492	9.49465	2.20954e-21	1.26648e-20	OK	143	115	142	589	463	413	4.35573	3.34044	5.02624	14.7693	11.341	14.4768
ADORA3	0.196061	0.534037	0.79834	0.668934	0.503537	NaN	Low	0	0	0	0	0	1	0	0	0	0	0	0.028616
ADPGK	695.986	0.551336	0.112904	4.88324	1.04358e-06	2.40418e-06	OK	561	568	476	1007	974	710	11.6074	11.2073	11.4449	17.1523	16.2061	16.9055
ADPGK-AS1	1.78757	-1.48449	1.02533	-1.44782	0.147667	NaN	Low	2	6	1	0	2	0	0.0420634	0.120339	0.0244401	0	0.0338259	0
ADPRH	12.4099	0.38678	0.523527	0.738797	0.46003	0.510471	OK	9	11	10	18	12	15	0.140344	0.163579	0.18121	0.231071	0.15048	0.269178
ADPRHL1	20.8908	0.555451	0.422505	1.31466	0.188624	0.229592	OK	17	12	18	26	33	22	0.448154	0.301676	0.551418	0.564251	0.699581	0.667417
ADPRHL2	690.76	-0.846363	0.118634	-7.13425	9.7316e-13	3.48981e-12	OK	939	877	716	616	585	408	31.883	28.3971	28.2511	17.2185	15.9733	15.9422
ADPRM	175.471	-0.64984	0.174634	-3.72116	0.00019831	0.000367542	OK	195	241	177	163	181	104	7.37563	8.69286	7.77979	5.07543	5.5054	4.52683
ADRA1A	8.08606	-4.72577	0.938745	-5.03413	4.80014e-07	NaN	Low	12	25	10	0	0	0	0.193539	0.38451	0.18742	0	0	0
ADRA1B	39.004	0.109814	0.324979	0.337912	0.735429	0.772453	OK	27	47	33	56	46	31	0.687775	1.14172	0.976846	1.17433	0.942293	0.908741
ADRA1D	15.4274	-3.07537	0.575583	-5.34305	9.13932e-08	2.29477e-07	OK	27	29	24	4	3	2	0.581487	0.595601	0.600644	0.0709181	0.0519569	0.0495681
ADRA2A	74.4821	-2.91784	0.307068	-9.50226	2.05388e-21	1.17856e-20	OK	171	110	96	21	16	17	2.53504	1.55512	1.65383	0.256288	0.190746	0.290024
ADRA2B	25.3052	3.50225	0.524042	6.68315	2.33859e-11	7.67465e-11	OK	6	3	1	66	46	41	0.102468	0.0488586	0.0198458	0.927905	0.631746	0.805784
ADRA2C	83.2204	0.135896	0.248595	0.546655	0.584616	0.632533	OK	97	64	64	118	86	78	2.84443	1.78972	2.18089	2.84857	2.028	2.63217
ADRB1	5.35777	-2.19502	0.797048	-2.75393	0.00588843	NaN	Low	8	13	6	3	2	0	0.160493	0.248709	0.139877	0.049546	0.0322658	0
ADRB2	4.50066	-1.59263	0.815058	-1.954	0.0507008	NaN	Low	9	10	2	2	2	2	0.25306	0.26814	0.0653492	0.0462947	0.0452227	0.0647153
ADRB3	16.4159	-0.13226	0.470748	-0.280957	0.778743	0.810573	OK	13	15	20	21	14	15	0.282092	0.310398	0.50432	0.375134	0.244298	0.374571
ADRBK1	2268.18	-0.577808	0.107947	-5.35269	8.66553e-08	2.17932e-07	OK	2794	2942	2043	2230	2083	1589	46.58	46.7732	39.5796	30.6055	27.926	30.4855
ADRBK2	441.129	-0.663818	0.140388	-4.72845	2.26241e-06	5.06313e-06	OK	606	496	438	375	429	302	3.84256	2.99924	3.22739	1.95749	2.18751	2.20369
ADRM1	1693.29	-0.588412	0.12439	-4.73037	2.24107e-06	5.01825e-06	OK	1944	2396	1499	1728	1481	1177	75.4173	88.6426	67.5781	55.1873	46.2036	52.5469
ADSL	801.206	-0.651493	0.124017	-5.25325	1.49441e-07	3.68577e-07	OK	893	1118	787	773	686	557	32.8042	39.1652	33.5956	23.3764	20.265	23.5466
ADSS	1052.46	0.705915	0.12519	5.63876	1.71275e-08	4.56999e-08	OK	652	852	759	1552	1611	1093	13.4563	16.7687	18.2033	26.3689	26.7375	25.9595
ADSSL1	124.553	0.0990282	0.197703	0.500894	0.616445	0.662025	OK	124	115	103	139	180	103	3.4262	3.03019	3.30718	3.16174	3.99953	3.2751
ADTRP	5.70718	0.732668	0.747515	0.980139	0.327018	NaN	Low	3	2	6	6	5	11	0.0927069	0.0589389	0.215463	0.152638	0.124253	0.391183
AEBP1	5645.98	2.1767	0.0957291	22.7381	1.88353e-114	1.12471e-112	OK	2136	2038	1641	11244	10888	7943	30.0151	27.3101	26.7964	130.071	123.036	128.445
AEBP2	856.217	0.172212	0.110512	1.55831	0.119159	0.150518	OK	782	781	720	1065	1124	766	7.73199	7.36405	8.27269	8.66872	8.9371	8.71584
AEN	150.703	0.270165	0.183061	1.47582	0.139991	0.174625	OK	118	145	124	193	187	152	2.17431	2.54793	2.65516	2.92763	2.77093	3.22314
AES	4893.09	0.383472	0.11511	3.33134	0.000864302	0.00148776	OK	3902	4639	3554	7107	5730	5045	115.306	130.728	122.042	172.89	136.165	171.562
AFAP1	1004.67	0.0381801	0.114277	0.334101	0.738304	0.774898	OK	1009	941	863	1275	1135	891	7.45601	6.63111	7.41064	7.75615	6.74461	7.57686
AFAP1-AS1	20.1396	-0.978989	0.431781	-2.26733	0.0233701	0.0332776	OK	31	30	17	18	17	9	0.261983	0.241776	0.166951	0.125229	0.115533	0.0875285
AFAP1L1	126.073	-1.91006	0.206194	-9.2634	1.98016e-20	1.08169e-19	OK	186	210	171	57	60	52	2.53549	2.72991	2.70878	0.639652	0.657726	0.815732
AFAP1L2	753.138	1.49594	0.130675	11.4478	2.41201e-30	1.94874e-29	OK	408	336	367	1349	1289	972	5.6353	4.42565	5.8905	15.3387	14.3171	15.4497
AFF1	1241	0.0429237	0.112446	0.381726	0.702664	0.742442	OK	1308	1225	955	1411	1520	1142	7.73517	6.90842	6.56289	6.86925	7.22855	7.77184
AFF2	233.464	-2.60958	0.185922	-14.0359	9.40568e-45	1.21247e-43	OK	438	383	322	72	66	70	1.81093	1.51011	1.54708	0.245065	0.219441	0.33306
AFF3	431.775	-0.404331	0.130979	-3.087	0.00202186	0.00333588	OK	478	524	400	426	425	347	3.34207	3.49381	3.24995	2.45198	2.38958	2.79198
AFF4	3571.48	-0.128213	0.103374	-1.24029	0.214869	0.25825	OK	3983	3507	3115	3866	4164	3028	23.8716	20.0442	21.695	19.0745	20.0691	20.8844
AFG3L1P	202.053	-1.44613	0.226534	-6.38373	1.72827e-10	5.33791e-10	OK	347	263	235	85	186	83	5.10467	3.68956	4.01731	1.02938	2.20037	1.40512
AFG3L2	977.574	0.638685	0.118122	5.40701	6.40872e-08	1.63269e-07	OK	650	816	701	1394	1451	1026	11.63	13.9232	14.5752	20.5329	20.8776	21.1257
AFM	0.196061	0.534037	0.79834	0.668934	0.503537	NaN	Low	0	0	0	0	0	1	0	0	0	0	0	0.0330868
AFMID	295.22	0.0717977	0.141395	0.50778	0.611607	0.65769	OK	272	292	253	350	360	270	7.23022	7.40196	7.81507	7.65899	7.69539	8.25929
AFP	16727.2	1.77197	0.110946	15.9714	2.02085e-57	3.72281e-56	OK	8183	7454	5926	29084	29370	24715	230.426	200.166	193.915	674.208	665.072	800.896
AFTPH	783.116	-0.913881	0.117343	-7.78814	6.8001e-15	2.76128e-14	OK	971	978	948	646	652	465	13.522	12.988	15.3413	7.40587	7.30157	7.45199
AGA	143.499	-0.00467555	0.195544	-0.0239105	0.980924	0.983563	OK	123	172	115	166	154	140	3.35977	4.48036	3.65032	3.73278	3.38275	4.40076
AGAP1	3151.29	-2.56084	0.123414	-20.75	1.22597e-95	5.38216e-94	OK	5325	5851	4235	1122	913	880	26.8974	28.1839	24.8584	4.66556	3.70857	5.11528
AGAP11	12.9962	0.65049	0.539093	1.20664	0.227571	0.271965	OK	6	11	11	12	29	12	0.109191	0.190902	0.232627	0.179779	0.424405	0.251313
AGAP1-IT1	4.51849	-1.8879	0.849776	-2.22165	0.0263069	NaN	Low	8	3	10	1	4	0	0.691765	0.247383	1.00484	0.0711851	0.278147	0
AGAP2	149.491	-3.17621	0.233537	-13.6004	3.98097e-42	4.80584e-41	OK	315	234	219	41	32	22	2.97079	2.10455	2.40013	0.318322	0.242693	0.23877
AGAP2-AS1	7.46375	-0.00394252	0.645475	-0.00610794	0.995127	NaN	Low	10	4	7	7	10	7	0.375026	0.143055	0.305063	0.216113	0.301583	0.302103
AGAP3	2916.83	-0.592827	0.108245	-5.47673	4.33253e-08	1.11774e-07	OK	3523	3641	2842	3002	2486	2044	36.0825	35.5619	33.825	25.3113	20.4753	24.0913
AGAP4	65.4164	-0.0448289	0.275231	-0.162877	0.870615	0.890967	OK	84	59	47	60	95	55	1.66425	1.11473	1.0821	0.978611	1.51359	1.254
AGAP5	63.3272	-0.643474	0.340481	-1.8899	0.0587715	0.0781798	OK	79	79	64	38	106	23	1.8697	1.78301	1.76017	0.740372	2.01742	0.626426
AGAP6	222.111	-0.740488	0.229431	-3.2275	0.00124878	0.00210996	OK	304	289	206	160	303	95	6.29676	5.7085	4.95838	2.72825	5.04698	2.26445
AGAP7P	5.77235	0.226432	0.740475	0.305793	0.759762	NaN	Low	7	3	5	9	12	1	0.166978	0.0682437	0.138599	0.176735	0.23019	0.0274509
AGAP9	1.44196	0.557718	1.026	0.543583	0.586728	NaN	Low	1	2	0	2	2	2	0.0120269	0.0229385	0	0.0198018	0.0193433	0.0276809
AGBL1	0.140254	0.488833	0.778601	0.627835	0.530112	NaN	Low	0	0	0	1	0	0	0	0	0	0.0135319	0	0
AGBL1-AS1	0	NaN	NaN	NaN	NaN	NaN	Low	0	0	0	0	0	0	0	0	0	0	0	0
AGBL2	12.7082	1.21064	0.549777	2.20205	0.0276617	0.0388911	OK	4	10	7	21	30	10	0.0639204	0.152391	0.129989	0.276261	0.385519	0.183897
AGBL3	31.1467	-0.039031	0.36352	-0.10737	0.914496	0.928012	OK	28	39	24	35	50	18	0.455041	0.604419	0.453246	0.468254	0.653444	0.336637
AGBL4	12.6147	-1.92528	0.557737	-3.45196	0.000556538	0.000980073	OK	23	23	13	5	8	3	0.441961	0.421468	0.290288	0.0790945	0.123621	0.0663396
AGBL4-IT1	0	NaN	NaN	NaN	NaN	NaN	Low	0	0	0	0	0	0	0	0	0	0	0	0
AGBL5	1443.87	-0.0909088	0.107354	-0.846813	0.3971	0.447556	OK	1426	1611	1211	1708	1562	1254	23.9754	25.8299	23.6603	23.6404	21.119	24.2627
AGBL5-AS1	0.704669	-0.0708494	1.06336	-0.0666276	0.946878	NaN	Low	1	0	1	1	0	1	0.141072	0	0.163935	0.116135	0	0.162345
AGER	184.366	-0.986801	0.220261	-4.48015	7.45903e-06	1.5918e-05	OK	259	270	177	115	214	81	1.15961	1.15281	0.920907	0.423869	0.770499	0.417344
AGFG1	1529.82	0.0204539	0.107157	0.190877	0.848622	0.872125	OK	1355	1556	1394	1860	1857	1300	8.90356	9.75023	10.6443	10.0614	9.81255	9.83023
AGFG2	144.059	1.1276	0.194522	5.7968	6.7591e-09	1.85917e-08	OK	98	82	76	265	218	163	1.16957	0.933245	1.05401	2.60356	2.0922	2.23864
AGGF1	519.169	0.0508645	0.122261	0.416031	0.677387	0.719196	OK	488	502	457	641	651	433	6.21545	6.09729	6.76392	6.72096	6.66775	6.34653
AGK	356.802	-0.224187	0.134809	-1.66299	0.0963136	0.123574	OK	394	366	332	397	392	281	7.73405	6.85129	7.57318	6.41537	6.18789	6.34765
AGL	391.614	0.746541	0.140145	5.32693	9.98849e-08	2.50071e-07	OK	310	279	242	530	653	417	2.16613	1.85912	1.96503	3.04873	3.66929	3.35317
AGMAT	24.3042	1.37865	0.419412	3.2871	0.00101223	0.00173016	OK	7	16	14	35	45	34	0.12743	0.277764	0.296164	0.524522	0.658769	0.712278
AGMO	15.2727	1.92281	0.521579	3.68651	0.000227352	0.00041868	OK	8	6	3	25	33	22	0.185589	0.132737	0.0808746	0.477443	0.615631	0.587327
AGO1	1220.85	-0.700612	0.130239	-5.37945	7.47136e-08	1.89274e-07	OK	1697	1286	1304	1122	1052	832	13.0297	9.41614	11.6348	7.09193	6.4955	7.35141
AGO2	609.024	-1.03094	0.154806	-6.65959	2.74588e-11	8.95845e-11	OK	860	762	700	458	385	424	14.108	11.9208	13.3443	6.18521	5.07896	8.00443
AGO3	347.521	-0.243051	0.138535	-1.75444	0.0793555	0.103261	OK	386	350	333	394	382	262	6.08032	5.2576	6.09555	5.10923	4.83891	4.74937
AGO4	388.383	0.16679	0.144037	1.15796	0.246879	0.292683	OK	408	332	300	446	517	368	3.31812	2.57484	2.83519	2.98598	3.38118	3.4441
AGPAT1	2411.15	0.0665026	0.115225	0.577155	0.563835	0.61236	OK	2096	2671	1952	3138	2675	2178	7.31936	8.89481	7.92121	9.02101	7.51192	8.75257
AGPAT2	986.745	0.969556	0.14992	6.46717	9.98553e-11	3.13759e-10	OK	582	721	588	1759	1210	1232	21.5868	25.5024	25.3438	53.7096	36.0908	52.5863
AGPAT3	773.344	1.13287	0.123744	9.15494	5.43871e-20	2.90581e-19	OK	510	432	428	1252	1237	951	4.43069	3.57903	4.3209	8.95418	8.64204	9.50774
AGPAT4	1712.8	0.715977	0.114863	6.23331	4.56678e-10	1.3674e-09	OK	1355	1164	1151	2461	2788	1723	9.87426	8.08908	9.74699	14.7638	16.3382	14.4493
AGPAT4-IT1	42.5958	-0.865608	0.70052	-1.23566	0.216583	0.26009	OK	102	31	30	27	62	10	3.16396	0.917007	1.08139	0.689468	1.54656	0.356965
AGPAT5	961.198	-1.37826	0.125748	-10.9604	5.92049e-28	4.39804e-27	OK	1403	1213	1307	635	637	459	14.596	12.0342	15.8009	5.43839	5.32919	5.49522
AGPAT6	1428.65	0.169019	0.106696	1.58411	0.113168	0.143556	OK	1442	1321	1071	1823	1808	1290	13.1212	11.4628	11.3247	13.6557	13.2297	13.5081
AGPAT9	26.2341	0.344896	0.376403	0.916296	0.359512	0.409845	OK	25	19	21	37	31	27	0.491243	0.356033	0.479518	0.59852	0.489851	0.610543
AGPS	622.697	0.752876	0.119957	6.2762	3.46938e-10	1.04991e-09	OK	426	483	407	877	962	695	3.19105	3.45026	3.54281	5.4081	5.79489	5.99108
AGR2	3.73866	0.380193	0.813418	0.467402	0.640213	NaN	Low	4	3	2	6	4	4	0.233638	0.167103	0.135751	0.288506	0.187883	0.268868
AGR3	0.137007	0.485208	0.777446	0.624106	0.532558	NaN	Low	0	0	0	0	1	0	0	0	0	0	0.0615631	0
AGRN	6879.22	-1.16878	0.1251	-9.3428	9.38176e-21	5.22569e-20	OK	10440	9592	7213	5525	4285	3836	81.0695	71.0309	65.0883	35.3191	26.758	34.2793
AGRP	2.46989	-0.77641	0.936405	-0.829139	0.407026	NaN	Low	3	1	5	1	2	2	0.225457	0.0716678	0.436659	0.0618677	0.12087	0.172969
AGT	139.572	0.144109	0.187918	0.766872	0.443158	0.493753	OK	137	133	107	155	177	140	3.04768	2.82151	2.76606	2.83858	3.16641	3.58404
AGTPBP1	2919.64	-2.28971	0.117562	-19.4766	1.73564e-84	5.82974e-83	OK	4104	5698	4046	1177	1229	817	51.9139	68.7353	59.4746	12.2567	12.5018	11.8931
AGTR1	67.8375	0.741959	0.259236	2.8621	0.00420845	0.00665875	OK	43	45	54	106	93	76	0.960291	0.958358	1.40139	1.94877	1.67018	1.95319
AGTR2	2.76125	1.40096	0.949833	1.47495	0.140225	NaN	Low	0	0	3	4	6	4	0	0	0.0690461	0.0652182	0.095562	0.0911684
AGTRAP	453.967	1.15059	0.149501	7.69621	1.40162e-14	5.59107e-14	OK	241	323	237	801	644	576	10.8104	13.8169	12.3539	29.5787	23.2305	29.7334
AGXT	2.82914	-1.45954	0.922887	-1.58149	0.113765	NaN	Low	3	6	4	1	3	0	0.107791	0.205585	0.167013	0.0295788	0.0866815	0
AGXT2	9.22734	1.07355	0.610411	1.75874	0.0786217	NaN	Low	8	3	5	13	19	10	0.190911	0.0682721	0.138657	0.255391	0.36462	0.274623
AHCTF1	1100.24	0.664235	0.117633	5.64669	1.6357e-08	4.37488e-08	OK	841	778	787	1497	1731	1161	5.59463	4.93555	6.08387	8.19819	9.26015	8.88799
AHCTF1P1	0.50536	-0.476217	1.02828	-0.463118	0.643279	NaN	Low	1	0	1	0	1	0	0.00649802	0	0.0075511	0	0.00522548	0
AHCY	3781.79	0.543675	0.12375	4.39332	1.11634e-05	2.34099e-05	OK	2648	3521	2597	5658	4661	4143	59.905	75.9612	68.2726	105.373	84.7949	107.859
AHCYL1	6204.51	0.327414	0.0967615	3.38373	0.000715093	0.00124231	OK	4914	5844	4871	8216	8281	5950	56.7924	64.4089	65.4188	78.1692	76.9632	79.1349
AHCYL2	967.965	-0.600754	0.10542	-5.69868	1.20736e-08	3.2651e-08	OK	1150	1180	989	906	916	673	11.4276	11.1821	11.4205	7.41153	7.31981	7.69609
AHDC1	2685.29	-0.249256	0.106989	-2.32972	0.0198207	0.0285574	OK	2947	2914	2439	3094	2635	2203	26.6131	25.095	25.5951	23.0015	19.1356	22.8943
AHI1	312.614	-0.29205	0.156419	-1.8671	0.061887	0.082051	OK	352	354	277	301	411	213	3.42669	3.28637	3.13358	2.41223	3.2175	2.3862
AHNAK	19164	2.18296	0.113207	19.283	7.46472e-83	2.37909e-81	OK	7692	6188	5711	34672	38827	28231	22.9249	17.5873	19.7792	85.0681	93.0565	96.8255
AHNAK2	387.42	-1.27676	0.17108	-7.46298	8.45894e-14	3.23357e-13	OK	677	547	355	265	261	204	2.12212	1.63512	1.29312	0.683831	0.657913	0.735882
AHR	174.077	0.173981	0.178983	0.972052	0.331025	0.38088	OK	143	178	143	211	200	181	1.31432	1.56015	1.52732	1.5965	1.47823	1.91443
AHRR	163.201	1.27423	0.184408	6.90987	4.85101e-12	1.65941e-11	OK	108	90	73	261	297	196	1.09558	0.87065	0.860543	2.17962	2.42283	2.28808
AHSA1	888.422	-0.482052	0.11156	-4.32103	1.55301e-05	3.21132e-05	OK	1039	1111	810	915	882	619	42.6112	43.4514	38.6032	30.8923	29.0886	29.2143
AHSA2	907.713	0.74984	0.377501	1.98632	0.0469973	0.0635424	OK	724	678	512	1033	2172	665	13.7148	12.2479	11.2707	16.1091	33.0869	14.4967
AHSG	865.097	1.66426	0.1654	10.0621	8.12776e-24	5.12839e-23	OK	493	404	285	1558	1272	1358	17.9951	14.0627	12.0888	46.8162	37.3371	57.0432
AHSP	0.981705	-0.662172	1.06514	-0.621676	0.534155	NaN	Low	2	1	1	2	0	0	0.226943	0.10821	0.131861	0.186826	0	0
AICDA	0.368353	-0.972093	0.949881	-1.02338	0.306127	NaN	Low	1	0	1	0	0	0	0.0205499	0	0.0238803	0	0	0
AIDA	1594.29	0.147288	0.129973	1.13321	0.257124	0.303536	OK	1190	1707	1395	1944	1950	1521	22.7297	31.093	30.9636	30.5678	29.9521	33.4328
AIF1	20.6604	0.214508	0.419578	0.511247	0.609178	0.655349	OK	23	21	11	27	28	18	0.141815	0.123479	0.0788163	0.13705	0.138834	0.127721
AIF1L	229.592	-1.35349	0.165352	-8.18549	2.7119e-16	1.18489e-15	OK	327	353	262	140	144	129	5.30822	5.46458	4.94234	1.8709	1.87979	2.40983
AIFM1	568.197	0.373338	0.126446	2.95255	0.0031516	0.00507519	OK	534	490	387	766	733	577	9.42527	8.24763	7.93767	11.1302	10.404	11.7199
AIFM2	95.8726	0.433544	0.23695	1.82969	0.0672966	0.0886949	OK	58	86	85	120	124	109	1.02466	1.44888	1.74503	1.74524	1.76165	2.21603
AIFM3	17.6981	1.14741	0.475694	2.41209	0.0158615	0.0231549	OK	8	17	6	27	37	18	0.181698	0.368205	0.158358	0.504828	0.675782	0.470466
AIG1	352.96	0.624146	0.144931	4.30651	1.65851e-05	3.41722e-05	OK	243	320	229	552	502	347	2.9491	3.70352	3.2296	5.51497	4.89929	4.84629
AIM1	22.4755	0.631181	0.424395	1.48725	0.136949	0.171132	OK	21	13	15	26	27	33	0.159871	0.0943787	0.1327	0.162946	0.165295	0.289108
AIM1L	80.6683	0.321439	0.247758	1.29739	0.194496	0.236076	OK	56	95	54	101	102	86	0.613026	0.991735	0.686933	0.910192	0.897918	1.08339
AIM2	30.5019	-0.967053	0.384117	-2.5176	0.0118158	0.0175498	OK	34	49	34	28	33	8	1.31547	1.80792	1.52866	0.891828	1.02674	0.356196
AIMP1	1266.58	0.42499	0.124961	3.40099	0.000671424	0.00117114	OK	871	1192	1002	1752	1712	1254	15.3404	20.0206	20.5077	25.4023	24.2476	25.4163
AIMP2	116.376	-0.673213	0.20389	-3.30184	0.000960541	0.00164578	OK	136	156	116	110	92	86	6.40578	7.0071	6.34922	4.26527	3.48471	4.66152
AIP	1056.56	0.00336449	0.11601	0.0290019	0.976863	0.980386	OK	985	1144	878	1352	1148	929	39.4663	43.7117	40.8803	44.5951	36.9894	42.8353
AIPL1	1.30591	-1.54648	1.06148	-1.45691	0.145142	NaN	Low	4	3	0	0	1	0	0.0639026	0.0457047	0	0	0.0128471	0
AIRE	0.764675	-0.356749	1.06227	-0.335837	0.736994	NaN	Low	0	3	0	1	1	0	0	0.0714496	0	0.0205598	0.0200837	0
AIRN	0.685396	-1.51766	1.03827	-1.46172	0.143817	NaN	Low	0	3	1	0	0	0	0	0.0375543	0.0152541	0	0	0
AJAP1	15.1548	-2.82316	0.587064	-4.80894	1.51731e-06	3.44511e-06	OK	17	31	28	4	1	5	0.294266	0.511721	0.563221	0.0569996	0.0139199	0.0995995
AJUBA	1272.62	0.635278	0.106342	5.97392	2.31616e-09	6.58592e-09	OK	905	1089	843	1852	1836	1343	9.99652	11.4712	10.8208	16.8408	16.3087	17.0715
AK1	1000.9	0.945723	0.109515	8.63559	5.84256e-18	2.78375e-17	OK	676	727	547	1653	1546	1100	17.1287	17.5668	16.1062	34.4802	31.5015	32.0749
AK2	1876.49	-0.766378	0.0976945	-7.84464	4.34189e-15	1.78003e-14	OK	2224	2498	2008	1628	1733	1165	22.1269	23.7006	23.2155	13.334	13.8653	13.3385
AK3	969.672	-0.038912	0.118022	-0.329702	0.741625	0.777546	OK	853	1033	900	1134	1104	857	10.5986	12.24	12.9949	11.5994	11.031	12.254
AK4	3933.91	-2.363	0.103981	-22.7253	2.51999e-114	1.49901e-112	OK	6028	7061	5663	1560	1415	1152	47.8974	53.5039	52.2895	10.2043	9.0415	10.5338
AK5	11.682	-3.59759	0.703709	-5.11233	3.18208e-07	7.64731e-07	OK	23	16	23	1	2	1	0.304632	0.202092	0.354001	0.0109036	0.0213021	0.0152421
AK6	287.779	0.290176	0.154723	1.87546	0.0607295	0.0805986	OK	222	264	246	338	402	285	9.78239	11.0937	12.5967	12.2611	14.245	14.4522
AK7	101.436	0.693518	0.211663	3.27652	0.00105096	0.00179204	OK	82	82	57	155	147	107	1.42671	1.36056	1.15246	2.22011	2.05677	2.14241
AK8	36.5232	-0.879298	0.345562	-2.54454	0.010942	0.0163407	OK	38	62	36	30	23	28	1.036	1.61195	1.14054	0.673318	0.504257	0.878481
AK9	102.817	-0.71042	0.210816	-3.36985	0.000752089	0.00130411	OK	119	124	119	85	102	66	0.904735	0.899036	1.05136	0.532003	0.62362	0.57745
AKAP1	595.025	-0.966895	0.117429	-8.23389	1.81234e-16	7.97948e-16	OK	794	789	659	490	481	339	9.77459	9.26266	9.42742	4.96586	4.76177	4.80257
AKAP10	701.928	-0.0772465	0.120916	-0.638844	0.522925	0.572075	OK	694	688	660	798	891	547	10.1109	9.55871	11.1739	9.57092	10.4389	9.17093
AKAP11	1347.76	-0.127872	0.111631	-1.14549	0.252008	0.298084	OK	1443	1346	1209	1404	1701	1091	8.35201	7.42935	8.13169	6.68979	7.91726	7.26684
AKAP12	4478.64	2.40469	0.0966454	24.8816	1.17705e-136	1.00242e-134	OK	1426	1381	1223	8532	9236	6667	9.31572	8.60343	9.28439	45.8848	48.5206	50.1214
AKAP13	1314.28	1.27392	0.135216	9.42139	4.45176e-21	2.52018e-20	OK	908	687	591	2113	2129	1749	3.8317	2.76467	2.89817	7.34051	7.22482	8.4936
AKAP14	3.63317	-2.48474	0.914398	-2.71735	0.00658071	NaN	Low	9	6	4	0	1	1	0.56661	0.360225	0.292638	0	0.0506276	0.0724499
AKAP17A	4367	-1.34368	0.126996	-10.5805	3.67103e-26	2.55643e-25	OK	6217	6914	4816	2705	3597	1830	54.4476	57.7441	49.0133	19.5023	25.3328	18.4436
AKAP2	1.9905	-0.50176	0.966352	-0.519232	0.603599	NaN	Low	4	1	2	2	2	1	0.0323564	0.00771403	0.0188001	0.0133184	0.01301	0.00930886
AKAP3	40.6096	-0.643608	0.315204	-2.04188	0.0411634	0.0562352	OK	42	49	49	38	32	31	0.722004	0.80328	0.978849	0.537767	0.44237	0.613264
AKAP4	9.50593	1.65847	0.613767	2.70212	0.00688987	NaN	Low	4	5	3	17	21	11	0.0764279	0.0911051	0.0666105	0.2674	0.322669	0.241869
AKAP5	530.481	3.01788	0.141607	21.3116	8.85783e-101	4.19603e-99	OK	123	112	94	1107	1105	847	1.08867	0.945348	0.96683	8.06605	7.86503	8.62724
AKAP6	363.065	-2.27113	0.153287	-14.8162	1.15177e-49	1.72103e-48	OK	662	570	483	133	155	113	3.65935	3.00471	3.10258	0.605227	0.689007	0.718821
AKAP7	119.579	-0.193766	0.201452	-0.96185	0.336125	0.386178	OK	105	132	124	132	134	96	1.7419	2.08828	2.39049	1.80272	1.78766	1.83275
AKAP8	817.725	-0.809884	0.114718	-7.05976	1.66788e-12	5.88499e-12	OK	1076	1040	853	684	776	481	17.4372	16.0724	16.0636	9.12519	10.1128	8.97029
AKAP8L	2801.67	-0.957907	0.0988911	-9.68648	3.44177e-22	2.03955e-21	OK	3834	3816	2916	2254	2394	1566	93.6744	88.9115	82.7915	45.336	47.0369	44.0308
AKAP9	1465.63	0.0883993	0.146162	0.604805	0.545308	0.594106	OK	1640	1346	1072	1533	2232	1196	7.55541	5.91344	5.73903	5.81402	8.26901	6.34076
AKIP1	227.413	-0.563915	0.157694	-3.57601	0.000348874	0.000627925	OK	253	309	214	213	224	159	9.50679	11.0727	9.34451	6.58891	6.76872	6.87553
AKIRIN1	3537.94	-1.12615	0.102232	-11.0157	3.20998e-28	2.40055e-27	OK	4290	5307	4215	2673	2613	1925	90.3583	106.596	103.166	46.3479	44.2584	46.6592
AKIRIN2	1031.94	-0.710615	0.113527	-6.25946	3.86307e-10	1.16475e-09	OK	1261	1273	1106	960	853	713	37.4752	36.0777	38.1957	23.4867	20.3856	24.3846
AKNA	799.896	-0.744256	0.118953	-6.25671	3.93193e-10	1.18459e-09	OK	1019	1072	773	706	676	548	7.92461	7.95022	6.98575	4.5199	4.22762	4.90434
AKNAD1	4.18953	-3.20696	0.940562	-3.40963	0.00065052	NaN	Low	4	11	8	0	1	0	0.07071	0.185436	0.164339	0	0.0142156	0
AKR1A1	1524.08	0.799064	0.126896	6.29702	3.03416e-10	9.22141e-10	OK	954	1320	901	2497	2113	1678	34.6679	45.744	38.0482	74.6996	61.7482	70.1726
AKR1B1	1477.88	1.05074	0.117602	8.93466	4.08443e-19	2.07754e-18	OK	929	1062	754	2462	2135	1836	38.1544	41.5944	35.9857	83.2411	70.5136	86.7757
AKR1B10	280.636	5.60362	0.286416	19.5646	3.09628e-85	1.06056e-83	OK	6	17	7	664	664	466	0.215851	0.583221	0.292638	19.6649	19.2096	19.2924
AKR1B15	42.994	3.74435	0.431174	8.68407	3.81853e-18	1.83508e-17	OK	4	3	8	95	92	73	0.141333	0.101085	0.328475	2.7633	2.61407	2.96826
AKR1C1	53.5594	-1.78479	0.287763	-6.20232	5.56374e-10	1.65764e-09	OK	81	83	73	28	29	20	3.37254	3.29558	3.53203	0.959734	0.970992	0.958293
AKR1C2	38.5835	-1.12519	0.323007	-3.48348	0.000494948	0.000877163	OK	52	54	45	23	30	24	0.71857	0.711607	0.722616	0.261646	0.333374	0.381657
AKR1C3	13.4317	0.95268	0.519717	1.83308	0.0667912	0.0880884	OK	6	10	9	22	16	19	0.173989	0.276536	0.30328	0.525188	0.37311	0.634046
AKR1C4	0.475243	0.214372	1.02219	0.209718	0.833888	NaN	Low	0	0	1	1	1	0	0	0	0.0559745	0.0396534	0.0387352	0
AKR1C6P	0	NaN	NaN	NaN	NaN	NaN	Low	0	0	0	0	0	0	0	0	0	0	0	0
AKR1C8P	0	NaN	NaN	NaN	NaN	NaN	Low	0	0	0	0	0	0	0	0	0	0	0	0
AKR1D1	73.2477	1.39073	0.251117	5.5382	3.05604e-08	7.98463e-08	OK	44	39	31	129	118	97	0.932223	0.787975	0.763236	2.24997	2.01046	2.36502
AKR1E2	8.47932	-0.0123389	0.634496	-0.0194468	0.984485	NaN	Low	6	14	5	13	13	3	0.201579	0.448542	0.195206	0.359549	0.351223	0.115988
AKR7A2	870.784	-0.264879	0.141573	-1.87098	0.0613482	0.081385	OK	795	1152	771	1033	832	697	17.4288	24.0843	19.642	18.6433	14.668	17.5845
AKR7A2P1	12.5131	-2.91793	0.65149	-4.47886	7.50418e-06	1.60078e-05	OK	29	24	13	1	7	0	1.25761	0.992523	0.655121	0.0357001	0.244114	0
AKR7A3	20.961	-1.15947	0.423807	-2.73584	0.00622217	0.00961457	OK	28	33	23	15	19	8	1.29546	1.45599	1.23658	0.571316	0.70691	0.425942
AKR7L	15.4025	-2.39671	0.566807	-4.22843	2.35323e-05	4.76804e-05	OK	23	36	18	5	10	0	0.570691	0.851837	0.51901	0.102132	0.199535	0
AKT1	4097.27	0.480622	0.105911	4.53796	5.68002e-06	1.22422e-05	OK	3419	3525	2799	5839	5128	4419	60.4393	59.4238	57.498	84.9727	72.8977	89.896
AKT1S1	1006.18	0.874193	0.134827	6.48381	8.94343e-11	2.81924e-10	OK	669	721	623	1664	1276	1242	12.7613	13.1155	13.8098	26.1303	19.5734	27.2639
AKT2	2171.04	0.66834	0.111543	5.99179	2.07541e-09	5.91861e-09	OK	1865	1661	1263	3180	3237	2264	20.2041	17.1598	15.8999	28.3601	28.2	28.2249
AKT3	1958.27	-0.313213	0.10343	-3.02827	0.00245957	0.00401261	OK	1987	2299	1884	1953	2119	1576	15.541	17.1475	17.1235	12.5749	13.3278	14.1851
AKTIP	312.961	-0.00378615	0.14388	-0.0263147	0.979006	0.981905	OK	293	306	288	375	352	283	6.69973	6.67255	7.65265	7.05897	6.47259	7.44684
ALAD	852.413	0.597522	0.117004	5.10686	3.27553e-07	7.86218e-07	OK	741	665	528	1226	1240	876	13.3665	11.4394	11.0679	18.2058	17.9873	18.1844
ALAS1	1015.77	-0.398639	0.110269	-3.61514	0.00030018	0.000544876	OK	1090	1244	958	1020	1010	800	25.5236	27.779	26.0682	19.6624	19.0188	21.5577
ALAS2	1.12587	-0.767617	1.06712	-0.719335	0.471934	NaN	Low	5	0	0	0	2	0	0.134528	0	0	0	0.0432731	0
ALB	327.951	2.4518	0.421725	5.81374	6.10934e-09	1.68461e-08	OK	154	61	58	683	607	517	3.93509	1.48643	1.72223	14.3673	12.4729	15.2027
ALCAM	1965.13	1.92421	0.108992	17.6546	9.37904e-70	2.23847e-68	OK	717	839	760	3643	3887	2615	6.45969	7.20834	7.95675	27.0192	28.1613	27.1119
ALDH16A1	238.528	0.483491	0.166739	2.89969	0.00373531	0.00594454	OK	220	209	140	353	301	248	4.06685	3.68436	3.00741	5.37193	4.47453	5.27573
ALDH18A1	3372.6	0.962721	0.100491	9.58013	9.69196e-22	5.62986e-21	OK	2081	2489	1937	5478	5109	3886	34.5029	39.3541	37.3201	74.7699	68.1186	74.1452
ALDH1A1	355.334	2.0392	0.149606	13.6305	2.63809e-42	3.20457e-41	OK	123	142	127	661	655	529	2.9811	3.28202	3.57688	13.1884	12.7661	14.7545
ALDH1A2	17.0549	0.685978	0.455654	1.50548	0.132201	0.165663	OK	14	14	9	24	30	16	0.21159	0.201779	0.158066	0.298606	0.364615	0.278281
ALDH1A3	94.9361	3.80802	0.308061	12.3613	4.23452e-35	4.05126e-34	OK	11	11	12	238	192	149	0.175099	0.16698	0.221974	3.1188	2.45775	2.72943
ALDH1B1	314.745	0.723955	0.149736	4.83486	1.33238e-06	3.03673e-06	OK	232	213	225	499	448	330	4.33897	3.79891	4.89002	7.68279	6.73786	7.10245
ALDH1L1	60.6381	1.91595	0.312349	6.13402	8.56861e-10	2.52061e-09	OK	22	15	32	101	109	97	0.359466	0.233726	0.607595	1.35855	1.43221	1.82391
ALDH1L1-AS1	0.758258	0.147066	1.06273	0.138385	0.889936	NaN	Low	2	0	0	2	1	0	0.262776	0	0	0.216324	0.105658	0
ALDH1L1-AS2	1.59551	1.1191	1.02168	1.09535	0.273364	NaN	Low	1	0	1	4	2	2	0.0247165	0	0.0287222	0.0813894	0.0397524	0.056887
ALDH1L2	502.222	-0.483118	0.137667	-3.50931	0.000449267	0.000800025	OK	519	688	469	495	552	327	3.95267	4.9968	4.15074	3.10348	3.38071	2.86594
ALDH2	1972.99	1.12081	0.110695	10.1252	4.27214e-24	2.73659e-23	OK	1141	1355	1040	3427	2948	2387	31.802	36.0155	33.6847	78.6328	66.0758	76.5628
ALDH3A1	0.587887	0.513241	1.04563	0.490844	0.623537	NaN	Low	1	0	0	2	1	0	0.0254506	0	0	0.0419033	0.0204665	0
ALDH3A2	922.529	0.77673	0.113117	6.86661	6.5746e-12	2.23138e-11	OK	613	706	609	1409	1349	1022	9.19684	10.101	10.6176	17.4024	16.2755	17.6451
ALDH3B1	84.5787	2.03448	0.251385	8.09306	5.81859e-16	2.50921e-15	OK	35	33	25	173	144	124	0.673902	0.605932	0.559369	2.74218	2.22965	2.74756
ALDH3B2	4.77936	1.03757	0.784334	1.32286	0.185882	NaN	Low	5	1	2	6	7	8	0.106762	0.0203623	0.0496256	0.105467	0.120196	0.196577
ALDH4A1	92.6434	0.26728	0.222608	1.20068	0.229876	0.274435	OK	85	73	79	119	112	95	1.36286	1.11618	1.47194	1.57072	1.4441	1.75288
ALDH5A1	166.481	-0.221391	0.175011	-1.26501	0.205867	0.248446	OK	170	202	140	173	183	141	1.88797	2.13933	1.80677	1.58166	1.63434	1.80203
ALDH6A1	633.478	2.12918	0.153241	13.8943	6.86035e-44	8.66439e-43	OK	212	197	249	1192	1164	966	2.5113	2.22541	3.42762	11.6241	11.0882	13.1685
ALDH7A1	1557.58	0.790632	0.1092	7.24022	4.47949e-13	1.6388e-12	OK	1013	1226	1002	2499	2292	1647	11.7834	13.5998	13.5444	23.9303	21.4398	22.0471
ALDH8A1	20.3036	-1.45252	0.436638	-3.3266	0.000879131	0.00151228	OK	34	30	22	10	14	10	0.763159	0.642152	0.573837	0.184781	0.252703	0.258304
ALDH9A1	1372.02	0.887676	0.106412	8.34191	7.31026e-17	3.30042e-16	OK	884	974	870	2209	2112	1488	20.3025	21.3322	23.2191	41.765	39.0064	39.3274
ALDOA	67744.9	-3.48487	0.132275	-26.3456	5.76354e-153	5.90953e-151	OK	107449	153949	95558	14138	11475	9959	1914.16	2615.37	1978.21	207.341	164.39	204.168
ALDOB	46.1722	2.86816	0.356218	8.0517	8.16514e-16	3.4864e-15	OK	9	12	9	95	94	75	0.213004	0.270837	0.247524	1.85093	1.78904	2.04269
ALDOC	2369.11	-2.92164	0.128491	-22.7382	1.87877e-114	1.12471e-112	OK	3669	5048	3278	635	615	518	127.596	167.413	132.473	18.1796	17.1993	20.7308
ALG1	198.189	1.21472	0.175422	6.92458	4.37261e-12	1.50269e-11	OK	134	105	99	359	320	227	1.95572	1.46141	1.67906	4.31337	3.75576	3.81262
ALG10	114.884	0.074781	0.197407	0.378817	0.704824	0.744415	OK	118	111	90	139	149	97	2.16666	1.94363	1.92035	2.10109	2.20009	2.04963
ALG10B	140.492	-0.795669	0.197903	-4.02049	5.80764e-05	0.000113395	OK	194	162	152	113	148	76	1.1057	0.880502	1.00672	0.530192	0.678331	0.498476
ALG11	187.414	1.92139	0.176118	10.9096	1.0366e-27	7.64575e-27	OK	74	80	67	350	361	255	1.65646	1.70773	1.74282	6.44967	6.49833	6.56879
ALG12	686.271	0.720364	0.135256	5.32591	1.00448e-07	2.51401e-07	OK	520	510	441	1114	858	784	12.5818	11.7677	12.3996	22.1893	16.6944	21.8299
ALG13	383.462	-0.514905	0.168699	-3.05221	0.00227163	0.00372509	OK	505	421	361	304	481	250	4.13923	3.29072	3.43847	2.05127	3.17044	2.35811
ALG14	64.0654	0.807963	0.258177	3.1295	0.00175105	0.00290939	OK	39	46	46	99	98	69	2.04684	2.30228	2.80548	4.27735	4.1361	4.16739
ALG1L	4.87332	0.343172	0.744156	0.461157	0.644686	NaN	Low	5	4	3	5	8	5	0.311707	0.237803	0.217334	0.256606	0.401063	0.358709
ALG1L2	1.6556	-2.61616	1.06002	-2.46802	0.0135861	NaN	Low	2	2	5	0	0	0	0.118507	0.113012	0.34428	0	0	0
ALG1L9P	8.00955	-1.11804	0.635991	-1.75795	0.0787565	NaN	Low	11	10	11	7	7	2	0.163199	0.141484	0.189648	0.0854957	0.0835159	0.0341469
ALG2	882.472	-0.384304	0.108187	-3.55223	0.000381987	0.000684757	OK	1023	1007	818	917	941	638	19.6511	18.4468	18.2597	14.5011	14.536	14.1035
ALG3	1054.49	-0.51713	0.140096	-3.69126	0.000223142	0.000411267	OK	1046	1506	1000	1103	901	793	32.7647	44.9863	36.4002	28.4427	22.6957	28.5853
ALG5	458.161	-0.389711	0.144694	-2.69334	0.00707401	0.010847	OK	414	604	461	469	473	345	19.5964	27.2642	25.3575	18.2755	18.0046	18.7928
ALG6	149.761	0.481438	0.18974	2.53736	0.0111694	0.0166626	OK	105	154	98	201	215	152	1.78841	2.50138	1.9397	2.81835	2.94484	2.97932
ALG8	553.616	0.0804381	0.132999	0.6048	0.545312	0.594106	OK	455	630	450	662	693	494	14.9882	19.7907	17.2259	17.9522	18.3577	18.7267
ALG9	749.018	-0.961044	0.11389	-8.43834	3.21886e-17	1.47547e-16	OK	965	1051	809	617	639	406	8.31311	8.63416	8.09869	4.37564	4.42673	4.02493
ALK	41.2672	-1.50682	0.334044	-4.51084	6.45721e-06	1.38483e-05	OK	62	51	60	31	18	19	0.568208	0.445724	0.638993	0.233882	0.132658	0.200385
ALKBH1	287.753	-0.665309	0.15524	-4.28567	1.82186e-05	3.73945e-05	OK	304	345	348	268	264	190	6.75227	7.30762	8.98224	4.9004	4.71548	4.85652
ALKBH2	166.267	-0.279482	0.178114	-1.56911	0.116621	0.147552	OK	168	177	172	190	190	113	8.05845	8.09648	9.58739	7.50268	7.32895	6.23759
ALKBH3	75.1778	-1.11797	0.259173	-4.31358	1.60632e-05	3.3167e-05	OK	91	98	103	72	51	32	3.33008	3.41996	4.38006	2.16904	1.50082	1.3476
ALKBH3-AS1	1.2955	-1.06595	1.04594	-1.01914	0.308137	NaN	Low	1	4	1	1	1	0	0.0297958	0.113657	0.0346246	0.0245287	0.0239607	0
ALKBH4	238.836	0.614481	0.163059	3.76846	0.000164256	0.000306909	OK	200	171	163	342	314	274	5.4141	4.41441	5.12759	7.62154	6.83551	8.53576
ALKBH5	6749.88	-2.2159	0.116414	-19.0347	8.79789e-81	2.69912e-79	OK	9945	12200	9506	3086	2467	2145	166.329	194.582	184.752	42.4893	33.1801	41.2844
ALKBH6	191.677	0.0202891	0.167956	0.1208	0.90385	0.918764	OK	207	186	150	219	254	158	11.2125	9.60781	9.44173	9.76552	11.0639	9.84881
ALKBH7	1064.65	0.358874	0.145969	2.45856	NaN	NaN	OK	880	1009	768	1612	1100	1132	37.9613	41.5079	38.499	57.2459	38.159	56.1954
ALKBH8	138.991	0.639122	0.188121	3.39739	0.000680324	0.00118507	OK	110	102	96	191	225	138	1.55294	1.37323	1.57494	2.21981	2.55441	2.24201
ALLC	1.76285	-2.73642	1.05547	-2.5926	0.00952547	NaN	Low	4	3	3	0	0	0	0.159048	0.113755	0.138618	0	0	0
ALMS1	339.95	-1.80089	0.161507	-11.1505	7.11925e-29	5.4389e-28	OK	621	489	400	166	188	135	2.7593	2.07203	2.06536	0.607205	0.671754	0.690298
ALMS1-IT1	55.7672	-2.12373	0.291634	-7.2822	3.28426e-13	1.21407e-12	OK	88	92	79	25	23	18	2.86919	2.86053	2.99319	0.671023	0.603046	0.675376
ALMS1P	2.96365	-2.22648	0.951989	-2.33877	0.0193473	NaN	Low	5	4	6	0	2	0	0.180328	0.137573	0.251463	0	0.0580055	0
ALOX12	53.0187	0.273477	0.279743	0.9776	0.328272	0.378048	OK	52	47	38	66	84	42	1.26618	1.09137	1.07524	1.32299	1.64482	1.1769
ALOX12-AS1	9.87293	-0.208935	0.594935	-0.351189	0.725447	NaN	Low	14	11	6	9	18	4	1.23476	0.925186	0.614945	0.653459	1.27666	0.405986
ALOX12B	23.5105	-3.1282	0.501126	-6.24235	4.31053e-10	1.29291e-09	OK	50	44	29	2	9	3	1.14741	0.962903	0.773351	0.0377833	0.166088	0.0792258
ALOX12P2	0.503439	0.325729	1.02755	0.316994	0.751248	NaN	Low	1	0	0	0	1	1	0.0191708	0	0	0	0.0154165	0.0220615
ALOX15	2214.3	1.93329	0.119688	16.1528	1.0857e-58	2.07108e-57	OK	930	797	860	4328	3958	3095	19.8947	16.259	21.3787	76.2187	68.0887	76.1922
ALOX15B	24.6104	1.2693	0.404758	3.13594	0.00171305	0.00285051	OK	14	15	11	43	33	36	0.29607	0.302509	0.270327	0.74861	0.561211	0.876123
ALOX15P1	2.67908	0.435787	0.953762	0.456914	0.647733	NaN	Low	2	3	1	2	0	7	0.170882	0.244438	0.099288	0.140675	0	0.688274
ALOX5	55.2471	1.95894	0.29313	6.68283	2.34376e-11	7.68837e-11	OK	20	24	19	108	106	74	0.448391	0.51312	0.495006	1.99329	1.91108	1.90921
ALOX5AP	7.93652	-0.675156	0.662735	-1.01874	0.308325	NaN	Low	4	19	6	7	6	6	0.180839	0.819157	0.31522	0.260526	0.218137	0.312162
ALOXE3	11.751	-3.19249	0.664521	-4.8042	1.5537e-06	3.52569e-06	OK	24	25	14	2	4	0	0.398956	0.39631	0.270441	0.0273694	0.0534712	0
ALPI	13.77	0.644718	0.495273	1.30174	0.193004	0.234393	OK	11	10	9	21	19	15	0.192908	0.167239	0.183413	0.303178	0.267952	0.302723
ALPK1	68.6592	2.1553	0.283195	7.61063	2.72767e-14	1.06999e-13	OK	28	20	22	128	161	83	0.297055	0.202344	0.271226	1.11792	1.37357	1.01333
ALPK2	919.557	2.55039	0.135388	18.8377	3.7107e-79	1.0891e-77	OK	277	227	250	1805	2106	1246	2.17868	1.70263	2.28498	11.6872	13.3204	11.2779
ALPK3	208.42	0.122377	0.172654	0.708799	0.478449	0.528615	OK	193	181	189	264	227	207	1.01506	0.907805	1.15511	1.14303	0.960074	1.25285
ALPL	356.898	-1.96189	0.162387	-12.0816	1.32193e-33	1.2006e-32	OK	520	680	430	185	148	135	11.501	14.3424	11.0517	3.3684	2.63232	3.43607
ALPP	3.76488	1.28288	0.868766	1.47666	0.139766	NaN	Low	2	0	3	3	9	6	0.0386513	0	0.0673728	0.0477283	0.139869	0.133438
ALPPL2	1.4802	1.01071	1.04128	0.970637	0.331729	NaN	Low	2	0	0	1	3	3	0.0460437	0	0	0.0189522	0.0555401	0.0794799
ALS2	902.288	0.571318	0.119794	4.76915	1.85002e-06	4.16534e-06	OK	773	657	628	1212	1372	926	5.32106	4.31285	5.02352	6.86818	7.59483	7.33543
ALS2CL	160.345	1.17831	0.226904	5.19299	2.06947e-07	5.04341e-07	OK	104	98	77	205	379	157	1.06403	0.956149	0.91546	1.72661	3.1182	1.84848
ALS2CR11	1.78758	0.822414	1.02004	0.806254	0.420097	NaN	Low	3	0	0	1	4	3	0.023255	0	0	0.00638138	0.0249344	0.0267616
ALS2CR12	3.35303	-0.305349	0.856586	-0.356473	0.721487	NaN	Low	3	5	3	2	7	1	0.0734539	0.116747	0.0853581	0.0403129	0.137828	0.0281767
ALX1	121.271	0.676183	0.198466	3.40705	0.000656691	0.00114673	OK	84	101	80	193	166	127	3.73007	4.27701	4.12817	7.05531	5.92777	6.4899
ALX3	103.096	-0.226661	0.215975	-1.04948	0.293957	0.342149	OK	125	92	98	108	117	83	4.85593	3.40824	4.42403	3.45387	3.65505	3.71053
ALX4	328.09	2.23222	0.174039	12.826	1.17298e-37	1.22938e-36	OK	119	101	103	641	542	545	1.25001	1.01174	1.25729	5.54301	4.57838	6.58809
ALYREF	1182.04	-1.27324	0.127983	-9.9485	2.56023e-23	1.58527e-22	OK	1466	1958	1358	895	744	601	76.7298	97.729	82.5961	38.5632	31.3147	36.1993
AMACR	31.9942	1.14767	0.370509	3.09754	0.00195136	0.00322331	OK	16	24	16	71	45	31	0.274064	0.392035	0.31848	1.00118	0.619856	0.611069
AMBN	0.197982	-0.559992	0.80038	-0.699657	0.484141	NaN	Low	0	0	1	0	0	0	0	0	0.0333275	0	0	0
AMBP	149.391	2.01962	0.223145	9.0507	1.42057e-19	7.41201e-19	OK	73	58	36	280	243	244	2.92491	2.21615	1.67619	9.23568	7.82965	11.2506
AMBRA1	851.393	0.240943	0.118255	2.03749	0.0416006	0.0567778	OK	783	741	688	1102	1026	848	7.7299	6.97608	7.89278	8.956	8.14526	9.63394
AMD1	1280.18	-0.356563	0.108375	-3.2901	0.00100152	0.00171244	OK	1318	1609	1176	1304	1353	985	20.9162	24.3503	21.6873	17.0359	17.2668	17.9887
AMDHD1	13.7872	0.679972	0.520711	1.30585	0.191602	0.232891	OK	9	8	12	12	26	17	0.241923	0.205072	0.37484	0.265544	0.562023	0.525872
AMDHD2	209.422	0.805978	0.168593	4.78061	1.74763e-06	3.94393e-06	OK	168	153	114	342	330	205	4.22513	3.66947	3.33169	7.08072	6.67406	5.93308
AMELX	0	NaN	NaN	NaN	NaN	NaN	Low	0	0	0	0	0	0	0	0	0	0	0	0
AMELY	0	NaN	NaN	NaN	NaN	NaN	Low	0	0	0	0	0	0	0	0	0	0	0	0
AMER1	216.99	0.7017	0.186784	3.75675	0.000172134	0.000321051	OK	208	131	130	342	317	220	1.4145	0.849556	1.02734	1.91464	1.73358	1.7217
AMER2	216.341	-5.60403	0.305506	-18.3435	3.72294e-75	1.00211e-73	OK	431	440	340	5	12	9	2.33348	2.27174	2.13912	0.0222852	0.052246	0.0560744
AMER3	24.6083	-3.64486	0.530274	-6.87355	6.26216e-12	2.12812e-11	OK	54	32	44	3	5	2	0.478914	0.270642	0.453468	0.0219031	0.0356598	0.0204122
AMFR	2423.93	-0.000664874	0.121278	-0.00548225	0.995626	0.996265	OK	2150	2792	1980	3023	2559	2231	34.2904	42.4649	36.6969	39.6911	32.8209	40.9477
AMH	489.938	-3.23047	0.191337	-16.8837	5.93373e-64	1.27204e-62	OK	1067	894	590	96	148	63	30.3585	24.2568	19.5073	2.24857	3.38628	2.06278
AMHR2	187.471	3.11093	0.211675	14.6968	6.76246e-49	9.92401e-48	OK	34	35	39	449	365	282	1.04786	1.02866	1.39675	11.3918	9.04611	10.0016
AMICA1	6.09966	0.492618	0.687486	0.71655	0.473652	NaN	Low	4	5	5	10	9	5	0.0940483	0.112109	0.136613	0.193558	0.170168	0.135287
AMIGO1	70.3219	-2.07192	0.271251	-7.63839	2.1996e-14	8.66989e-14	OK	122	99	102	36	27	23	2.83481	2.19371	2.75419	0.688631	0.504514	0.615018
AMIGO2	1056.43	2.9615	0.12938	22.8899	5.85791e-116	3.60852e-114	OK	207	232	236	2310	2127	1639	3.00815	3.21513	3.98539	27.6352	24.8566	27.4097
AMIGO3	150.565	-0.212617	0.179095	-1.18718	0.235157	0.280064	OK	170	154	136	162	178	115	3.28425	2.8372	3.05321	2.57646	2.76537	2.55671
AMMECR1	280.456	0.822238	0.163006	5.04422	4.55373e-07	1.0807e-06	OK	177	182	210	404	449	311	1.72045	1.68703	2.37202	3.23275	3.50963	3.47877
AMMECR1L	676.004	-0.141243	0.11803	-1.19668	0.231433	0.276051	OK	739	743	545	778	783	536	8.88417	8.51808	7.61375	7.69967	7.56971	7.41537
AMN	139.052	1.92259	0.213898	8.98832	2.51038e-19	1.29208e-18	OK	65	51	47	279	221	209	2.39696	1.79349	2.01407	8.46979	6.55369	8.86932
AMN1	288.263	-0.324206	0.14615	-2.21831	0.0265338	0.0374099	OK	293	334	284	329	293	212	6.99211	7.60096	7.8757	6.46335	5.62282	5.82201
AMOT	1295.43	1.39308	0.106812	13.0424	7.02237e-39	7.70729e-38	OK	658	722	643	2159	2296	1639	5.11509	5.35236	5.80855	13.8166	14.3531	14.6623
AMOTL1	4316.59	2.23843	0.113003	19.8085	2.51334e-87	9.02544e-86	OK	1540	1352	1365	8727	7883	6428	9.82569	8.22621	10.1206	45.8382	40.4464	47.197
AMOTL2	2437.71	0.613473	0.104361	5.87837	4.14338e-09	1.15539e-08	OK	1781	1999	1691	3765	3299	2523	19.5225	20.8961	21.5399	33.9748	29.0803	31.8262
AMPD1	0	NaN	NaN	NaN	NaN	NaN	Low	0	0	0	0	0	0	0	0	0	0	0	0
AMPD2	5230.68	-0.423737	0.0948906	-4.46554	7.98681e-06	1.69722e-05	OK	5947	6484	4701	5411	5438	3720	71.554	74.3978	65.7288	53.5962	52.6164	51.508
AMPD3	281.288	-2.93527	0.167836	-17.4889	1.73971e-68	4.04074e-67	OK	486	501	428	78	69	61	4.93098	4.84747	5.04627	0.651496	0.562978	0.712234
AMPH	175.407	-7.07156	0.495391	-14.2747	3.14523e-46	4.27735e-45	OK	328	365	300	2	4	0	5.49697	5.83342	5.84252	0.027593	0.0539082	0
AMT	433.674	0.390873	0.145119	2.69346	0.00707152	0.0108442	OK	407	358	304	563	691	369	10.6124	8.90191	9.21133	12.085	14.4891	11.0724
AMTN	0.538724	-1.28725	1.01109	-1.27313	0.202972	NaN	Low	2	0	1	0	0	0	0.114148	0	0.0663236	0	0	0
AMY1A	0	NaN	NaN	NaN	NaN	NaN	Low	0	0	0	0	0	0	0	0	0	0	0	0
AMY1B	0	NaN	NaN	NaN	NaN	NaN	Low	0	0	0	0	0	0	0	0	0	0	0	0
AMY1C	0	NaN	NaN	NaN	NaN	NaN	Low	0	0	0	0	0	0	0	0	0	0	0	0
AMY2A	0	NaN	NaN	NaN	NaN	NaN	Low	0	0	0	0	0	0	0	0	0	0	0	0
AMY2B	174.736	-1.93983	0.224467	-8.64193	5.52734e-18	2.63597e-17	OK	290	287	219	72	127	40	7.42675	7.00912	6.5174	1.51794	2.61547	1.17885
AMZ1	25.7857	-1.39038	0.397701	-3.49603	0.000472239	0.000838346	OK	42	43	24	18	19	9	0.533752	0.521122	0.354431	0.188314	0.194173	0.131622
AMZ2	1023.82	-0.434794	0.111306	-3.90631	9.37158e-05	0.000179364	OK	1063	1299	992	1048	1018	759	30.8251	35.9221	33.4282	25.018	23.7391	25.3285
AMZ2P1	188.011	-1.1625	0.174106	-6.67692	2.44009e-11	7.99931e-11	OK	229	288	225	141	152	87	3.81998	4.58141	4.36152	1.93627	2.03899	1.67009
ANAPC1	662.023	0.0807508	0.115768	0.697523	0.485475	0.535277	OK	657	650	526	771	862	582	4.87624	4.6006	4.53665	4.7108	5.14485	4.97095
ANAPC10	108.889	-0.0564981	0.217782	-0.259425	0.795308	0.82551	OK	85	112	116	132	129	87	2.49893	3.14003	3.96298	3.19469	3.04979	2.9434
ANAPC11	947.887	-0.125771	0.146293	-0.859717	0.389945	0.440575	OK	899	1088	831	1225	842	848	32.0009	36.9328	34.3742	35.8971	24.1024	34.7371
ANAPC13	905.806	-0.168453	0.140235	-1.20121	0.229668	0.274261	OK	744	1133	851	1037	958	764	23.191	33.6789	30.8252	26.6101	24.0136	27.4054
ANAPC15	54.9949	-0.760619	0.276153	-2.75434	0.00588102	0.00912179	OK	66	79	54	47	58	29	2.98855	3.41134	2.84145	1.75201	2.11198	1.51116
ANAPC16	1390.01	-0.198208	0.123354	-1.60683	0.108093	0.137588	OK	1222	1630	1364	1638	1564	1035	19.659	25.0068	25.4996	21.6932	20.2336	19.1614
ANAPC1P1	0.334989	-0.109418	0.941494	-0.116217	0.907481	NaN	Low	0	0	1	0	1	0	0	0	0.0376745	0	0.0260713	0
ANAPC2	707.052	-0.229663	0.128374	-1.78901	0.0736125	0.09644	OK	840	773	571	750	861	521	17.8629	15.6759	14.1104	13.1297	14.7239	12.7499
ANAPC4	338.716	0.340695	0.160412	2.12387	0.0336807	0.0466673	OK	299	309	244	385	568	293	6.41777	6.32488	6.086	6.8029	9.80408	7.2373
ANAPC5	1423.1	0.358388	0.10448	3.43022	0.000603097	0.0010574	OK	1266	1317	978	1981	1885	1345	26.6066	26.395	23.885	34.2737	31.8576	32.5293
ANAPC7	424.861	-0.726959	0.128749	-5.64632	1.63921e-08	4.38276e-08	OK	497	532	475	382	394	266	7.83095	7.99375	8.69724	4.95498	4.99229	4.82321
ANG	153.927	-0.0168993	0.191563	-0.0882179	0.929704	0.941249	OK	125	193	125	179	195	126	5.42074	7.98154	6.29924	6.39031	6.80031	6.28804
ANGEL1	480	0.369175	0.125726	2.93634	0.00332111	0.00532944	OK	417	404	368	644	688	438	5.82405	5.38085	5.97264	7.4045	7.72722	7.03978
ANGEL2	382.653	-0.234048	0.141669	-1.65208	0.0985191	0.126123	OK	432	436	316	409	477	270	4.66766	4.49244	3.96764	3.63797	4.14456	3.35718
ANGPT1	88.358	1.00117	0.235092	4.25861	2.05698e-05	4.19497e-05	OK	57	67	43	133	126	119	0.754435	0.845673	0.661371	1.44917	1.34111	1.81255
ANGPT2	25.3191	0.295642	0.388612	0.760765	0.446797	0.497341	OK	25	17	22	30	41	21	0.272529	0.176727	0.278693	0.269225	0.35942	0.263444
ANGPT4	5.31262	0.30966	0.727626	0.425576	0.670417	NaN	Low	5	3	5	8	5	6	0.149444	0.0855089	0.173664	0.196843	0.120178	0.206375
ANGPTL1	7.33811	1.34244	0.670303	2.00273	0.045206	NaN	Low	5	4	2	11	17	8	0.0809595	0.0617645	0.037632	0.146626	0.221356	0.149068
ANGPTL2	3207.75	2.99143	0.140374	21.3105	9.06599e-101	4.28162e-99	OK	678	604	718	7317	5840	5231	10.8982	9.25855	13.4116	96.823	75.489	96.7622
ANGPTL3	14.3543	-0.1199	0.491805	-0.243797	0.807388	0.835645	OK	13	20	10	17	13	14	0.252936	0.371089	0.226098	0.272293	0.203402	0.313467
ANGPTL4	1629.49	-1.40733	0.16272	-8.64876	5.20638e-18	2.48824e-17	OK	1714	2666	2323	1182	866	816	51.6598	76.6271	81.3618	29.3278	20.9896	28.3027
ANGPTL5	2.48309	-1.24912	0.94256	-1.32524	0.185091	NaN	Low	4	4	3	3	1	0	0.0969873	0.0924902	0.084529	0.059882	0.0194985	0
ANGPTL6	67.9636	-0.390895	0.255163	-1.53194	0.125537	0.157948	OK	72	79	68	79	55	55	2.22616	2.32934	2.44322	2.01082	1.36752	1.95697
ANGPTL7	3.83286	1.1185	0.881846	1.26836	0.204669	NaN	Low	1	3	2	12	8	0	0.0250727	0.0717304	0.0582721	0.247687	0.161301	0
ANHX	0	NaN	NaN	NaN	NaN	NaN	Low	0	0	0	0	0	0	0	0	0	0	0	0
ANK1	8.12241	-2.83306	0.731541	-3.87273	0.000107622	NaN	Low	18	11	13	3	2	0	0.111356	0.0648956	0.0934576	0.0152786	0.00994987	0
ANK2	436.473	-1.47305	0.18199	-8.09411	5.76851e-16	2.48899e-15	OK	812	497	516	248	258	230	3.21067	1.87403	2.37093	0.807258	0.820361	1.04656
ANK3	1066.53	1.30613	0.113197	11.5385	8.43389e-31	6.92165e-30	OK	629	565	544	1750	1850	1331	1.91663	1.64178	1.92626	4.3898	4.53319	4.66724
ANKAR	27.5223	0.388311	0.390133	0.99533	0.319576	0.369206	OK	21	21	25	29	54	21	0.27304	0.26038	0.377726	0.310403	0.564608	0.314212
ANKDD1A	139.463	0.514772	0.195929	2.62733	0.00860569	0.0130264	OK	122	99	104	184	227	128	2.2509	1.74186	2.22977	2.7947	3.36797	2.71771
ANKDD1B	1.54405	-0.171604	1.02234	-0.167854	0.866698	NaN	Low	1	3	1	1	4	0	0.0224986	0.0643662	0.0261448	0.0185215	0.0723705	0
ANKEF1	78.664	-0.296907	0.24366	-1.21853	0.223023	0.267041	OK	77	94	75	76	72	76	1.12725	1.31231	1.27591	0.915932	0.847631	1.28038
ANKFN1	12.4604	-0.181613	0.525306	-0.345728	0.729547	0.767206	OK	13	9	15	11	14	12	0.307673	0.203128	0.412541	0.214318	0.266452	0.326831
ANKFY1	1350.41	0.603681	0.143481	4.20739	2.58334e-05	5.21385e-05	OK	1317	899	833	1852	2114	1355	9.20817	5.99416	6.76803	10.6598	11.8861	10.9024
ANKH	343.732	0.908965	0.136352	6.66633	2.62283e-11	8.57494e-11	OK	232	235	210	530	539	389	1.62308	1.56784	1.70727	3.05245	3.0324	3.13183
ANKHD1	75.8002	-0.59392	0.24506	-2.42356	0.015369	0.0224699	OK	86	103	73	79	82	39	0.583666	0.666629	0.57573	0.441381	0.447534	0.304598
ANKHD1-EIF4EBP3	1.41819	-0.372487	1.02538	-0.363266	0.716406	NaN	Low	2	2	1	2	2	0	0.0137541	0.0131163	0.00799156	0.0113228	0.0110606	0
ANKIB1	1003.42	0.946632	0.126894	7.46002	8.65076e-14	3.30203e-13	OK	770	588	584	1559	1625	1121	7.2703	5.29444	6.40773	12.1179	12.3384	12.1804
ANKK1	14.6352	0.117026	0.486337	0.240627	0.809844	0.837686	OK	16	12	12	20	22	9	0.361252	0.258376	0.314848	0.371741	0.399446	0.233845
ANKLE1	94.9842	-2.01532	0.269744	-7.47123	7.9451e-14	3.03863e-13	OK	181	129	125	28	63	30	3.22945	2.19493	2.59173	0.411272	0.903934	0.615982
ANKLE2	1652.05	-0.429647	0.0971193	-4.42391	9.69293e-06	2.04591e-05	OK	1887	1927	1585	1644	1743	1195	24.1733	23.5411	23.5952	17.3375	17.9559	17.6169
ANKMY1	95.5823	-0.213524	0.224673	-0.950377	0.341921	0.391999	OK	105	95	91	121	86	79	1.57903	1.3624	1.59027	1.49798	1.04003	1.36717
ANKMY2	1032.82	0.0180884	0.115273	0.156919	0.875309	0.894713	OK	891	1087	934	1209	1312	868	20.0227	23.2946	24.3906	22.3662	23.7096	22.4472
ANKRA2	427.797	0.518086	0.130588	3.96734	7.26792e-05	0.000140621	OK	339	351	309	597	656	399	8.85541	8.74373	9.37987	12.8382	13.7803	11.9944
ANKRD1	98.9197	2.01307	0.26409	7.62264	2.48542e-14	9.77669e-14	OK	21	52	37	195	218	114	0.610814	1.44236	1.25061	4.66922	5.09908	3.81584
ANKRD10	1729.86	-0.358066	0.14411	-2.48468	0.0129669	0.0191571	OK	1928	2148	1490	1600	2329	1091	35.767	38.0006	32.1212	24.4352	34.7449	23.2915
ANKRD11	4964.17	-1.37757	0.114094	-12.0741	1.4479e-33	1.31424e-32	OK	7949	7443	5170	3330	3239	2378	44.7148	39.9271	33.7955	15.4207	14.6519	15.3938
ANKRD12	1250.68	-0.77797	0.128155	-6.07055	1.27476e-09	3.69004e-09	OK	1606	1431	1438	981	1289	743	7.93348	6.74122	8.25481	3.9894	5.12055	4.2238
ANKRD13A	894.977	-0.666832	0.116046	-5.74628	9.12259e-09	2.48733e-08	OK	984	1227	922	836	867	558	14.457	17.1912	15.7414	10.1113	10.2435	9.43435
ANKRD13B	996.976	-2.55139	0.12642	-20.1818	1.41575e-90	5.44803e-89	OK	1883	1715	1278	356	344	242	34.0735	29.5945	26.8737	5.30319	5.00576	5.03939
ANKRD13C	723.093	0.155371	0.11722	1.32547	0.185015	0.225517	OK	682	641	615	877	930	666	6.90984	6.1933	7.24083	7.31482	7.57725	7.76522
ANKRD13D	532.689	-0.396644	0.128475	-3.08731	0.00201974	0.00333308	OK	619	658	456	509	577	406	15.6086	15.8227	13.3619	10.566	11.7002	11.7814
ANKRD16	165.122	-1.45626	0.181963	-8.00304	1.21385e-15	5.14211e-15	OK	233	258	200	116	93	76	5.07128	5.35503	5.0585	2.07845	1.62776	1.90358
ANKRD17	2018.47	0.769183	0.125538	6.12711	8.94916e-10	2.62759e-09	OK	1685	1268	1275	2857	3098	2284	10.1667	7.29596	8.93968	14.191	15.0317	15.8589
ANKRD18A	13.7381	0.259589	0.547146	0.474442	0.635185	0.679948	OK	11	9	15	22	26	4	0.168962	0.131832	0.267743	0.278189	0.321156	0.0707055
ANKRD18B	39.9689	3.44761	0.433008	7.96199	1.69295e-15	7.11366e-15	OK	5	2	10	96	96	52	0.0764941	0.0291789	0.177782	1.20907	1.18107	0.915498
ANKRD18DP	0.170371	-0.54103	0.791271	-0.683747	0.494135	NaN	Low	1	0	0	0	0	0	0.019833	0	0	0	0	0
ANKRD19P	7.49298	-0.233789	0.657196	-0.355737	0.722037	NaN	Low	10	4	9	9	11	3	0.248879	0.0949357	0.260292	0.184396	0.220154	0.0859224
ANKRD2	1.86206	-0.709159	0.981701	-0.722378	0.470062	NaN	Low	1	3	3	1	2	1	0.0380494	0.108855	0.132647	0.0313233	0.061196	0.0437868
ANKRD20A1	0	NaN	NaN	NaN	NaN	NaN	Low	0	0	0	0	0	0	0	0	0	0	0	0
ANKRD20A11P	0	NaN	NaN	NaN	NaN	NaN	Low	0	0	0	0	0	0	0	0	0	0	0	0
ANKRD20A12P	7.22235	-0.947619	0.679362	-1.39487	0.163056	NaN	Low	6	12	10	6	9	1	0.197534	0.376749	0.382578	0.162615	0.238275	0.0378866
ANKRD20A19P	34.555	-2.34569	0.418334	-5.60721	2.05612e-08	5.44327e-08	OK	66	60	42	6	25	5	0.74362	0.644673	0.549903	0.0556518	0.226513	0.0648296
ANKRD20A2	0	NaN	NaN	NaN	NaN	NaN	Low	0	0	0	0	0	0	0	0	0	0	0	0
ANKRD20A3	0	NaN	NaN	NaN	NaN	NaN	Low	0	0	0	0	0	0	0	0	0	0	0	0
ANKRD20A4	3.59405	-1.77481	0.878952	-2.01923	0.0434634	NaN	Low	6	6	5	0	3	1	0.0979525	0.0934106	0.0948558	0	0.039385	0.0187871
ANKRD20A5P	0.140254	0.488833	0.778601	0.627835	0.530112	NaN	Low	0	0	0	1	0	0	0	0	0	0.0127507	0	0
ANKRD20A8P	1.18035	0.260323	1.06421	0.244616	0.806754	NaN	Low	1	2	0	0	5	0	0.0156448	0.0298388	0	0	0.0629051	0
ANKRD20A9P	23.2054	-1.46591	0.430182	-3.40766	0.000655233	0.00114431	OK	41	32	26	12	22	6	0.0626634	0.0466402	0.0461778	0.0150984	0.0270395	0.010553
ANKRD22	1.96593	1.25577	1.03232	1.21646	0.223811	NaN	Low	0	0	2	7	0	3	0	0	0.0335032	0.0830701	0	0.0497672
ANKRD23	201.158	-0.810737	0.194607	-4.16602	3.09968e-05	6.20295e-05	OK	269	245	217	148	235	100	5.98181	5.1955	5.60751	2.70933	4.20236	2.55904
ANKRD24	182.094	-1.38322	0.183047	-7.55661	4.13708e-14	1.6095e-13	OK	293	251	208	103	138	86	4.1786	3.41364	3.44711	1.20926	1.58266	1.41142
ANKRD26	379.553	-0.226411	0.164053	-1.38011	0.167552	0.20589	OK	414	422	332	334	537	277	3.50648	3.40851	3.26767	2.32883	3.65755	2.69989
ANKRD26P1	0.945093	-0.158206	1.06227	-0.148932	0.881607	NaN	Low	1	1	1	1	2	0	0.00937718	0.00894238	0.0108969	0.00771956	0.0150816	0
ANKRD26P3	0.197982	-0.559992	0.80038	-0.699657	0.484141	NaN	Low	0	0	1	0	0	0	0	0	0.017907	0	0	0
ANKRD27	862.517	0.828594	0.10969	7.55395	4.22266e-14	1.64156e-13	OK	596	625	542	1293	1311	975	7.68476	7.68501	8.12106	13.7247	13.5935	14.4672
ANKRD28	835.045	-0.353613	0.121053	-2.92115	0.00348742	0.00557565	OK	962	840	850	835	905	639	8.3436	6.94766	8.56697	5.96191	6.31208	6.37787
ANKRD29	2.21558	0.768291	0.964789	0.796331	0.42584	NaN	Low	0	2	2	2	6	2	0	0.0325821	0.0397034	0.0281267	0.0824261	0.0393182
ANKRD30A	0	NaN	NaN	NaN	NaN	NaN	Low	0	0	0	0	0	0	0	0	0	0	0	0
ANKRD30B	3.55139	-0.0362981	0.829372	-0.0437657	0.965091	NaN	Low	4	2	4	3	4	4	0.0497435	0.0237185	0.0578051	0.0307127	0.040002	0.0572443
ANKRD30BL	0	NaN	NaN	NaN	NaN	NaN	Low	0	0	0	0	0	0	0	0	0	0	0	0
ANKRD30BP2	0	NaN	NaN	NaN	NaN	NaN	Low	0	0	0	0	0	0	0	0	0	0	0	0
ANKRD30BP3	0	NaN	NaN	NaN	NaN	NaN	Low	0	0	0	0	0	0	0	0	0	0	0	0
ANKRD31	10.724	-0.802652	0.569259	-1.41	0.158541	0.195805	OK	17	8	14	11	9	5	0.16171	0.0725702	0.154755	0.0861391	0.0688455	0.0547335
ANKRD32	265.333	-0.72849	0.157043	-4.63879	3.50461e-06	7.7048e-06	OK	284	342	312	220	260	169	4.2765	4.91108	5.45951	2.72717	3.14839	2.92855
ANKRD33	21.3501	-0.886986	0.41526	-2.13598	0.0326813	0.0453793	OK	29	28	23	19	21	9	0.813821	0.749324	0.750047	0.43894	0.47391	0.290649
ANKRD33B	220.835	1.46544	0.18002	8.14039	3.93991e-16	1.71041e-15	OK	109	140	85	378	344	319	0.670566	0.821342	0.607664	1.91438	1.70184	2.25841
ANKRD34A	67.0523	0.250539	0.256982	0.974931	0.329595	0.379431	OK	75	58	42	88	85	64	1.1922	0.87922	0.775832	1.15157	1.08656	1.17075
ANKRD34B	2.3427	-1.35373	0.982688	-1.37758	0.168334	NaN	Low	4	0	6	1	1	1	0.0583649	0	0.101736	0.0120119	0.0117338	0.0167914
ANKRD34C	1.07553	-1.12291	1.06703	-1.05237	0.292629	NaN	Low	4	0	1	0	0	1	0.0423425	0	0.0123012	0	0	0.0121818
ANKRD34C-AS1	0	NaN	NaN	NaN	NaN	NaN	Low	0	0	0	0	0	0	0	0	0	0	0	0
ANKRD35	27.2867	1.74492	0.406632	4.29115	1.77748e-05	3.6522e-05	OK	13	16	6	60	51	30	0.221949	0.260502	0.119039	0.843299	0.700205	0.589423
ANKRD36	132.304	-1.13517	0.25648	-4.42594	9.60233e-06	2.02726e-05	OK	178	207	139	73	156	47	1.63053	1.80825	1.47963	0.550492	1.14915	0.495452
ANKRD36B	87.6506	-0.798136	0.283538	-2.81492	0.00487901	0.00765214	OK	114	125	82	49	121	42	1.09346	1.14338	0.913994	0.386916	0.93332	0.463602
ANKRD36BP1	37.9521	0.453735	0.323847	1.40108	0.161191	0.198747	OK	35	30	26	47	65	33	1.08626	0.887906	0.937708	1.20083	1.62227	1.17862
ANKRD36BP2	0.360454	-0.95884	0.946462	-1.01308	0.311023	NaN	Low	0	1	1	0	0	0	0	0.0316498	0.0385674	0	0	0
ANKRD36C	120.506	-1.5076	0.228482	-6.59836	4.15735e-11	1.34118e-10	OK	176	190	146	74	100	34	1.2519	1.28881	1.20681	0.433319	0.572006	0.278311
ANKRD37	734.359	-7.49055	0.411328	-18.2106	4.24873e-74	1.10915e-72	OK	1191	1759	1224	12	2	7	73.2152	103.118	87.4381	0.607283	0.0988702	0.495203
ANKRD39	198.972	-0.377435	0.161118	-2.3426	0.0191498	0.0276624	OK	219	239	183	204	200	156	14.0025	14.5727	13.5969	10.7377	10.2834	11.4784
ANKRD40	801.691	0.811514	0.117464	6.90861	4.89434e-12	1.6735e-11	OK	560	544	541	1233	1231	863	7.71246	7.14471	8.65828	13.9794	13.6335	13.6776
ANKRD42	257.812	-0.112029	0.148173	-0.756067	0.449609	0.500118	OK	243	283	235	289	298	217	2.29251	2.54608	2.57633	2.24452	2.26082	2.35592
ANKRD44	54.0065	-0.425715	0.271046	-1.57064	0.116266	0.14715	OK	61	62	53	53	51	44	0.543093	0.526401	0.54834	0.388455	0.36514	0.450809
ANKRD44-IT1	0	NaN	NaN	NaN	NaN	NaN	Low	0	0	0	0	0	0	0	0	0	0	0	0
ANKRD45	24.8161	-2.86737	0.462149	-6.20443	5.48945e-10	1.63613e-09	OK	47	42	37	5	10	3	1.01032	0.860979	0.92426	0.0884816	0.172865	0.074213
ANKRD46	862.188	0.0482304	0.113522	0.424856	0.670942	0.713324	OK	771	853	778	1051	1045	753	10.1953	10.7566	11.9552	11.4412	11.1124	11.4588
ANKRD49	161.18	0.523295	0.181882	2.87712	0.00401329	0.00636352	OK	112	141	122	217	254	152	3.37567	4.05267	4.27298	5.38421	6.15631	5.27207
ANKRD50	927.533	0.531836	0.117252	4.53582	5.73798e-06	1.23568e-05	OK	803	687	660	1265	1370	935	5.24104	4.27602	5.00582	6.79693	7.19065	7.02279
ANKRD52	1650.51	0.326992	0.138072	2.36827	0.0178717	0.025917	OK	1780	1271	1121	2056	2372	1558	11.807	8.03981	8.64081	11.227	12.6526	11.8928
ANKRD53	40.784	1.42918	0.332532	4.29787	1.72446e-05	3.54888e-05	OK	22	17	22	76	59	57	0.595831	0.439067	0.692394	1.69447	1.28499	1.77653
ANKRD54	518	-1.30263	0.128011	-10.176	2.53874e-24	1.64311e-23	OK	771	758	577	363	340	264	21.0901	19.7731	18.3413	8.17431	7.47909	8.31044
ANKRD55	5.57451	-1.57165	0.74141	-2.11982	0.0340214	NaN	Low	10	9	6	2	4	2	0.229666	0.197115	0.160132	0.0378135	0.0738758	0.0528594
ANKRD6	552.33	-0.0258307	0.136996	-0.188551	0.850445	0.873652	OK	587	571	435	671	745	394	5.67781	5.26695	4.88947	5.34301	5.79488	4.38566
ANKRD60	0.162471	-0.535042	0.788309	-0.678721	0.497314	NaN	Low	0	1	0	0	0	0	0	0.0160711	0	0	0	0
ANKRD61	15.449	-0.928804	0.529334	-1.75467	0.0793164	0.103219	OK	29	21	10	8	22	5	1.17012	0.808038	0.46888	0.265731	0.713838	0.232165
ANKRD62	0	NaN	NaN	NaN	NaN	NaN	Low	0	0	0	0	0	0	0	0	0	0	0	0
ANKRD62P1-PARP4P3	0	NaN	NaN	NaN	NaN	NaN	Low	0	0	0	0	0	0	0	0	0	0	0	0
ANKRD63	20.9137	2.24259	0.486515	4.60951	4.03621e-06	8.8386e-06	OK	8	4	7	50	28	34	0.401865	0.191616	0.408618	2.06767	1.13108	1.96546
ANKRD65	10.7844	-1.20927	0.61529	-1.96537	0.0493716	0.066539	OK	9	25	11	5	14	2	0.235743	0.624478	0.334825	0.107817	0.294896	0.0602868
ANKRD66	0	NaN	NaN	NaN	NaN	NaN	Low	0	0	0	0	0	0	0	0	0	0	0	0
ANKRD7	2.14516	2.85816	1.04785	2.72765	0.0063788	NaN	Low	0	0	0	3	4	6	0	0	0	0.104496	0.136101	0.292149
ANKRD9	325.88	-0.98612	0.183949	-5.36085	8.28334e-08	2.08758e-07	OK	371	533	338	305	194	203	13.1006	17.9483	13.8695	8.86618	5.50888	8.24913
ANKS1A	1546.7	0.0882201	0.115231	0.765595	0.443917	0.494493	OK	1575	1356	1318	1933	1790	1432	14.2389	11.6906	13.8465	14.3862	13.0135	14.8982
ANKS1B	390.98	2.87386	0.162485	17.6869	5.28984e-70	1.27029e-68	OK	105	72	86	803	840	595	0.7777	0.508553	0.740203	4.8962	5.0032	5.07149
ANKS3	530.32	-1.41927	0.128047	-11.0839	1.50106e-28	1.13398e-27	OK	772	789	640	312	386	241	15.0103	14.6295	14.4605	4.994	6.0354	5.39245
ANKS4B	20.8321	0.930053	0.434488	2.14057	0.0323086	0.0448979	OK	17	13	10	23	36	29	0.335884	0.244943	0.229599	0.374101	0.571991	0.659379
ANKS6	683.097	1.64635	0.119432	13.7848	3.14496e-43	3.89002e-42	OK	339	315	283	1230	1229	904	2.72341	2.41326	2.64198	8.13464	7.93981	8.35751
ANKUB1	0.162471	-0.535042	0.788309	-0.678721	0.497314	NaN	Low	0	1	0	0	0	0	0	0.0221408	0	0	0	0
ANKZF1	2121.52	-2.37322	0.134064	-17.7021	4.03909e-70	9.74446e-69	OK	3785	3705	2696	730	1010	511	82.4124	76.93	68.2144	13.0849	17.6845	12.8039
ANLN	1335.81	2.94629	0.119845	24.5841	1.86842e-133	1.50877e-131	OK	293	279	291	2706	3002	2000	3.51138	3.18857	4.05259	26.6968	28.9312	27.5827
ANO1	42.93	-0.688583	0.316165	-2.17792	0.029412	0.0411292	OK	60	43	47	31	38	35	0.679619	0.464476	0.618645	0.289066	0.346133	0.456224
ANO10	505.632	1.63708	0.1349	12.1355	6.84881e-34	6.28614e-33	OK	219	242	233	955	871	661	4.40582	4.64279	5.44714	15.8164	14.0911	15.3031
ANO1-AS2	0	NaN	NaN	NaN	NaN	NaN	Low	0	0	0	0	0	0	0	0	0	0	0	0
ANO2	12.8891	-3.50079	0.661398	-5.29302	1.20313e-07	2.98961e-07	OK	25	25	19	1	2	2	0.379337	0.361748	0.335018	0.0124913	0.024404	0.034923
ANO3	1.64414	-1.40167	1.02125	-1.3725	0.169909	NaN	Low	4	3	1	1	1	0	0.0386904	0.0276723	0.0112402	0.00796275	0.00777836	0
ANO4	43.193	-0.566794	0.306445	-1.84958	0.0643747	0.0851536	OK	51	54	43	50	43	22	0.692419	0.699155	0.678417	0.558842	0.469475	0.34373
ANO5	97.079	0.783449	0.21815	3.59133	0.000328995	0.000593801	OK	71	65	65	138	142	116	0.612006	0.534308	0.651089	0.979257	0.984308	1.15067
ANO6	2289.27	0.971379	0.116004	8.37368	5.58468e-17	2.52868e-16	OK	1311	1566	1488	3514	3642	2678	10.5233	11.9873	13.8797	23.2204	23.509	24.7374
ANO7	50.1115	-2.18682	0.315468	-6.932	4.14931e-12	1.43005e-11	OK	81	91	65	19	28	11	1.04558	1.1202	0.975023	0.201904	0.290653	0.163403
ANO8	1190.72	-1.40257	0.126586	-11.0799	1.5701e-28	1.18498e-27	OK	1948	1698	1299	755	868	515	26.9382	22.3922	20.8746	8.59502	9.6526	8.19563
ANO9	18.6923	0.462976	0.468307	0.988618	0.32285	0.372464	OK	16	11	17	26	38	10	0.319535	0.209494	0.394527	0.427457	0.610278	0.229824
ANOS1	179.192	-1.32007	0.177008	-7.45768	8.80593e-14	3.3588e-13	OK	267	229	230	122	124	86	2.42797	1.98586	2.43047	0.913298	0.906774	0.899967
ANP32A	3246.27	-0.913564	0.0991741	-9.21171	3.20969e-20	1.7315e-19	OK	3877	4548	3646	2666	2607	2009	90.2691	100.982	98.6483	51.1004	48.8124	53.8294
ANP32A-IT1	2.70425	-0.057497	0.897804	-0.0640418	0.948937	NaN	Low	4	2	2	3	5	1	0.0699988	0.0333765	0.0406715	0.0432187	0.0703632	0.0201385
ANP32AP1	0.696769	-0.061167	1.06303	-0.0575404	0.954115	NaN	Low	0	1	1	1	0	1	0	0.0741927	0.0904086	0.0640473	0	0.0895316
ANP32B	3438.24	0.456808	0.116592	3.91799	8.92908e-05	0.000171231	OK	2418	3413	2434	4634	4979	3355	85.9115	115.641	100.495	135.541	142.26	137.178
ANP32C	0.197982	-0.559992	0.80038	-0.699657	0.484141	NaN	Low	0	0	1	0	0	0	0	0	0.0946405	0	0	0
ANP32D	0	NaN	NaN	NaN	NaN	NaN	Low	0	0	0	0	0	0	0	0	0	0	0	0
ANP32E	2149.67	-0.362527	0.108566	-3.33923	0.000840118	0.00144773	OK	2102	2507	2244	2233	2318	1577	33.9683	38.6346	42.1399	29.7064	30.1231	29.3271
ANPEP	197.14	1.25133	0.190689	6.56216	5.30329e-11	1.69926e-10	OK	149	97	85	345	322	238	2.34385	1.45511	1.55379	4.46769	4.07329	4.30841
ANTXR1	1166.7	0.014592	0.108951	0.133932	0.893456	0.910337	OK	1138	1096	1054	1429	1421	974	9.17309	8.4249	9.87288	9.48258	9.21114	9.03501
ANTXR2	383.689	-0.330978	0.129933	-2.54729	0.0108562	0.0162187	OK	427	428	361	398	405	299	2.97787	2.84645	2.9256	2.28498	2.27132	2.39964
ANTXRL	0.831783	1.69157	1.05494	1.60348	0.108829	NaN	Low	0	0	0	3	3	0	0	0	0	0.0620572	0.0606202	0
ANTXRLP1	0	NaN	NaN	NaN	NaN	NaN	Low	0	0	0	0	0	0	0	0	0	0	0	0
ANXA1	3248.45	2.56909	0.137954	18.6229	2.0962e-77	5.9507e-76	OK	721	916	981	6736	6598	4763	26.9514	32.6529	42.6132	207.285	198.337	204.891
ANXA10	0.196061	0.534037	0.79834	0.668934	0.503537	NaN	Low	0	0	0	0	0	1	0	0	0	0	0	0.0456629
ANXA11	1915.73	2.73276	0.117132	23.3305	2.17367e-120	1.43545e-118	OK	461	482	468	4158	3662	2965	7.29374	7.27239	8.60449	54.157	46.5922	53.9846
ANXA13	10.4275	-0.440401	0.59135	-0.744738	0.45643	0.506801	OK	16	14	5	9	6	12	0.576688	0.481204	0.209421	0.267045	0.173907	0.497735
ANXA2	8381.91	1.84389	0.128656	14.3319	1.38219e-46	1.89959e-45	OK	2794	4048	3465	16145	15127	11350	88.5329	122.321	127.588	421.15	385.458	413.876
ANXA2P1	6.76509	-3.01736	0.82233	-3.66928	0.00024323	NaN	Low	22	12	3	1	1	1	0.940553	0.489241	0.149043	0.035195	0.03438	0.049199
ANXA2P2	4.07107	2.15228	0.887318	2.4256	0.0152833	NaN	Low	1	2	0	10	13	2	0.0438294	0.0835942	0	0.360816	0.458199	0.100877
ANXA2P3	0.307378	-0.0688108	0.926347	-0.0742819	0.940786	NaN	Low	1	0	0	0	1	0	0.0425307	0	0	0	0.0342017	0
ANXA2R	27.3835	0.102885	0.364956	0.281912	0.778011	0.80992	OK	23	28	24	38	33	22	1.04311	1.21099	1.26486	1.41875	1.20354	1.14821
ANXA3	680.997	3.30654	0.158573	20.8518	1.46674e-96	6.49408e-95	OK	101	111	136	1620	1393	1024	3.58409	3.75631	5.60824	47.3253	39.7516	41.8171
ANXA4	486.322	2.10341	0.140894	14.9291	2.13236e-50	3.26452e-49	OK	175	162	179	951	926	686	4.69089	4.14107	5.5757	20.9854	19.9606	21.161
ANXA5	5896.57	0.785332	0.132964	5.90634	3.49787e-09	9.80121e-09	OK	3346	5368	3636	9127	8803	6367	120.147	183.815	151.72	269.797	254.193	263.099
ANXA6	5674.65	2.13366	0.112276	19.0037	1.58966e-80	4.82941e-79	OK	1858	2050	2022	11255	10459	8228	34.2471	36.0341	43.3101	170.783	155.029	174.529
ANXA7	741.231	0.138153	0.114717	1.20429	0.228477	0.272943	OK	638	759	610	923	923	676	16.6206	18.8559	18.4665	19.7946	19.3362	20.266
ANXA8	71.5306	5.31339	0.482981	11.0012	3.76912e-28	2.8133e-27	OK	3	4	1	158	183	117	0.0395794	0.0503255	0.0153312	1.71603	1.94153	1.77635
ANXA8L1	278.838	4.35139	0.215719	20.1716	1.74008e-90	6.64686e-89	OK	30	23	19	625	678	437	0.778353	0.569068	0.572847	13.3492	14.1459	13.0477
ANXA9	60.7657	0.507084	0.262772	1.92975	0.0536383	0.0717677	OK	51	45	46	84	97	54	1.60539	1.35084	1.68267	2.17676	2.45544	1.95615
AOAH	6.42305	0.239857	0.682996	0.351183	0.725451	NaN	Low	7	8	2	9	8	6	0.157182	0.171308	0.0521874	0.166368	0.144458	0.155043
AOAH-IT1	0	NaN	NaN	NaN	NaN	NaN	Low	0	0	0	0	0	0	0	0	0	0	0	0
AOC1	9.01837	1.35111	0.648891	2.08219	0.0373252	NaN	Low	4	4	5	11	9	20	0.0921243	0.0878527	0.133818	0.208558	0.166687	0.530079
AOC2	154.817	-2.35185	0.200332	-11.7397	7.97224e-32	6.79318e-31	OK	266	285	193	65	60	39	5.73088	5.85551	4.83199	1.15285	1.03953	0.966941
AOC3	284.455	0.673646	0.151884	4.43526	9.19597e-06	1.94384e-05	OK	210	251	166	446	426	276	2.90261	3.30845	2.66629	5.07488	4.73506	4.39011
AOC4P	6.91823	0.087467	0.670232	0.130503	0.896169	NaN	Low	9	4	6	7	13	4	0.249276	0.105652	0.193116	0.159608	0.289552	0.127495
AOX1	97.512	1.23626	0.250961	4.92609	8.38914e-07	1.94763e-06	OK	37	77	50	155	146	138	0.430653	0.854667	0.676278	1.48518	1.36654	1.84842
AOX2P	0.725191	1.48217	1.03948	1.42587	0.153905	NaN	Low	0	0	0	0	1	3	0	0	0	0	0.0123687	0.0531002
AP1AR	451.204	-0.226214	0.139089	-1.6264	0.103864	0.132519	OK	411	550	424	457	540	356	8.11492	10.3558	9.72832	7.42812	8.57396	8.08887
AP1B1	1398.92	-0.125013	0.113442	-1.10199	0.270465	0.317457	OK	1408	1534	1214	1617	1435	1255	19.3495	20.1036	19.3873	18.2936	15.8586	19.8476
AP1B1P1	0	NaN	NaN	NaN	NaN	NaN	Low	0	0	0	0	0	0	0	0	0	0	0	0
AP1G1	1899.21	0.52574	0.103551	5.07711	3.83226e-07	9.13936e-07	OK	1604	1462	1351	2657	2817	1848	13.4486	11.6896	13.1631	18.3394	18.9935	17.8308
AP1G2	895.438	0.854072	0.322676	2.64684	0.00812469	0.0123571	OK	711	649	452	1157	2004	727	13.8196	12.0296	10.2093	18.5131	31.3234	16.2613
AP1M1	1587.8	-0.269923	0.113371	-2.38088	0.0172714	0.0251049	OK	1669	1875	1409	1852	1538	1272	40.0787	42.9377	39.3186	36.6116	29.7002	35.1512
AP1M2	85.0012	2.02651	0.258214	7.8482	4.2204e-15	1.73183e-14	OK	22	36	35	165	152	125	0.718931	1.12188	1.32911	4.43884	3.99442	4.70079
AP1S1	906.03	-0.19191	0.125928	-1.52396	0.127518	0.160168	OK	885	1086	787	1103	895	743	39.1778	45.8466	40.4856	40.1969	31.8614	37.8513
AP1S2	399.753	-0.857617	0.139767	-6.13604	8.46051e-10	2.48975e-09	OK	445	550	468	313	362	247	10.9705	12.9304	13.4073	6.35231	7.17664	7.00745
AP1S3	37.6186	0.756832	0.34165	2.21523	0.0267443	0.0376965	OK	18	34	27	63	64	31	0.255753	0.460689	0.445801	0.7369	0.731262	0.50688
AP2A1	3549.85	0.0155471	0.12412	0.125259	0.900319	0.91594	OK	3352	3952	2787	4570	3577	3335	55.0043	61.843	53.1446	61.7347	47.2016	62.9774
AP2A2	1861.65	-0.0121661	0.106048	-0.114722	0.908666	0.923058	OK	1951	1868	1509	2346	2082	1595	24.0592	21.9675	21.6243	23.8162	20.6467	22.635
AP2B1	5340.64	0.221782	0.10509	2.11041	0.0348234	0.0481607	OK	4454	5581	4036	6760	6600	5221	44.375	53.025	46.7271	55.4441	52.8783	59.8601
AP2M1	7436.04	0.913775	0.106213	8.60326	7.74857e-18	3.66945e-17	OK	4548	5614	4489	12247	10764	8507	134.603	158.448	154.388	298.391	256.185	289.739
AP2S1	1578.85	0.80363	0.137694	5.83635	5.33583e-09	1.47683e-08	OK	926	1298	1038	2607	2057	1822	42.3985	56.6754	55.2289	98.2654	75.7389	96.0027
AP3B1	770.608	1.00307	0.116397	8.6177	6.83108e-18	3.24482e-17	OK	479	574	410	1203	1285	866	6.79242	7.76214	6.7562	14.0435	14.6534	14.132
AP3B2	161.579	-3.41494	0.222953	-15.3169	5.89869e-53	9.57615e-52	OK	319	294	232	36	29	23	4.83651	4.25079	4.08751	0.449329	0.353578	0.401296
AP3D1	7692.84	-0.963788	0.104377	-9.23376	2.61295e-20	1.41792e-19	OK	10160	11360	7633	6156	6066	4644	115.378	123.024	100.729	57.5504	55.3959	60.6901
AP3M1	1254.46	-0.43054	0.111976	-3.84493	0.000120587	0.000228325	OK	1270	1567	1261	1286	1355	856	13.8814	16.3335	16.0167	11.5715	11.9101	10.7671
AP3M2	522.668	-0.445497	0.124204	-3.58681	0.000334749	0.000603477	OK	592	592	529	536	567	347	9.26173	8.83228	9.61736	6.90328	7.13344	6.24735
AP3S1	1315.59	0.0945529	0.143175	0.660402	0.508996	0.558838	OK	938	1515	1163	1668	1617	1142	41.7817	64.3542	60.1995	61.1646	57.9214	58.5391
AP3S2	13.3464	-0.374915	0.550029	-0.681627	0.495475	0.545414	OK	26	11	7	20	10	8	0.246626	0.0995037	0.0771602	0.156177	0.0762801	0.0873277
AP4B1	151.275	-0.372742	0.206657	-1.80368	0.0712818	0.0936384	OK	201	152	135	160	192	86	3.31725	2.39225	2.58908	2.17382	2.54817	1.63334
AP4B1-AS1	7.26775	-0.630394	0.665806	-0.946813	0.343734	NaN	Low	12	9	5	3	10	5	0.320762	0.229417	0.155311	0.0660152	0.214955	0.153804
AP4E1	164.697	-0.385974	0.180446	-2.139	0.0324357	0.0450625	OK	201	176	155	165	196	108	1.70167	1.42093	1.5249	1.14996	1.33438	1.0522
AP4M1	227.254	0.0733319	0.154769	0.473816	0.635631	0.680379	OK	222	235	175	290	268	200	6.82359	6.88824	6.25068	7.33801	6.6243	7.07433
AP4S1	89.1793	0.553936	0.219692	2.52142	0.0116883	0.0173702	OK	65	77	63	124	132	90	0.590237	0.666784	0.664789	0.926948	0.963902	0.940485
AP5B1	439.809	0.0396494	0.126864	0.312533	0.754635	0.78901	OK	411	432	388	543	545	367	3.57819	3.58663	3.92539	3.89172	3.81561	3.67692
AP5M1	271.143	0.0106682	0.163381	0.0652964	0.947938	0.956469	OK	281	225	257	321	358	213	5.21293	3.98051	5.54037	4.90232	5.34078	4.54728
AP5S1	145.175	0.639002	0.210746	3.03209	0.00242864	0.00396713	OK	124	122	78	224	164	178	3.63247	3.40817	2.65525	5.40193	3.8634	6.00062
AP5Z1	634.888	-0.0935469	0.132171	-0.707772	0.479087	0.529281	OK	751	632	490	740	728	529	7.81297	6.27009	5.92382	6.33765	6.0905	6.33327
APAF1	732.078	0.622392	0.116789	5.3292	9.86472e-08	2.47173e-07	OK	579	541	513	1031	1066	782	4.62302	4.11932	4.75986	6.77683	6.84463	7.18538
APBA1	157.206	-2.15172	0.198185	-10.8571	1.84444e-27	1.3464e-26	OK	279	248	205	67	60	57	2.43305	2.06243	2.07745	0.480997	0.420769	0.572028
APBA2	536.974	-3.45644	0.147685	-23.4041	3.88434e-121	2.60938e-119	OK	1053	941	810	110	105	74	16.6235	14.1665	14.8596	1.42957	1.33299	1.34438
APBA3	360.007	-0.0232851	0.134932	-0.172569	0.86299	0.884317	OK	378	372	286	441	431	294	10.0572	9.43863	8.84262	9.65927	9.22163	9.00178
APBB1	2100.01	-0.555142	0.101189	-5.48621	4.10651e-08	1.06189e-07	OK	2463	2562	2091	2131	1900	1484	39.1086	38.7943	38.5826	27.8556	24.2609	27.1168
APBB1IP	22.3062	0.899564	0.412057	2.1831	0.0290281	0.040629	OK	14	12	17	35	35	25	0.304828	0.249166	0.430135	0.627357	0.61283	0.626415
APBB2	756.456	0.437241	0.12301	3.55452	0.000378665	0.000679113	OK	689	585	549	969	1075	776	4.30514	3.48582	3.9863	4.9844	5.4016	5.57989
APBB3	493.27	-1.65574	0.185265	-8.93713	3.99397e-19	2.03286e-18	OK	804	793	555	263	390	139	21.3915	20.1205	17.1596	5.76052	8.3444	4.25594
APC	471.291	0.470111	0.1693	2.77679	0.00548985	0.00855421	OK	481	298	338	607	633	521	2.46232	1.45477	2.01069	2.55804	2.60584	3.06925
APC2	2724.75	-4.71749	0.152305	-30.9739	1.21188e-210	2.39079e-208	OK	6201	4611	4145	258	190	185	35.0743	24.8716	27.2447	1.20135	0.864225	1.20419
APCDD1	140.549	0.920211	0.20616	4.46358	8.05998e-06	1.71231e-05	OK	115	76	83	220	200	173	2.57724	1.62425	2.16155	4.05883	3.6044	4.46169
APCDD1L	12.8695	-2.47601	0.581568	-4.25747	2.06757e-05	4.21546e-05	OK	22	21	20	2	5	4	0.3189	0.29029	0.336893	0.0238661	0.0582837	0.0667249
APCDD1L-AS1	2.78353	-0.322961	0.904026	-0.357248	0.720906	NaN	Low	1	4	4	5	2	1	0.0273934	0.104493	0.127331	0.112755	0.0440576	0.031524
APCS	0	NaN	NaN	NaN	NaN	NaN	Low	0	0	0	0	0	0	0	0	0	0	0	0
APEH	1144.17	0.762357	0.115471	6.60213	4.05305e-11	1.30889e-10	OK	790	936	692	1745	1585	1319	16.4463	18.5823	16.7409	29.906	26.5349	31.5997
APELA	13.0944	1.426	0.530453	2.68828	0.00718219	0.0110085	OK	7	5	7	21	25	17	0.153286	0.104413	0.178128	0.378568	0.44024	0.428399
APEX1	2576.12	0.191532	0.102609	1.86662	0.0619547	0.0821337	OK	2283	2438	2108	3419	3042	2435	84.4056	85.9567	90.566	104.06	90.4419	103.6
APEX2	176.459	1.55644	0.206649	7.53182	5.00393e-14	1.93658e-13	OK	89	64	96	303	289	254	2.43917	1.67268	3.05741	6.83621	6.36936	8.01092
APH1A	2864.69	0.654749	0.121666	5.38152	7.38614e-08	1.87206e-07	OK	1915	2509	1908	4538	3692	3115	48.5228	60.6259	56.1804	94.6589	75.2288	90.8303
APH1B	406.282	1.5822	0.135148	11.7071	1.17194e-31	9.94807e-31	OK	195	215	168	735	773	489	2.67022	2.80757	2.67332	8.28552	8.5121	7.70578
API5	1302.64	-0.62672	0.107258	-5.84312	5.12331e-09	1.41899e-08	OK	1500	1568	1419	1194	1324	829	22.4869	22.4163	24.7201	14.7354	15.9614	14.3017
APIP	312.06	0.799323	0.150761	5.30193	1.14583e-07	2.85405e-07	OK	186	255	205	455	494	341	8.36293	10.9337	10.711	16.8414	17.8615	17.644
APITD1	14.1539	0.416964	0.50172	0.831069	0.405935	0.456259	OK	7	14	13	20	23	11	0.211757	0.403877	0.456997	0.498071	0.559518	0.382938
APITD1-CORT	0	NaN	NaN	NaN	NaN	NaN	Low	0	0	0	0	0	0	0	0	0	0	0	0
APLF	46.2271	0.884174	0.296496	2.98208	0.00286298	0.00463483	OK	29	30	32	71	71	53	0.4326	0.426767	0.554713	0.871902	0.851712	0.90983
APLN	36.3517	-3.3186	0.42407	-7.82561	5.05214e-15	2.06444e-14	OK	59	60	69	10	8	2	1.05074	1.019	1.42797	0.146609	0.114572	0.040989
APLNR	281.375	0.819848	0.146665	5.58993	2.27166e-08	5.99352e-08	OK	215	194	169	437	434	301	3.18487	2.74053	2.90917	5.32911	5.16997	5.13116
APLP1	5990.08	-1.06674	0.111845	-9.53769	1.46055e-21	8.43063e-21	OK	7815	9200	6216	4898	4198	3423	183.147	205.608	169.282	94.4952	79.1149	92.3152
APLP2	24703.7	1.96396	0.102887	19.0886	3.13967e-81	9.74737e-80	OK	8839	11060	8711	49102	44574	34084	127.13	151.699	145.594	581.388	515.553	564.147
APMAP	1328.82	0.00160949	0.114597	0.0140448	0.988794	0.990383	OK	1223	1405	1148	1699	1428	1178	31.6165	34.6374	34.4873	36.1578	29.6867	35.0453
APOA1	2539.72	1.69583	0.132788	12.771	2.38172e-37	2.46311e-36	OK	1189	1263	954	4689	3794	3905	76.1072	77.0954	70.9614	247.084	195.293	287.648
APOA1-AS	1.33374	-0.554308	1.03688	-0.534591	0.592933	NaN	Low	2	2	1	0	2	1	0.203966	0.194509	0.118511	0	0.164023	0.117361
APOA1BP	463.461	1.1604	0.147136	7.88661	3.10513e-15	1.28501e-14	OK	260	316	238	847	648	577	13.3169	15.4347	14.1657	35.7137	26.6902	34.0097
APOA2	1101.7	2.3018	0.130031	17.7019	4.05328e-70	9.76359e-69	OK	403	351	298	2067	2030	1780	48.9193	40.6315	42.036	206.555	198.16	248.652
APOA4	445.329	-1.57052	0.131539	-11.9396	7.35825e-33	6.50104e-32	OK	637	702	559	263	254	206	25.0509	26.327	25.5461	8.51452	8.03273	9.32281
APOA5	3.72766	1.0947	0.852611	1.28394	0.199162	NaN	Low	1	4	1	8	3	6	0.0297187	0.113363	0.034535	0.195722	0.0716962	0.2052
APOB	1391.19	1.26941	0.327789	3.87265	0.000107658	0.00020484	OK	1126	695	489	1978	2568	1838	4.57836	2.69486	2.31052	6.62091	8.39676	8.60028
APOBEC1	0	NaN	NaN	NaN	NaN	NaN	Low	0	0	0	0	0	0	0	0	0	0	0	0
APOBEC2	12.584	-0.704546	0.528377	-1.33342	0.182395	0.22262	OK	16	17	12	6	14	10	0.562218	0.569658	0.489999	0.173563	0.395602	0.404371
APOBEC3A	0.137007	0.485208	0.777446	0.624106	0.532558	NaN	Low	0	0	0	0	1	0	0	0	0	0	0.0319753	0
APOBEC3A_B	0	NaN	NaN	NaN	NaN	NaN	Low	0	0	0	0	0	0	0	0	0	0	0	0
APOBEC3B	38.3996	2.00887	0.349029	5.75559	8.63417e-09	2.36035e-08	OK	12	16	14	79	68	54	0.447983	0.569614	0.607348	2.42788	2.04143	2.3199
APOBEC3B-AS1	0.137007	0.485208	0.777446	0.624106	0.532558	NaN	Low	0	0	0	0	1	0	0	0	0	0	0.0657726	0
APOBEC3C	436.08	1.99766	0.15308	13.0498	6.37325e-39	7.01463e-38	OK	145	191	157	883	728	641	7.50711	9.43016	9.4457	37.6345	30.3097	38.1908
APOBEC3D	65.944	1.60267	0.270936	5.91531	3.31253e-09	9.29692e-09	OK	32	33	27	117	142	71	0.73405	0.721889	0.719729	2.20944	2.61945	1.87426
APOBEC3F	166.403	1.53618	0.18287	8.40041	4.44916e-17	2.02868e-16	OK	82	77	81	295	296	214	0.935828	0.838019	1.07423	2.77156	2.71656	2.81055
APOBEC3G	45.066	1.85494	0.319113	5.8128	6.14376e-09	1.6938e-08	OK	17	18	19	84	90	58	0.532214	0.537391	0.691227	2.1649	2.26582	2.08959
APOBEC3H	1.22258	1.32292	1.05839	1.24993	0.211324	NaN	Low	0	0	1	2	4	1	0	0	0.0582213	0.0824902	0.16116	0.0576564
APOBEC4	0.530825	-1.36432	1.02363	-1.33282	0.182591	NaN	Low	1	1	1	0	0	0	0.0206683	0.0197099	0.0240178	0	0	0
APOBR	4.81308	-0.962548	0.754614	-1.27555	0.202115	NaN	Low	6	8	5	4	4	2	0.0908489	0.115515	0.0879767	0.0498596	0.048705	0.0348493
APOC1	221.584	2.10639	0.182013	11.5727	5.6651e-31	4.69132e-30	OK	77	94	65	448	371	340	9.59017	11.1646	9.4076	45.934	37.1582	48.7316
APOC1P1	1.0804	2.03609	1.06677	1.90865	0.0563073	NaN	Low	0	0	0	1	4	2	0	0	0	0.0503375	0.196687	0.140733
APOC2	0	NaN	NaN	NaN	NaN	NaN	Low	0	0	0	0	0	0	0	0	0	0	0	0
APOC3	543.331	0.664538	0.16496	4.02848	5.61398e-05	0.000109793	OK	446	439	314	829	605	687	48.0446	45.0977	39.3069	73.5164	52.4095	85.1652
APOC4	0	NaN	NaN	NaN	NaN	NaN	Low	0	0	0	0	0	0	0	0	0	0	0	0
APOC4-APOC2	0	NaN	NaN	NaN	NaN	NaN	Low	0	0	0	0	0	0	0	0	0	0	0	0
APOD	4.16615	-0.553575	0.802984	-0.689397	0.490573	NaN	Low	3	4	7	4	2	4	0.152433	0.19382	0.413319	0.167316	0.081721	0.233891
APOE	13892.3	2.61396	0.145333	17.9861	NaN	NaN	OK	3597	3948	3446	32301	21121	23114	141.457	148.061	157.481	1045.73	667.95	1046.06
APOF	1.91861	0.555993	0.979317	0.567736	0.570215	NaN	Low	2	1	1	1	5	2	0.0679887	0.0324181	0.0395036	0.0279851	0.136685	0.0782407
APOH	6.98468	2.61555	0.789219	3.3141	0.000919401	NaN	Low	4	0	0	17	10	13	0.191229	0	0	0.669057	0.384449	0.715209
APOL1	3.25767	0.577112	0.849652	0.679234	0.49699	NaN	Low	2	3	2	5	4	4	0.0375762	0.0537508	0.0436659	0.0773346	0.060435	0.0864847
APOL2	339.916	0.994632	0.142833	6.96361	3.31653e-12	1.14888e-11	OK	235	234	178	500	597	381	4.87459	4.62879	4.29062	8.5381	9.95842	9.09476
APOL3	3.08745	1.66953	0.915991	1.82264	0.0683573	NaN	Low	0	1	2	7	7	3	0	0.0133579	0.032555	0.0807193	0.0788501	0.0483588
APOL4	5.77812	0.328383	0.707093	0.464412	0.642352	NaN	Low	5	3	6	6	9	6	0.0840651	0.0481003	0.117227	0.0830458	0.121684	0.11609
APOL5	0.137007	0.485208	0.777446	0.624106	0.532558	NaN	Low	0	0	0	0	1	0	0	0	0	0	0.0321311	0
APOL6	9.46246	1.21651	0.611653	1.98889	0.0467135	NaN	Low	6	4	5	13	12	17	0.0339776	0.0216014	0.0329034	0.0606046	0.0546472	0.110786
APOLD1	98.0568	0.411666	0.210228	1.95819	0.0502078	0.0675899	OK	85	83	71	128	142	95	1.01148	0.941886	0.981809	1.25392	1.35885	1.30094
APOM	98.2629	0.958809	0.226695	4.22952	2.34195e-05	4.74633e-05	OK	71	73	46	163	133	123	0.639964	0.627481	0.48182	1.2095	0.964038	1.27585
APOO	135.821	-0.142835	0.192761	-0.740994	0.458697	0.50918	OK	125	168	114	154	144	119	6.35701	8.14766	6.73716	6.44739	5.88912	6.96443
APOOL	450.372	-0.393354	0.130359	-3.01748	0.00254888	0.00415048	OK	464	536	453	429	500	336	4.11957	4.53815	4.67371	3.13553	3.56984	3.43296
APOOP5	0	NaN	NaN	NaN	NaN	NaN	Low	0	0	0	0	0	0	0	0	0	0	0	0
APOPT1	492.871	-0.303577	0.136089	-2.23072	0.0256998	0.0363227	OK	471	639	446	554	520	365	8.69555	11.2501	9.56843	8.41989	7.72014	7.7547
APP	19195.8	0.626979	0.100307	6.25057	NaN	NaN	OK	13352	16186	13312	28522	26551	20492	190.94	220.735	221.22	335.777	305.336	337.234
APPBP2	1109.32	0.487415	0.117403	4.15164	3.30099e-05	6.58213e-05	OK	932	838	843	1478	1686	1067	8.23391	7.06017	8.6546	10.7494	11.9782	10.848
APPL1	1439.69	-0.251028	0.110692	-2.26781	0.023341	0.0332392	OK	1387	1627	1423	1504	1558	1188	13.1414	14.7005	15.6675	11.7309	11.8707	12.9532
APPL2	591.273	-0.0943691	0.123281	-0.76548	0.443986	0.494534	OK	651	568	516	662	708	490	10.4906	8.72871	9.66274	8.78212	9.17486	9.08684
APRT	397.699	0.727851	0.150285	4.84314	1.278e-06	2.91919e-06	OK	255	339	257	647	516	443	18.1428	23.0008	21.2484	37.8955	29.5228	36.2713
APTR	163.968	0.0370104	0.171488	0.215819	0.829129	0.854685	OK	155	165	140	205	193	142	4.49927	4.56746	4.72246	4.89874	4.50519	4.74345
APTX	463.175	-0.141841	0.128492	-1.10389	0.26964	0.316775	OK	445	503	432	557	504	372	10.7535	11.5915	12.1312	11.0807	9.79414	10.345
AQP1	30424.8	1.17128	0.152564	7.67734	1.62431e-14	6.45292e-14	OK	13022	20816	18829	53156	45622	37695	235.712	359.32	396.059	792.093	664.084	785.205
AQP10	53.4246	0.138764	0.296217	0.468456	0.639459	0.683677	OK	56	52	37	80	46	54	1.79527	1.58974	1.37839	2.11131	1.18589	1.99219
AQP11	45.5106	-0.649237	0.301858	-2.15081	0.0314915	0.0438249	OK	57	50	51	34	52	29	1.52008	1.27158	1.58049	0.746435	1.11517	0.889993
AQP12A	0	NaN	NaN	NaN	NaN	NaN	Low	0	0	0	0	0	0	0	0	0	0	0	0
AQP12B	0.691601	0.65141	1.0552	0.617334	0.537015	NaN	Low	0	1	0	0	1	2	0	0.049151	0	0	0.0414474	0.118625
AQP2	2.68108	1.43199	0.937454	1.52754	0.126628	NaN	Low	1	0	2	6	5	3	0.0137393	0	0.0319318	0.0678635	0.0552433	0.0474331
AQP3	787.302	2.99629	0.133207	22.4935	4.80552e-112	2.73336e-110	OK	165	173	156	1703	1527	1286	5.06345	5.06279	5.5631	43.0227	37.6832	45.415
AQP4	62.2414	3.02029	0.324228	9.31531	1.21593e-20	6.73186e-20	OK	16	10	11	137	119	103	0.17609	0.104953	0.140682	1.24124	1.05319	1.30451
AQP4-AS1	0.972038	1.85529	1.06226	1.74656	0.0807143	NaN	Low	0	0	0	4	3	0	0	0	0	0.0790416	0.0579085	0
AQP5	183.504	2.81465	0.210951	13.3427	1.30661e-40	1.50173e-39	OK	44	50	34	419	318	300	1.38429	1.50011	1.24303	10.852	8.04538	10.8615
AQP6	27.1653	1.62902	0.405061	4.02167	5.77872e-05	0.000112859	OK	14	15	8	43	66	29	0.302875	0.309462	0.20112	0.765816	1.14822	0.721987
AQP7	11.0313	1.99522	0.606087	3.29196	0.000994912	0.00170205	OK	2	3	6	20	21	17	0.0914275	0.130782	0.318734	0.752658	0.77199	0.894318
AQP7P1	2.07022	-2.23112	1.01595	-2.1961	0.028085	NaN	Low	5	3	3	0	1	0	0.0902775	0.0516549	0.0629449	0	0.0145196	0
AQP7P3	2.13045	-1.34286	0.991192	-1.3548	0.175483	NaN	Low	3	5	2	0	3	0	0.325613	0.517525	0.252255	0	0.261847	0
AQP8	5.49405	-1.50011	0.741228	-2.02382	0.0429885	NaN	Low	8	9	7	3	2	3	0.351171	0.376749	0.357073	0.10841	0.0705999	0.151547
AQP9	0.558436	-1.3127	1.01483	-1.29351	0.195833	NaN	Low	0	1	2	0	0	0	0	0.0181245	0.0441718	0	0	0
AQR	554.805	0.231767	0.126218	1.83625	0.0663206	0.0875418	OK	520	474	453	690	780	489	5.87728	5.10895	5.94978	6.42011	7.08946	6.3603
AR	60.2121	-1.19027	0.277381	-4.29109	1.77801e-05	3.65282e-05	OK	100	71	68	37	49	32	0.52977	0.358696	0.418626	0.161365	0.208751	0.195089
ARAF	1043.99	0.509686	0.114253	4.46104	8.15638e-06	1.73184e-05	OK	810	903	736	1574	1343	1065	14.8633	15.8015	15.6942	23.777	19.8177	22.4893
ARAP1	1568.76	0.87915	0.102143	8.60704	7.49734e-18	3.55263e-17	OK	1128	1080	931	2451	2368	1778	11.4711	10.4737	11.0021	20.5192	19.3652	20.8077
ARAP2	209.425	2.93907	0.194523	15.1091	1.4106e-51	2.2319e-50	OK	44	46	45	401	493	315	0.343157	0.342121	0.407833	2.57458	3.09196	2.82714
ARAP3	421.255	0.523226	0.144323	3.62539	0.000288527	0.00052464	OK	400	324	262	574	643	408	4.36461	3.37141	3.32213	5.15606	5.64212	5.12321
ARC	159.992	-3.97095	0.248865	-15.9562	2.57822e-57	4.73838e-56	OK	312	338	215	22	20	18	6.07664	6.27779	4.86606	0.352738	0.313245	0.403439
ARCN1	7490.27	0.981258	0.105688	9.28443	1.6257e-20	8.93392e-20	OK	4302	5307	4650	11805	11938	8585	61.5207	72.3737	77.274	138.975	137.287	141.282
AREG	2.14685	1.12232	0.963719	1.16457	0.244194	NaN	Low	1	1	1	3	3	4	0.0224986	0.0214554	0.0261448	0.0555645	0.0542779	0.103565
AREL1	697.16	-0.474921	0.129227	-3.67509	0.000237767	0.000436465	OK	914	734	660	716	685	496	9.63795	7.38101	8.08746	6.21544	5.80864	6.01889
ARF1	14768.6	-0.703226	0.128262	-5.48274	4.18784e-08	1.0817e-07	OK	15528	22070	14768	14258	11726	10238	405.625	549.784	448.291	306.611	246.323	307.765
ARF3	2096.44	-0.0231725	0.107177	-0.216207	0.828826	0.854486	OK	1928	2329	1766	2610	2324	1813	31.2974	36.0539	33.3136	34.8789	30.3377	33.8684
ARF4	4674.49	0.526357	0.11303	4.65677	3.21208e-06	7.08368e-06	OK	3171	4355	3367	6648	6647	4677	104.637	137.043	129.11	180.592	176.384	177.603
ARF5	1799.08	0.0123486	0.133057	0.0928064	0.926057	0.938218	OK	1593	2076	1448	2337	1801	1679	83.453	103.713	88.1504	100.787	75.8726	101.221
ARF6	1671.56	0.412587	0.11491	3.59054	0.000329993	0.000595524	OK	1299	1584	1201	2305	2073	1774	18.9348	22.0184	20.3434	27.6594	24.2994	29.7578
ARFGAP1	5306.82	-0.0146881	0.131602	-0.11161	0.911133	0.925202	OK	5531	5635	4088	5725	7869	3869	73.888	71.7868	63.4615	62.9602	84.5347	59.4792
ARFGAP2	988.955	-0.166642	0.11376	-1.46486	0.142959	0.17807	OK	1093	983	896	1167	1135	747	20.7665	17.8105	19.7824	18.253	17.3414	16.3327
ARFGAP3	2679.47	-0.642669	0.118979	-5.40152	6.60773e-08	1.68215e-07	OK	2702	3840	2778	2542	2544	1735	54.7615	74.2168	65.4262	42.4117	41.4622	40.4655
ARFGEF1	1134.38	0.961282	0.124728	7.70702	1.28794e-14	5.14813e-14	OK	776	660	733	1773	1776	1315	6.16681	5.00177	6.76912	11.5992	11.3498	12.026
ARFGEF2	1811.78	0.864988	0.10305	8.39386	4.70431e-17	2.14313e-16	OK	1337	1288	1032	2664	2819	2094	8.52575	7.83245	7.64734	13.9848	14.4558	15.3665
ARFGEF3	516.284	-5.0453	0.192462	-26.2146	1.81187e-151	1.83364e-149	OK	1066	1050	754	33	37	26	4.11275	3.86318	3.38046	0.104812	0.114795	0.115437
ARFIP1	429.303	0.715027	0.140265	5.09767	3.43854e-07	8.23949e-07	OK	312	291	314	639	680	428	5.54611	4.93296	6.48624	9.35094	9.7205	8.75535
ARFIP2	1335.17	0.598146	0.108454	5.51519	3.48407e-08	9.06346e-08	OK	934	1151	933	1898	1970	1368	13.9436	16.3864	16.186	23.3262	23.6504	23.5022
ARFRP1	439.403	0.346515	0.128635	2.69379	0.00706456	0.0108346	OK	398	395	310	621	582	404	8.54591	8.08822	7.73511	10.9771	10.0495	9.9828
ARG1	7.73157	0.144566	0.65933	0.219262	0.826446	NaN	Low	8	2	10	9	9	8	0.30704	0.0732008	0.446	0.28436	0.277775	0.353338
ARG2	1803.42	0.684788	0.120145	5.69968	1.20033e-08	3.24721e-08	OK	1140	1485	1291	2739	2543	1937	33.058	41.0656	43.5038	65.3859	59.3012	64.6393
ARGFX	0	NaN	NaN	NaN	NaN	NaN	Low	0	0	0	0	0	0	0	0	0	0	0	0
ARGFXP2	3.21941	-2.81616	0.976273	-2.8846	0.00391911	NaN	Low	11	5	2	0	1	0	0.524569	0.227385	0.110833	0	0.0383491	0
ARGLU1	2294.62	-0.763096	0.311973	-2.44603	0.0144438	0.0211945	OK	3138	2832	2301	1676	2930	1060	102.897	88.5573	87.6792	45.2423	77.2616	39.9993
ARHGAP1	1197.44	1.21693	0.115533	10.5332	6.0718e-26	4.19455e-25	OK	715	695	631	2180	1844	1425	11.9132	11.043	12.2174	29.9019	24.7074	27.3232
ARHGAP10	568.345	2.50622	0.150118	16.695	1.42423e-62	2.96747e-61	OK	138	160	178	1197	1098	843	2.59276	2.86671	3.88627	18.5139	16.5894	18.2266
ARHGAP11A	487.814	1.47488	0.130018	11.3436	7.97777e-30	6.32419e-29	OK	250	249	231	801	899	630	2.28787	2.17306	2.4566	6.03455	6.61603	6.63481
ARHGAP11B	20.6982	1.59642	0.522235	3.0569	0.00223635	0.00367034	OK	18	5	5	27	65	16	1.01622	0.269195	0.328031	1.25487	2.95104	1.03952
ARHGAP12	831.278	-0.245767	0.123301	-1.99323	0.0462359	0.0625836	OK	863	865	827	827	1031	626	9.70625	9.27764	10.8088	7.65714	9.32492	8.10235
ARHGAP15	15.0665	-4.22615	0.707459	-5.97371	2.31921e-09	6.59338e-09	OK	23	30	29	1	0	2	0.750756	0.933841	1.10001	0.0268715	0	0.0751271
ARHGAP17	917.008	1.22161	0.114179	10.6991	1.02802e-26	7.30247e-26	OK	555	587	427	1526	1482	1150	9.08126	9.15951	8.11915	20.5555	19.5006	21.6544
ARHGAP18	140.623	1.67141	0.199385	8.38282	5.16766e-17	2.34668e-16	OK	67	63	59	225	268	199	1.09943	0.985857	1.12506	3.03945	3.53649	3.75787
ARHGAP19	386.342	-0.59289	0.132618	-4.47064	7.79842e-06	1.659e-05	OK	461	453	406	347	394	261	4.75633	4.45708	4.86774	2.94728	3.26899	3.0989
ARHGAP19-SLIT1	0.368353	-0.972093	0.949881	-1.02338	0.306127	NaN	Low	1	0	1	0	0	0	0.0299668	0	0.0348234	0	0	0
ARHGAP20	84.637	0.935718	0.253098	3.69705	0.000218116	0.000402478	OK	63	38	61	125	138	98	0.52668	0.30295	0.592606	0.860274	0.92775	0.942819
ARHGAP21	2158.92	-1.41379	0.126439	-11.1816	5.0155e-29	3.85627e-28	OK	3586	2792	2559	1266	1544	1013	28.7283	21.3302	23.8231	8.34936	9.947	9.33909
ARHGAP22	67.7649	0.0349554	0.272555	0.128251	0.89795	0.91408	OK	78	47	64	96	81	49	1.09311	0.62813	1.04227	1.10755	0.912854	0.790247
ARHGAP23	1980.52	0.919679	0.118648	7.75132	NaN	NaN	OK	1447	1357	1095	3299	2706	2363	14.0673	12.5807	12.3705	26.4026	21.1552	26.4364
ARHGAP24	471.846	2.80333	0.166629	16.8238	1.63442e-63	3.47035e-62	OK	78	140	114	990	991	707	0.77684	1.32968	1.31939	8.11695	7.937	8.10313
ARHGAP25	37.4034	-1.48034	0.343155	-4.31392	1.60387e-05	3.31209e-05	OK	66	45	46	20	22	20	1.11096	0.722351	0.899792	0.277144	0.297799	0.387419
ARHGAP26	131.882	-1.0904	0.198833	-5.484	4.15817e-08	1.07435e-07	OK	194	191	131	101	112	63	1.23203	1.15674	0.966765	0.528034	0.571984	0.460423
ARHGAP26-AS1	0	NaN	NaN	NaN	NaN	NaN	Low	0	0	0	0	0	0	0	0	0	0	0	0
ARHGAP26-IT1	0	NaN	NaN	NaN	NaN	NaN	Low	0	0	0	0	0	0	0	0	0	0	0	0
ARHGAP27	103.636	0.608816	0.209336	2.90832	0.00363381	0.00579602	OK	84	83	66	152	138	115	0.479708	0.452019	0.437997	0.714598	0.633756	0.755773
ARHGAP28	1179.35	1.99325	0.125656	15.8628	1.14723e-56	2.08629e-55	OK	395	469	468	2212	2283	1633	4.10044	4.64287	5.64558	18.9033	19.0583	19.5081
ARHGAP29	1546.79	1.88034	0.133706	14.0632	6.39385e-45	8.2902e-44	OK	553	635	667	2667	3273	2014	3.48265	3.81364	4.88135	13.827	16.5759	14.5962
ARHGAP30	30.0212	-0.578147	0.399456	-1.44734	0.147803	0.183532	OK	55	32	18	31	35	14	0.713651	0.395963	0.27141	0.331135	0.365205	0.209049
ARHGAP31	253.685	2.39617	0.189536	12.6423	1.23467e-36	1.24305e-35	OK	96	63	68	530	440	403	0.68226	0.426973	0.561588	3.10081	2.51465	3.29594
ARHGAP31-AS1	6.46617	0.767935	0.694361	1.10596	0.268744	NaN	Low	2	6	5	9	14	5	0.184027	0.526483	0.534628	0.681734	1.03592	0.529441
ARHGAP32	1502.58	0.236397	0.132728	1.78107	0.074901	0.0980045	OK	1602	1295	1042	1757	2226	1334	8.8054	6.78793	6.65555	7.95021	9.83914	8.43798
ARHGAP33	1022.62	-1.259	0.144378	-8.72016	2.77817e-18	1.34674e-17	OK	1563	1454	1111	652	905	432	20.3913	18.0897	16.8434	7.0025	9.49466	6.48582
ARHGAP35	2507.74	-0.333708	0.118645	-2.81266	0.00491339	0.00770219	OK	2942	2692	2322	2722	2303	2102	19.0053	16.584	17.4311	14.4758	11.9639	15.6265
ARHGAP36	3.43334	-2.00802	0.906552	-2.21501	0.0267594	NaN	Low	3	9	5	0	2	1	0.0557622	0.15953	0.107999	0	0.0298947	0.0213902
ARHGAP39	797.515	-2.42343	0.124708	-19.4328	4.07796e-84	1.35512e-82	OK	1360	1436	1048	304	275	228	14.8172	14.9197	13.2683	2.72659	2.40937	2.85862
ARHGAP4	294.066	-0.065177	0.141821	-0.459572	0.645823	0.689394	OK	297	297	260	322	356	254	5.05715	4.82266	5.1446	4.51362	4.87466	4.97713
ARHGAP40	8.0044	-0.198025	0.646929	-0.3061	0.759529	NaN	Low	6	6	12	9	13	3	0.121388	0.115759	0.282121	0.149895	0.211501	0.069846
ARHGAP42	484.742	2.37938	0.15966	14.9028	3.16261e-50	4.8134e-49	OK	151	120	165	935	1025	690	1.82447	1.38268	2.31672	9.3002	9.95932	9.59412
ARHGAP44	685.755	1.27515	0.126523	10.0784	6.88299e-24	4.36255e-23	OK	350	432	355	1241	1088	829	4.72175	5.55776	5.56536	13.7825	11.8035	12.8702
ARHGAP5	3208.96	1.04707	0.102777	10.1879	2.24662e-24	1.45769e-23	OK	1966	2017	1934	4906	5399	3752	11.7535	11.4993	13.436	24.1453	25.9563	25.8133
ARHGAP5-AS1	178.278	1.46421	0.174633	8.38449	5.09451e-17	2.31413e-16	OK	90	101	78	326	314	216	4.03394	4.31708	4.06267	12.0289	11.3178	11.1413
ARHGAP6	1019.74	3.50823	0.123872	28.3213	1.88981e-176	2.67752e-174	OK	151	162	151	2242	2273	1591	1.3515	1.38272	1.57053	16.5195	16.3601	16.3872
ARHGAP8	0.808311	0.797549	1.0667	0.747681	0.454653	NaN	Low	0	0	1	1	2	1	0	0	0.0386792	0.0274011	0.0535332	0.0383039
ARHGAP9	11.3075	0.573544	0.571541	1.0035	0.315618	0.364985	OK	8	15	3	18	12	14	0.154397	0.276072	0.0672822	0.285985	0.186241	0.310938
ARHGDIA	3339.31	0.491594	0.12101	4.06243	4.85642e-05	9.55286e-05	OK	2551	3069	2291	5159	3974	3491	61.4901	70.546	64.1726	102.372	77.0315	96.8368
ARHGDIB	366.893	1.91431	0.148384	12.9011	4.43989e-38	4.70079e-37	OK	137	156	141	728	638	514	6.4688	7.02439	7.73663	28.2979	24.2253	27.9294
ARHGDIG	80.6994	-2.12878	0.255618	-8.32797	8.22417e-17	3.70016e-16	OK	145	135	98	40	36	21	8.83799	7.84694	6.94131	2.00709	1.76455	1.47299
ARHGEF1	1182.69	0.401817	0.10826	3.71158	0.000205972	0.000381018	OK	1083	1007	814	1651	1608	1130	18.6845	16.5678	16.3195	23.4488	22.3092	22.4351
ARHGEF10	1183.71	0.542927	0.1142	4.75417	1.99267e-06	4.47876e-06	OK	1040	960	749	1605	1827	1157	10.4944	9.23797	8.78286	13.3328	14.8255	13.4355
ARHGEF10L	899.514	-1.48549	0.12167	-12.2091	2.77827e-34	2.58195e-33	OK	1405	1340	1040	562	520	441	17.9506	16.3264	15.4407	5.91099	5.3426	6.48393
ARHGEF11	827.472	-0.105332	0.124337	-0.847149	0.396912	0.447376	OK	950	847	653	879	1023	690	7.91779	6.73201	6.32446	6.03101	6.85648	6.61798
ARHGEF12	2026.6	0.452719	0.112907	4.00968	6.08021e-05	0.000118509	OK	1867	1643	1363	2639	2744	2171	10.6961	8.97637	9.07419	12.4464	12.6419	14.3132
ARHGEF15	10.5759	0.787114	0.578235	1.36124	0.173439	0.212537	OK	4	8	9	11	17	15	0.0540899	0.103164	0.141426	0.122453	0.184863	0.233423
ARHGEF16	314.093	-0.821001	0.152427	-5.3862	7.19629e-08	1.82602e-07	OK	388	463	301	285	291	170	7.67135	8.72975	6.9157	4.6388	4.62678	3.86799
ARHGEF17	2352.64	0.882896	0.114534	7.7086	1.27202e-14	5.08578e-14	OK	1839	1470	1385	3692	3703	2556	13.5145	10.3019	11.8276	22.3358	21.8836	21.616
ARHGEF18	2204.53	0.752338	0.114742	6.5568	5.49749e-11	1.76003e-10	OK	1641	1634	1390	3504	2879	2542	16.0348	15.2261	15.7834	28.1864	22.6226	28.5842
ARHGEF19	201.326	0.61708	0.167831	3.67679	0.000236186	0.000433717	OK	149	165	137	320	261	211	2.82438	2.98265	3.01778	4.99353	3.97854	4.60273
ARHGEF2	2100.15	0.158657	0.115833	1.36971	0.170777	0.209489	OK	2213	1951	1505	2721	2501	1958	29.6114	24.8952	23.4015	29.9728	26.9115	30.15
ARHGEF25	1010.09	0.413232	0.108488	3.80899	0.000139534	0.000262637	OK	897	878	695	1404	1432	938	17.4822	16.3185	15.7405	22.5264	22.4436	21.0379
ARHGEF26	169.021	0.8024	0.191191	4.19684	2.7066e-05	5.44992e-05	OK	131	98	118	243	292	170	1.38928	0.991118	1.45422	2.12151	2.49027	2.07474
ARHGEF26-AS1	5.66952	-0.306502	0.709775	-0.43183	0.665865	NaN	Low	4	8	6	4	7	5	0.088401	0.168604	0.154091	0.0727743	0.124406	0.127164
ARHGEF28	14.7116	-0.85165	0.48945	-1.74001	0.0818567	0.106196	OK	20	16	18	9	14	10	0.176449	0.134614	0.18454	0.065366	0.0993259	0.101528
ARHGEF3	1662.95	1.79832	0.124605	14.4322	3.24541e-47	4.56495e-46	OK	599	780	715	3146	3000	2246	7.18756	8.92545	9.96989	31.0766	28.9482	31.0142
ARHGEF33	10.2535	-1.4982	0.6013	-2.4916	0.0127169	0.0188128	OK	17	17	11	9	7	1	0.226784	0.216269	0.170524	0.0988388	0.0750945	0.0153518
ARHGEF34P	22.3781	2.94469	0.497706	5.91654	3.28792e-09	9.23117e-09	OK	6	3	4	43	51	36	0.0819455	0.0390729	0.0634839	0.483463	0.560131	0.565812
ARHGEF35	48.0747	3.14917	0.369865	8.51438	1.67478e-17	7.79614e-17	OK	7	12	7	93	101	85	0.162456	0.265582	0.188784	1.77681	1.88497	2.27014
ARHGEF37	137.62	-3.06957	0.226112	-13.5754	5.60003e-42	6.74471e-41	OK	227	273	203	38	29	26	2.67904	3.07254	2.78407	0.369197	0.275231	0.353121
ARHGEF38	2.44153	-0.00435359	0.923446	-0.0047145	0.996238	NaN	Low	2	3	2	1	5	2	0.0188529	0.0269681	0.0219082	0.00776012	0.0379021	0.0216957
ARHGEF38-IT1	0	NaN	NaN	NaN	NaN	NaN	Low	0	0	0	0	0	0	0	0	0	0	0	0
ARHGEF39	131.879	0.671701	0.198351	3.38643	0.000708093	0.0012311	OK	94	123	74	180	214	136	1.43427	1.78973	1.31209	2.26097	2.6258	2.38802
ARHGEF3-AS1	0	NaN	NaN	NaN	NaN	NaN	Low	0	0	0	0	0	0	0	0	0	0	0	0
ARHGEF4	467.538	-0.303871	0.136684	-2.22317	0.0262044	0.0369823	OK	553	502	418	463	575	333	7.47617	6.472	6.5669	5.15295	6.25126	5.18077
ARHGEF40	2143.77	0.250204	0.106537	2.34851	0.0188489	0.0272479	OK	2125	1876	1576	2848	2725	2000	20.386	17.1627	17.5695	22.4922	21.0225	22.08
ARHGEF5	121.167	2.83565	0.234223	12.1066	9.74608e-34	8.89301e-33	OK	26	32	25	240	279	177	0.272017	0.319266	0.303943	2.06707	2.34732	2.13104
ARHGEF6	85.7626	-0.167465	0.236843	-0.707069	0.479523	0.529682	OK	81	113	67	90	115	61	0.84283	1.12128	0.810139	0.770935	0.962273	0.730433
ARHGEF7	1708.92	-0.974449	0.137094	-7.10788	NaN	NaN	OK	2578	2144	1749	1226	1666	892	16.8587	13.3705	13.2911	6.60014	8.76118	6.71279
ARHGEF7-AS1	0.701196	-1.63786	1.04995	-1.55993	0.118776	NaN	Low	2	1	1	0	0	0	0.274064	0.130678	0.15924	0	0	0
ARHGEF7-AS2	2.75791	-0.966476	0.923044	-1.04705	0.295075	NaN	Low	2	5	4	3	0	2	0.092682	0.220961	0.215405	0.114448	0	0.106657
ARHGEF9	1047.71	-0.819217	0.109356	-7.49128	6.82071e-14	2.62147e-13	OK	1377	1276	1148	881	955	633	13.4437	11.88	13.0244	7.08079	7.49781	7.11189
ARHGEF9-IT1	0.627669	-0.648288	1.03643	-0.625503	0.531641	NaN	Low	0	3	0	1	0	0	0	0.41691	0	0.119967	0	0
ARID1A	3729.1	-0.335098	0.120931	-2.771	0.00558849	0.00869141	OK	4592	3815	3426	3917	3540	3133	30.7113	24.3317	26.6264	21.566	19.039	24.1131
ARID1B	2200.65	0.164918	0.111207	1.48298	0.13808	0.172407	OK	2186	2076	1653	2827	2527	2147	13.0227	11.7939	11.4433	13.8642	12.106	14.719
ARID2	890.299	-0.34323	0.12989	-2.64247	0.00823048	0.0125087	OK	1114	854	856	908	942	693	7.55516	5.52328	6.74624	5.06949	5.13753	5.40863
ARID3A	2040.33	1.27369	0.125604	10.1406	3.64979e-24	2.34372e-23	OK	1234	1066	1072	3513	3030	2738	25.2142	20.7715	25.4539	59.092	49.7873	64.3813
ARID3B	1755.11	-1.06868	0.103712	-10.3043	6.74127e-25	4.47838e-24	OK	2399	2334	2026	1408	1275	989	32.2279	29.9009	31.628	15.5713	13.7739	15.2895
ARID3C	6.30479	-1.02791	0.689862	-1.49003	0.136217	NaN	Low	10	8	7	5	6	2	0.46341	0.353538	0.376958	0.190746	0.223595	0.106657
ARID4A	678.474	0.0333591	0.140203	0.237934	0.811932	0.839596	OK	720	606	578	749	982	527	7.16214	5.74862	6.6814	6.13356	7.85538	6.03277
ARID4B	1278.51	0.130753	0.118129	1.10687	0.268352	0.315381	OK	1244	1126	1089	1489	1806	1080	11.1691	9.64085	11.362	11.0055	13.0395	11.1588
ARID5A	230.842	-2.2549	0.177977	-12.6696	8.71258e-37	8.82297e-36	OK	356	450	289	92	88	76	9.26576	11.1693	8.74095	1.97124	1.84187	2.27636
ARID5B	1133.03	0.971418	0.126329	7.68959	1.47612e-14	5.8777e-14	OK	768	650	737	1762	1835	1286	5.36838	4.33287	5.98658	10.1393	10.3149	10.3447
ARIH1	2306.73	-0.281393	0.096459	-2.91723	0.00353152	0.00564268	OK	2442	2499	2241	2449	2508	1805	26.7018	26.058	28.4752	22.0447	22.053	22.7126
ARIH2	1444.07	-0.307158	0.106996	-2.87074	0.00409508	0.00648596	OK	1682	1642	1240	1545	1621	1053	23.7751	22.1335	20.368	17.9782	18.4257	17.1286
ARIH2OS	63.7268	-0.903465	0.285349	-3.16617	0.0015446	0.00258456	OK	87	106	48	57	42	43	3.12593	3.63201	2.00415	1.68599	1.21354	1.77797
ARL1	2222.01	1.25475	0.104735	11.9803	4.50912e-33	4.02489e-32	OK	1149	1404	1169	3757	3754	2680	20.3553	23.7195	24.0659	54.7923	53.4807	54.6372
ARL10	262.473	-0.409569	0.175217	-2.3375	0.0194132	0.0280091	OK	344	258	248	264	230	226	8.21259	5.87384	6.88023	5.18855	4.41565	6.20906
ARL11	6.4678	1.39997	0.703603	1.98971	0.0466226	NaN	Low	3	2	4	13	12	7	0.045811	0.0291246	0.0709804	0.163423	0.147359	0.123011
ARL13A	2.57212	0.366516	0.937079	0.391126	0.695704	NaN	Low	4	0	2	2	6	2	0.149425	0	0.0868205	0.0615054	0.180243	0.0859783
ARL13B	222.563	0.140066	0.187262	0.747967	0.45448	0.504996	OK	184	180	230	264	322	180	2.64645	2.46888	3.84418	3.12587	3.72432	2.9793
ARL14	1.52899	-1.28499	1.02934	-1.24836	0.2119	NaN	Low	1	3	3	1	1	0	0.044578	0.127533	0.155407	0.0366979	0.0358481	0
ARL14EP	381.439	0.54958	0.150124	3.66084	0.00025139	0.000459742	OK	272	283	316	516	573	386	6.5674	6.51616	8.86628	10.2564	11.1256	10.7253
ARL14EPL	1.67531	-2.503	1.06427	-2.35185	0.0186805	NaN	Low	0	3	6	0	0	0	0	0.255861	0.623566	0	0	0
ARL15	148.212	0.693073	0.185784	3.73053	0.000191078	0.000354814	OK	97	114	109	227	220	151	2.24031	2.51085	2.92544	4.316	4.08605	4.01336
ARL16	472.564	-0.247862	0.127998	-1.93644	0.0528135	0.0707493	OK	463	529	464	537	505	364	22.0247	23.9975	25.6494	21.0293	19.3182	19.9263
ARL17A	42.8342	-0.8044	0.333404	-2.41269	0.0158352	0.0231208	OK	59	62	37	28	55	20	0.0940052	0.0942047	0.0685064	0.0367264	0.0704706	0.0366713
ARL17B	0	NaN	NaN	NaN	NaN	NaN	Low	0	0	0	0	0	0	0	0	0	0	0	0
ARL2	359.834	0.604827	0.157258	3.84609	0.000120019	0.000227278	OK	244	321	246	566	435	400	14.2955	17.9348	16.7485	27.299	20.4949	26.9691
ARL2BP	1961.17	1.20888	0.11285	10.7122	8.91757e-27	6.35775e-26	OK	1021	1260	1074	3370	3087	2419	27.9153	32.8525	34.1233	75.8521	67.8734	76.1113
ARL2-SNX15	0.302726	-0.0507387	0.923592	-0.0549363	0.956189	NaN	Low	0	1	0	1	0	0	0	0.0222307	0	0.0191908	0	0
ARL3	1072.93	-0.845292	0.122819	-6.88243	5.88383e-12	2.00305e-11	OK	1173	1605	1157	940	892	659	17.385	22.6847	19.9269	11.469	10.6313	11.2398
ARL4A	390.84	0.433221	0.133213	3.25208	0.00114565	0.00194244	OK	302	352	291	513	576	376	5.05828	5.62237	5.66394	7.07349	7.75825	7.24735
ARL4C	1729.1	-0.483502	0.119457	-4.0475	5.17675e-05	0.000101522	OK	1813	2296	1648	1790	1539	1321	25.9462	31.3349	27.4071	21.0887	17.7117	21.7558
ARL4D	736.246	1.3208	0.132526	9.96629	2.14071e-23	1.33026e-22	OK	395	435	363	1335	1076	978	14.3088	15.0272	15.2807	39.8115	31.3448	40.7701
ARL5A	1156.63	0.294669	0.115088	2.56039	0.0104554	0.0156515	OK	890	1108	948	1516	1514	1108	16.1252	19.1441	19.9596	22.6117	22.059	23.102
ARL5B	1303.72	-0.189635	0.115137	-1.64704	0.0995502	0.127412	OK	1250	1416	1271	1314	1509	1112	19.9974	21.6027	23.6286	17.3053	19.4132	20.4722
ARL5C	1.48589	0.0525947	1.02981	0.0510723	0.959268	NaN	Low	1	1	2	4	0	1	0.0610165	0.0581872	0.14181	0.200922	0	0.0702171
ARL6	98.2984	-1.47041	0.218006	-6.74482	1.53219e-11	5.08609e-11	OK	136	152	124	64	59	45	3.5032	3.7338	3.71174	1.35715	1.22215	1.33394
ARL6IP1	4301.45	-0.0799145	0.113874	-0.701781	0.482815	0.532834	OK	3671	5087	3831	5002	4983	3605	93.0989	123.028	112.902	104.43	101.624	105.211
ARL6IP4	2359.46	0.416925	0.113105	3.68616	0.000227661	0.000419114	OK	1995	2185	1590	3452	2865	2413	61.2217	63.9433	56.7008	87.2075	70.7022	85.215
ARL6IP5	2295.38	1.08897	0.118952	9.15469	5.45166e-20	2.91172e-19	OK	1218	1502	1422	3783	3691	2683	32.8634	38.647	44.5856	84.0276	80.0856	83.307
ARL6IP6	864.797	0.246634	0.111162	2.21868	0.0265085	0.037381	OK	727	822	697	1128	1095	822	14.7706	15.9264	16.4561	18.8666	17.8906	19.2191
ARL8A	991.159	0.429081	0.112952	3.7988	0.000145395	0.000273274	OK	794	899	711	1430	1260	999	25.3976	27.4229	26.4284	37.6555	32.4107	36.7734
ARL8B	1546.77	-0.603257	0.109554	-5.50651	3.66024e-08	9.51061e-08	OK	1634	2042	1631	1465	1437	1078	31.43	37.4566	36.4566	23.198	22.2277	23.862
ARL9	2.16729	-0.977794	0.951968	-1.02713	0.304359	NaN	Low	3	4	2	1	2	1	0.20604	0.261982	0.159621	0.0565393	0.11046	0.0790362
ARMC1	789.43	0.244922	0.119683	2.04643	0.0407145	0.055648	OK	651	733	664	1091	1028	684	12.2874	13.1936	14.5638	16.9521	15.6033	14.8569
ARMC10	680.584	0.0772002	0.132205	0.583941	0.55926	0.607985	OK	542	716	619	864	804	602	11.8146	14.8838	15.6798	15.5044	14.0936	15.1013
ARMC12	62.6482	-0.859151	0.265859	-3.23161	0.00123097	0.00208122	OK	83	89	60	42	63	39	3.89344	3.98131	3.27066	1.6219	2.37652	2.10531
ARMC2	43.9591	-0.7868	0.308482	-2.55055	0.0107552	0.0160755	OK	54	56	49	30	50	25	0.829896	0.820727	0.875095	0.379552	0.617938	0.442146
ARMC2-AS1	0.90848	0.321331	1.0666	0.301267	0.763211	NaN	Low	0	1	1	0	4	0	0	0.0763657	0.0930566	0	0.257586	0
ARMC3	13.9925	-2.85869	0.605297	-4.72279	2.32629e-06	5.20013e-06	OK	26	29	17	5	0	4	0.361023	0.384008	0.274309	0.0571546	0	0.0639171
ARMC4	21.6363	-1.32424	0.450237	-2.94121	0.00326928	0.00525113	OK	18	31	38	11	14	13	0.265135	0.435449	0.650441	0.133385	0.165832	0.220361
ARMC5	372.712	-1.19065	0.140591	-8.46889	2.47749e-17	1.14337e-16	OK	537	497	440	286	247	201	6.11274	5.39509	5.82028	2.68008	2.26102	2.63302
ARMC6	237.672	-0.387382	0.180075	-2.15123	0.0314582	0.0437903	OK	257	270	238	297	188	181	5.93088	5.94197	6.38253	5.64239	3.48891	4.80685
ARMC7	210.009	0.920758	0.192092	4.79331	1.64054e-06	3.71301e-06	OK	175	139	100	373	272	246	3.56055	2.69696	2.36434	6.24754	4.45035	5.75984
ARMC8	678.006	-0.673824	0.120666	-5.5842	2.3478e-08	6.18604e-08	OK	794	848	729	640	679	397	6.84823	6.97485	7.3066	4.54421	4.70948	3.94044
ARMC9	478.268	0.920721	0.130363	7.06275	1.63235e-12	5.76354e-12	OK	305	349	285	807	707	526	2.4644	2.68917	2.676	5.36791	4.59384	4.89095
ARMCX1	1059.22	0.303779	0.110976	2.73735	0.0061937	0.00957248	OK	847	1014	833	1451	1371	989	22.7997	26.0294	26.0568	32.1539	29.6776	30.6364
ARMCX2	1391.82	1.18244	0.111299	10.624	2.30376e-26	1.61585e-25	OK	901	775	736	2342	2297	1650	17.8203	14.6175	16.916	38.1326	36.5339	37.5551
ARMCX3	2879.62	0.117267	0.0952992	1.23052	0.218503	0.262133	OK	2591	2915	2355	3461	3797	2513	42.9339	46.0631	45.3476	47.2123	50.5964	47.9205
ARMCX4	569.214	-0.737402	0.180269	-4.09056	4.30339e-05	8.49935e-05	OK	815	721	508	444	694	282	3.07777	2.59654	2.22932	1.38033	2.10758	1.22553
ARMCX5	184.842	0.546991	0.174416	3.13612	0.00171199	0.00284934	OK	149	135	140	234	280	197	2.80678	2.42514	3.06464	3.62876	4.24156	4.27055
ARMCX5-GPRASP2	11.9968	-0.91587	0.550587	-1.66344	0.0962239	0.123469	OK	23	15	8	7	11	8	0.335172	0.208455	0.135475	0.0839767	0.128908	0.134161
ARMCX6	788.086	0.219541	0.114919	1.91041	0.0560809	0.0748285	OK	653	778	639	1043	1029	697	19.3662	22.0035	22.0223	25.4646	24.541	23.7881
ARMS2	0.302726	-0.0507387	0.923592	-0.0549363	0.956189	NaN	Low	0	1	0	1	0	0	0	0.0677651	0	0.0584986	0	0
ARMT1	542.799	0.324996	0.126668	2.56573	0.0102957	0.0154258	OK	427	496	442	689	723	542	9.41868	10.4334	11.3296	12.5113	12.8247	13.7581
ARNT	1577.07	0.0451886	0.100072	0.451562	0.651585	0.695118	OK	1471	1671	1283	1864	1996	1357	17.0867	18.5099	17.3182	17.8243	18.6446	18.1394
ARNT2	626.058	-0.421971	0.118665	-3.55599	0.000376561	0.000675729	OK	732	685	619	634	628	472	6.40879	5.71922	6.29775	4.56957	4.42151	4.75558
ARNTL	89.7922	-0.899889	0.22459	-4.00681	6.15455e-05	0.000119909	OK	116	131	89	81	77	47	2.28093	2.45644	2.03364	1.31117	1.21756	1.06352
ARNTL2	24.6066	-0.682006	0.389841	-1.74945	0.080214	0.104256	OK	35	30	22	22	19	19	0.269959	0.220664	0.197189	0.139693	0.11785	0.168647
ARNTL2-AS1	0.536219	-0.471869	1.01705	-0.46396	0.642677	NaN	Low	0	0	2	1	0	0	0	0	0.164137	0.0581389	0	0
ARPC1A	1629.28	0.603077	0.111646	5.40171	6.60092e-08	1.6807e-07	OK	1162	1338	1167	2482	2176	1717	41.5171	45.5887	48.4531	73.0034	62.5209	70.5971
ARPC1B	712.716	1.93157	0.132861	14.5383	6.93363e-48	9.95033e-47	OK	271	297	268	1450	1193	1012	10.1632	10.6218	11.6795	44.7662	35.9789	43.6755
ARPC2	3609.36	-0.0226466	0.111657	-0.202823	0.839273	0.863485	OK	3112	4176	3082	4471	4170	3020	113.737	145.546	130.895	134.52	122.558	127.017
ARPC3	2403	0.6908	0.129201	5.34671	8.95695e-08	2.25115e-07	OK	1435	2159	1631	3596	3420	2611	86.4561	124.044	114.19	178.354	165.697	181.028
ARPC4	711.885	0.0101469	0.125028	0.0811572	0.935317	0.946184	OK	681	818	533	877	821	622	18.7893	21.5228	17.0892	19.9198	18.216	19.7493
ARPC4-TTLL3	0	NaN	NaN	NaN	NaN	NaN	Low	0	0	0	0	0	0	0	0	0	0	0	0
ARPC5	1322.07	0.471737	0.107502	4.38816	1.14313e-05	2.39425e-05	OK	998	1147	997	1895	1806	1301	27.4696	30.1069	31.8895	42.939	39.9747	41.2093
ARPC5L	495.302	-0.106917	0.138469	-0.772138	0.440033	0.490727	OK	459	600	409	600	518	426	25.7114	32.0512	26.6235	27.6684	23.3339	27.4611
ARPIN	392.437	0.557962	0.141185	3.952	7.74996e-05	0.000149515	OK	266	364	273	542	563	412	2.26767	2.95925	2.70453	3.80381	3.85969	4.04196
ARPP19	3389.88	-0.0159065	0.10303	-0.154387	0.877305	0.896341	OK	2991	3597	3083	4061	3988	2905	29.9238	34.318	35.8429	33.4467	32.0849	33.4459
ARPP21	10.581	-5.09821	0.91339	-5.58164	2.38261e-08	6.27565e-08	OK	20	21	19	0	0	0	0.167078	0.167298	0.184448	0	0	0
ARR3	13.4903	-0.66229	0.54162	-1.2228	0.221407	0.265249	OK	18	17	13	5	22	7	0.789531	0.711093	0.662628	0.180546	0.776006	0.353338
ARRB1	1999.59	2.69895	0.12496	21.5984	1.85805e-103	9.16384e-102	OK	565	450	486	4254	3881	3089	4.31272	3.27564	4.31091	26.7314	23.8228	27.1342
ARRB2	821.711	-1.10073	0.121423	-9.06525	1.24323e-19	6.51723e-19	OK	1106	1268	840	600	658	442	31.3593	34.2856	27.6771	14.005	15.0032	14.4221
ARRDC1	303.232	0.363674	0.142846	2.54591	0.0108994	0.0162802	OK	250	269	233	394	394	314	8.98255	9.21707	9.72849	11.654	11.3842	12.9833
ARRDC1-AS1	229.441	0.0515526	0.152773	0.337446	0.735781	0.772689	OK	222	240	181	288	280	194	8.25013	8.50551	7.81657	8.81092	8.36781	8.29671
ARRDC2	422.253	-4.06451	0.176217	-23.0653	1.03222e-117	6.56618e-116	OK	757	905	619	53	50	48	14.7587	16.826	14.024	0.850644	0.783911	1.07693
ARRDC3	3826.07	-2.1464	0.108054	-19.8641	8.3266e-88	3.03911e-86	OK	5602	6268	5810	1558	1726	1265	77.3004	82.48	93.1632	17.6981	19.1525	20.0875
ARRDC3-AS1	18.5873	-2.06873	0.47898	-4.31903	1.56715e-05	3.23926e-05	OK	35	34	19	9	8	5	0.803188	0.744062	0.506679	0.170025	0.147633	0.132043
ARRDC4	1752.34	-1.56617	0.101575	-15.4189	1.22162e-53	2.02974e-52	OK	2496	2635	2310	1076	1023	768	35.2377	35.4751	37.8969	12.5053	11.614	12.4773
ARRDC5	0.333068	0.866038	0.930139	0.931084	0.35181	NaN	Low	0	0	0	0	1	1	0	0	0	0	0.0281883	0.0403384
ARSA	749.879	1.24496	0.115979	10.7343	7.02608e-27	5.03686e-26	OK	443	470	354	1275	1216	931	5.89467	5.96396	5.4738	13.9665	13.0117	14.2561
ARSB	254.917	0.68208	0.150994	4.51725	6.26476e-06	1.3443e-05	OK	185	200	170	375	356	285	1.59132	1.64058	1.69928	2.65544	2.46253	2.82115
ARSD	169.874	0.361929	0.170407	2.12391	0.0336774	0.0466669	OK	152	154	118	232	237	156	1.68383	1.62689	1.51903	2.11575	2.1113	1.98873
ARSE	110.077	1.4186	0.224102	6.33015	2.44916e-10	7.49757e-10	OK	54	49	64	189	179	149	1.1621	1.00561	1.60052	3.34837	3.09777	3.69006
ARSF	0.395964	-0.925402	0.935442	-0.989267	0.322532	NaN	Low	0	0	2	0	0	0	0	0	0.0568085	0	0	0
ARSG	47.8478	-1.51107	0.303851	-4.97306	6.59044e-07	1.54491e-06	OK	67	75	60	27	24	27	1.35264	1.44394	1.40763	0.448736	0.38964	0.627288
ARSH	0	NaN	NaN	NaN	NaN	NaN	Low	0	0	0	0	0	0	0	0	0	0	0	0
ARSI	3573.54	2.48988	0.131821	18.8884	1.42117e-79	4.23497e-78	OK	956	1020	1054	7868	6179	5540	17.3319	17.6348	22.2054	117.428	90.0849	115.583
ARSJ	75.6819	2.84379	0.28585	9.94852	2.55968e-23	1.58527e-22	OK	17	20	14	157	152	122	0.208653	0.234092	0.19968	1.58634	1.50026	1.72319
ARSK	348.858	0.960056	0.152927	6.27786	3.43267e-10	1.039e-09	OK	193	240	235	531	599	377	3.31282	3.92855	4.68746	7.50335	8.26823	7.44694
ART1	0.669159	-0.0294503	1.06172	-0.0277384	0.977871	NaN	Low	1	1	0	1	0	1	0.0437626	0.0417334	0	0.0360266	0	0.0503615
ART3	0.360454	-0.95884	0.946462	-1.01308	0.311023	NaN	Low	0	1	1	0	0	0	0	0.0316865	0.038612	0	0	0
ART4	72.8896	2.26309	0.279085	8.10897	5.10519e-16	2.20583e-15	OK	21	20	28	133	141	115	0.879465	0.798748	1.36266	4.58534	4.74858	5.54234
ART5	97.3914	3.05167	0.262571	11.6223	3.17537e-31	2.65352e-30	OK	20	22	16	210	210	148	0.68029	0.713621	0.632432	5.88036	5.74419	5.79324
ARTN	20.7819	-3.40309	0.532825	-6.38688	1.69308e-10	5.23232e-10	OK	39	40	31	4	4	2	1.15187	1.12663	1.06398	0.097257	0.0950049	0.0679777
ARV1	157.31	0.633891	0.179871	3.52414	0.00042486	0.000758557	OK	116	122	111	206	249	167	4.60921	4.62285	5.12532	6.73839	7.95634	7.63627
ARVCF	1172.03	-2.37376	0.12092	-19.6307	8.45025e-86	2.94625e-84	OK	2131	2010	1483	471	435	322	30.3158	27.2686	24.5164	5.51603	4.97646	5.27154
ARX	1138.28	-10.4168	0.582751	-17.8752	1.84099e-71	4.52553e-70	OK	2418	2130	1919	0	1	1	48.3066	40.5798	44.5507	0	0.0160655	0.0229904
AS3MT	4.30159	-0.104552	0.81835	-0.12776	0.898339	NaN	Low	9	3	1	2	6	5	0.209549	0.0666109	0.0270566	0.0383349	0.112342	0.133971
ASAH1	1180.56	0.0998715	0.119713	0.834259	0.404135	0.454433	OK	977	1315	958	1532	1423	1025	18.9385	24.3085	21.5798	24.4473	22.1821	22.865
ASAH2	16.5476	-0.178764	0.458476	-0.389909	0.696604	0.736838	OK	14	20	16	21	15	14	0.332436	0.452888	0.441499	0.410507	0.286429	0.382564
ASAH2B	6.50822	-1.12282	0.708559	-1.58466	0.113043	NaN	Low	7	14	6	4	8	1	0.616435	1.1757	0.614002	0.289981	0.566532	0.101341
ASAP1	1519.7	0.0352205	0.106263	0.331448	0.740306	0.776477	OK	1368	1652	1257	1820	1789	1372	12.3772	14.2537	13.216	13.5559	13.0164	14.2852
ASAP1-IT1	0.137007	0.485208	0.777446	0.624106	0.532558	NaN	Low	0	0	0	0	1	0	0	0	0	0	0.0391623	0
ASAP1-IT2	0	NaN	NaN	NaN	NaN	NaN	Low	0	0	0	0	0	0	0	0	0	0	0	0
ASAP2	670.527	-1.29704	0.115409	-11.2387	2.63234e-29	2.04104e-28	OK	919	984	810	462	453	341	9.22962	9.4242	9.45329	3.81971	3.65858	3.94111
ASAP3	1002.93	-0.390495	0.122886	-3.17771	0.00148445	0.00248846	OK	1246	1075	921	970	1169	701	17.2305	14.1765	14.8002	11.0426	12.9999	11.1556
ASB1	1233.22	-0.646391	0.105325	-6.13708	8.405e-10	2.47482e-09	OK	1567	1503	1221	1169	1180	789	13.1672	12.0438	11.9226	8.08649	7.97357	7.62954
ASB10	0.558436	-1.3127	1.01483	-1.29351	0.195833	NaN	Low	0	1	2	0	0	0	0	0.0236519	0.0576428	0	0	0
ASB11	0	NaN	NaN	NaN	NaN	NaN	Low	0	0	0	0	0	0	0	0	0	0	0	0
ASB12	10.3857	-1.0502	0.582041	-1.80434	0.071178	0.0935179	OK	12	16	13	11	9	2	0.532868	0.677546	0.670828	0.402116	0.321385	0.102203
ASB13	227.721	0.423035	0.157879	2.67948	0.00737361	0.0112853	OK	190	185	176	332	296	221	3.88502	3.60738	4.18198	5.58854	4.86717	5.20029
ASB14	32.7672	-1.70737	0.392392	-4.35119	1.35399e-05	2.81546e-05	OK	45	62	39	13	30	7	0.805657	1.05855	0.811394	0.191603	0.431921	0.144222
ASB15	0.707175	-0.592994	1.04641	-0.566694	0.570922	NaN	Low	3	0	0	0	0	1	0.0567918	0	0	0	0	0.0217851
ASB16	35.4791	0.947042	0.346572	2.7326	0.00628362	0.00970278	OK	25	21	22	46	74	35	0.671067	0.537559	0.686243	1.01649	1.59736	1.08116
ASB16-AS1	107.278	1.01757	0.220232	4.62043	3.82943e-06	8.3964e-06	OK	71	68	62	167	209	101	1.80539	1.64893	1.83204	3.49582	4.2737	2.95549
ASB17	0	NaN	NaN	NaN	NaN	NaN	Low	0	0	0	0	0	0	0	0	0	0	0	0
ASB18	1.05375	-2.08512	1.06671	-1.95473	0.050615	NaN	Low	1	3	2	0	0	0	0.0409825	0.117247	0.0952485	0	0	0
ASB2	5.45198	0.581177	0.733652	0.792169	0.428262	NaN	Low	6	3	3	12	5	5	0.103391	0.0492985	0.0600734	0.170229	0.0692863	0.0991511
ASB3	27.4941	-0.222241	0.369993	-0.600663	0.548065	0.596813	OK	23	38	24	30	33	20	0.468623	0.738346	0.568246	0.503196	0.540698	0.468945
ASB4	3.05068	0.99548	0.896096	1.11091	0.266608	NaN	Low	0	3	2	4	6	4	0	0.0380062	0.0308753	0.0437454	0.0640986	0.0611516
ASB5	0.49554	0.33775	1.0259	0.329225	0.741986	NaN	Low	0	1	0	0	1	1	0	0.0180767	0	0	0.0152434	0.0218139
ASB6	582.767	-1.08371	0.120761	-8.97394	2.86089e-19	1.46716e-18	OK	806	815	639	467	434	314	10.0125	9.65484	9.22438	4.77578	4.33553	4.48882
ASB7	367.271	0.0451187	0.148757	0.303304	0.761658	0.795499	OK	332	325	361	437	434	335	3.71584	3.46883	4.69522	4.02644	3.9062	4.31479
ASB8	629.105	-0.41104	0.115077	-3.57188	0.000354422	0.000637249	OK	679	748	616	625	665	465	14.9199	15.674	15.7292	11.3057	11.7507	11.7583
ASB9	0.802692	-0.973095	1.06407	-0.914501	0.360454	NaN	Low	2	2	0	0	1	0	0.0557983	0.0532111	0	0	0.0224355	0
ASB9P1	0.137007	0.485208	0.777446	0.624106	0.532558	NaN	Low	0	0	0	0	1	0	0	0	0	0	0.0284138	0
ASCC1	916.38	-1.40693	0.117726	-11.9509	6.42505e-33	5.70566e-32	OK	1175	1488	1131	597	592	437	19.2042	23.1922	21.4808	8.03255	7.78082	8.21932
ASCC2	881.639	0.112606	0.114659	0.982097	0.326052	0.375741	OK	756	895	754	1077	1068	820	15.3761	17.3592	17.8208	18.0327	17.468	19.1927
ASCC3	917.685	0.63093	0.116917	5.39637	6.80011e-08	1.72887e-07	OK	656	792	602	1213	1399	1001	3.30861	3.80932	3.52832	5.03643	5.6742	5.80994
ASCL1	335.185	-9.07546	0.665164	-13.6439	2.19383e-42	2.66699e-41	OK	797	516	583	1	0	0	18.4223	11.3741	15.6597	0.0190285	0	0
ASCL2	23.3312	-5.20889	0.721239	-7.22214	5.11744e-13	1.8666e-12	OK	53	51	29	0	2	0	1.64579	1.51026	1.04647	0	0.0499431	0
ASCL3	0.170371	-0.54103	0.791271	-0.683747	0.494135	NaN	Low	1	0	0	0	0	0	0.088333	0	0	0	0	0
ASCL4	0	NaN	NaN	NaN	NaN	NaN	Low	0	0	0	0	0	0	0	0	0	0	0	0
ASCL5	6.22861	-1.24471	0.701407	-1.77459	0.075966	NaN	Low	7	12	7	5	3	3	0.283039	0.462711	0.328909	0.166433	0.0975472	0.139594
ASF1A	317.834	0.183436	0.170576	1.07539	0.282199	0.329637	OK	279	237	318	418	398	284	6.38724	5.17414	8.45991	7.87782	7.32719	7.4821
ASF1B	185.425	1.75913	0.185781	9.46886	2.82919e-21	1.61631e-20	OK	87	77	74	363	299	263	2.88575	2.43563	2.85234	9.91212	7.97547	10.039
ASGR1	208.283	-0.790158	0.161713	-4.88618	1.02809e-06	2.37093e-06	OK	270	278	206	178	176	139	10.3143	10.1275	9.1448	5.59781	5.40674	6.11066
ASGR2	71.0733	1.04978	0.249488	4.20774	2.57941e-05	5.20659e-05	OK	47	48	36	121	103	87	1.74778	1.7022	1.55568	3.70421	3.08015	3.7231
ASH1L	1357.71	0.343889	0.127573	2.69564	0.00702544	0.0107757	OK	1350	1052	995	1645	1864	1396	6.58334	4.89226	5.63852	6.60388	7.30977	7.83419
ASH1L-AS1	72.7639	-0.29615	0.250604	-1.18175	0.237306	0.282358	OK	92	86	53	72	90	52	2.68957	2.39759	1.80053	1.7328	2.11584	1.74942
ASH2L	1808.07	1.82456	0.103191	17.6814	5.83455e-70	1.3968e-68	OK	776	763	713	3353	3354	2453	13.4975	12.656	14.4115	48.0115	46.9137	49.1003
ASIC1	962.1	0.990443	0.109841	9.0171	1.93139e-19	1.00069e-18	OK	675	624	532	1526	1545	1095	8.1833	7.21423	7.49491	15.23	15.0626	15.2769
ASIC2	25.8212	-1.10253	0.389301	-2.83207	0.00462473	0.00727898	OK	29	41	31	22	15	15	0.389857	0.52562	0.484282	0.243473	0.16216	0.232057
ASIC3	286.904	-2.11325	0.16534	-12.7813	2.08603e-37	2.16594e-36	OK	493	487	356	115	154	82	12.2326	11.5235	10.2649	2.34905	3.07284	2.34144
ASIC4	140.756	-1.67151	0.236876	-7.05646	1.70795e-12	6.02362e-12	OK	235	233	151	71	115	37	4.74433	4.48584	3.54253	1.18001	1.86703	0.859616
ASIC5	0.307378	-0.0688108	0.926347	-0.0742819	0.940786	NaN	Low	1	0	0	0	1	0	0.0339341	0	0	0	0.0272886	0
ASIP	7.11384	0.0764744	0.649883	0.117674	0.906326	NaN	Low	6	10	4	10	8	6	0.589895	0.937572	0.456997	0.809365	0.632498	0.678845
ASL	263.445	0.95561	0.158586	6.02583	1.68245e-09	4.82803e-09	OK	204	160	145	419	436	283	5.5302	4.13629	4.56781	9.35072	9.50479	8.82862
ASMT	2.24156	-1.00773	0.949584	-1.06123	0.288583	NaN	Low	3	2	4	2	1	1	0.060694	0.0385865	0.0940403	0.03331	0.0162693	0.023282
ASMTL	1124.47	1.08797	0.123195	8.83124	1.03522e-18	5.13656e-18	OK	665	757	620	1972	1589	1383	8.38059	9.09766	9.07976	20.4588	16.1036	20.0572
ASMTL-AS1	112.781	0.302019	0.296784	1.01764	0.308849	0.357901	OK	130	82	76	102	247	72	1.23701	0.744091	0.840378	0.799009	1.89005	0.788424
ASNA1	645.044	0.0434311	0.130048	0.333961	0.738409	0.774956	OK	613	664	531	840	674	599	27.4971	28.4037	27.679	31.0189	24.3126	30.9207
ASNS	3023.25	-1.87659	0.116114	-16.1616	9.40985e-59	1.80384e-57	OK	4118	5655	3827	1538	1555	1104	93.603	122.579	101.086	28.7793	28.4236	28.8781
ASNSD1	919.718	0.370512	0.111217	3.33142	0.00086403	0.00148745	OK	722	840	715	1206	1279	889	16.7765	18.6133	19.3063	23.0692	23.899	23.7718
ASPA	1.88849	0.941638	0.983281	0.95765	0.33824	NaN	Low	1	1	1	2	5	2	0.0387164	0.0369212	0.0449909	0.063745	0.155672	0.089109
ASPDH	11.7531	-0.0210099	0.533875	-0.0393536	0.968608	0.973167	OK	14	11	9	13	19	7	0.639483	0.479154	0.47772	0.488838	0.697912	0.367955
ASPG	34.1719	2.55224	0.415876	6.13702	8.40856e-10	2.47539e-09	OK	8	4	14	82	59	50	0.232927	0.111063	0.473682	1.96546	1.38142	1.67531
ASPH	2404.67	-0.375764	0.098244	-3.8248	0.000130879	0.000247032	OK	2507	2777	2425	2519	2482	1800	11.9624	12.6363	13.4463	9.8949	9.52379	9.88396
ASPHD1	890.12	2.60948	0.13306	19.6113	1.23857e-85	4.29914e-84	OK	236	249	222	1975	1595	1377	9.16799	9.22449	10.0218	63.1611	49.8274	61.5591
ASPHD2	188.287	-1.89291	0.178862	-10.583	3.57164e-26	2.49056e-25	OK	289	327	233	83	101	73	5.00856	5.40435	4.69246	1.18417	1.40761	1.45591
ASPM	490.087	2.51404	0.165849	15.1586	6.65097e-52	1.05879e-50	OK	165	130	117	859	1232	655	0.870106	0.653751	0.716975	3.72908	5.2245	3.9749
ASPN	34.6057	1.38981	0.346082	4.01585	5.92325e-05	0.00011558	OK	16	18	19	57	64	43	0.363971	0.390482	0.502262	1.06744	1.17077	1.12567
ASPRV1	31.8119	-0.906516	0.348655	-2.60003	0.00932143	0.0140403	OK	44	40	35	24	32	16	1.16206	1.00744	1.07417	0.521806	0.67963	0.486287
ASPSCR1	538.229	-0.614633	0.123533	-4.97544	6.51003e-07	1.52661e-06	OK	657	700	505	519	498	365	17.7518	18.0367	15.8562	11.5442	10.8206	11.3492
ASRGL1	194.807	-1.77427	0.191095	-9.28473	1.62124e-20	8.91255e-20	OK	285	341	237	120	79	83	6.76465	7.71855	6.537	2.34478	1.5079	2.26712
ASS1	1688.33	-0.249894	0.142516	-1.75344	0.079526	0.103457	OK	1489	2374	1403	1839	1767	1383	46.2625	70.339	50.655	47.0367	44.1486	49.4485
ASTE1	39.9704	1.28752	0.336254	3.82901	0.000128659	0.000243019	OK	19	19	26	55	73	55	0.382374	0.364644	0.608048	0.911209	1.18142	1.27378
ASTL	0	NaN	NaN	NaN	NaN	NaN	Low	0	0	0	0	0	0	0	0	0	0	0	0
ASTN1	142.92	-5.72946	0.376667	-15.2109	2.99241e-52	4.79801e-51	OK	285	279	236	6	5	4	2.12378	1.98266	2.04365	0.0368074	0.0299626	0.034302
ASTN2	141.815	-1.85308	0.198796	-9.32151	1.14694e-20	6.36124e-20	OK	213	214	204	83	68	48	1.54357	1.47891	1.71793	0.49516	0.396279	0.400299
ASTN2-AS1	0	NaN	NaN	NaN	NaN	NaN	Low	0	0	0	0	0	0	0	0	0	0	0	0
ASUN	565.502	-1.22326	0.133281	-9.17807	4.38903e-20	2.35386e-19	OK	692	915	656	394	440	273	13.3509	16.8347	14.7074	6.25778	6.82656	6.06125
ASXL1	4926.99	-0.337712	0.119124	-2.83495	0.00458332	0.00721744	OK	6089	5386	4238	4743	6016	3499	47.0854	39.718	38.083	30.1935	37.4105	31.1372
ASXL2	423.626	0.151755	0.137808	1.1012	0.270807	0.317731	OK	446	367	328	528	521	396	3.56952	2.80106	3.05055	3.4788	3.35319	3.64726
ASXL3	352.409	-0.956403	0.137981	-6.9314	4.16695e-12	1.4355e-11	OK	479	453	391	269	287	218	3.59886	3.2457	3.41378	1.6638	1.73403	1.88487
ASZ1	0.170371	-0.54103	0.791271	-0.683747	0.494135	NaN	Low	1	0	0	0	0	0	0.0307863	0	0	0	0	0
ATAD1	1522.23	-0.932679	0.116569	-8.00111	1.23307e-15	5.22072e-15	OK	1717	2226	1746	1262	1343	823	32.4931	40.1723	38.3968	19.6608	20.4382	17.9232
ATAD2	1076.75	1.651	0.116916	14.1212	2.81093e-45	3.71572e-44	OK	485	503	481	1801	2103	1410	5.00485	4.94992	5.76799	15.2997	17.4516	16.7442
ATAD2B	384.113	-0.895147	0.153064	-5.8482	4.96935e-09	1.37807e-08	OK	538	444	437	292	380	208	3.77306	2.96945	3.56142	1.68584	2.14309	1.67869
ATAD3A	669.45	-0.870431	0.119649	-7.2749	3.46689e-13	1.27855e-12	OK	800	968	704	575	558	405	16.3638	18.8821	16.7339	9.68239	9.17855	9.53334
ATAD3B	439.261	-1.37786	0.142684	-9.65673	4.60337e-22	2.71345e-21	OK	660	677	482	291	332	179	15.5754	15.2358	13.2182	5.65338	6.30054	4.8612
ATAD3C	60.7395	-1.33174	0.292031	-4.56026	5.10909e-06	1.10652e-05	OK	116	72	62	38	48	26	1.72592	1.02159	1.07197	0.465442	0.574313	0.445175
ATAD5	249.601	0.0304664	0.211476	0.144065	NaN	NaN	OK	249	231	221	231	442	168	2.08255	1.84242	2.14792	1.59048	2.97279	1.61697
ATAT1	589.311	-2.22088	0.174382	-12.7358	3.74138e-37	3.84374e-36	OK	972	1079	735	194	342	147	2.9541	3.12724	2.59583	0.485379	0.835854	0.514129
ATCAY	1112.66	-5.49432	0.167286	-32.8438	1.39498e-236	3.88227e-234	OK	2420	2055	1731	48	60	45	27.5909	22.3431	22.9339	0.450518	0.550108	0.590418
ATE1	849.555	0.237489	0.111422	2.13143	0.0330536	0.0458513	OK	728	775	707	1099	1105	786	7.58056	7.69577	8.55498	9.4208	9.25289	9.41864
ATE1-AS1	9.94631	0.551902	0.583042	0.946591	0.343847	NaN	Low	9	11	3	12	16	11	0.543374	0.633329	0.210478	0.596428	0.776822	0.764266
ATF1	450.975	0.858221	0.157844	5.43715	5.41402e-08	1.38824e-07	OK	244	326	332	741	695	467	5.59266	7.1257	8.84294	13.9819	12.8103	12.318
ATF2	1486.52	-0.340172	0.116672	-2.91563	0.00354973	0.00566945	OK	1448	1690	1563	1447	1621	1177	17.135	19.0714	21.4934	14.0963	15.4257	16.0283
ATF3	1310.72	-2.00824	0.145373	-13.8144	2.08757e-43	2.6007e-42	OK	1705	2667	1652	631	571	475	38.4657	57.379	43.31	11.7192	10.3593	12.3321
ATF4	13072.4	-1.08212	0.109725	-9.86213	6.07453e-23	3.7068e-22	OK	15542	20919	14333	10310	9864	7093	440.24	565.073	471.791	240.415	224.689	231.211
ATF5	843.28	-2.49662	0.142255	-17.5503	5.92013e-69	1.39373e-67	OK	1350	1752	1023	288	325	210	29.7666	36.8392	26.212	5.22767	5.76268	5.32857
ATF6	774.343	0.297496	0.109909	2.70676	0.00679441	0.0104439	OK	681	731	568	1001	1058	723	5.18164	5.30418	5.02224	6.2701	6.47368	6.33073
ATF6B	883.709	0.673436	0.109773	6.13482	8.52548e-10	2.50839e-09	OK	691	694	555	1336	1336	882	3.79155	3.63144	3.53884	6.03484	5.89509	5.56934
ATF7	676.124	0.0402679	0.121915	0.330295	0.741177	0.777129	OK	589	757	555	817	815	595	4.6005	5.63854	5.03747	5.25331	5.1191	5.34814
ATF7IP	2475.66	0.145792	0.112748	1.29308	0.195983	0.237696	OK	2444	2125	2089	2827	3335	2280	13.8662	11.4973	13.7729	13.2039	15.2159	14.8863
ATF7IP2	100.757	2.12857	0.234404	9.08076	1.07817e-19	5.67294e-19	OK	36	36	33	178	222	137	0.557442	0.531594	0.5938	2.26901	2.76436	2.44126
ATG10	154.797	0.285824	0.184556	1.54871	0.121452	0.153204	OK	136	123	135	212	211	134	3.21873	2.77608	3.71287	4.1305	4.01582	3.64961
ATG101	628.299	-0.428258	0.130434	-3.28333	0.00102587	0.00175139	OK	646	822	590	677	581	476	25.8114	31.3208	27.3944	22.2684	18.6682	21.8868
ATG12	972.112	-0.0325825	0.116604	-0.27943	0.779915	0.81163	OK	877	1001	908	1108	1248	785	11.0378	12.0142	13.28	11.48	12.6311	11.3696
ATG13	1461.15	-0.0330539	0.101132	-0.32684	0.743789	0.779553	OK	1510	1513	1191	1758	1712	1230	14.2738	13.639	13.0829	13.6805	13.014	13.3802
ATG14	528.367	-0.567756	0.127339	-4.45863	8.24867e-06	1.75048e-05	OK	615	633	547	480	577	337	7.44489	7.30749	7.69485	4.78349	5.617	4.69472
ATG16L1	437.823	-0.460299	0.128273	-3.58844	0.000332667	0.000599932	OK	509	530	409	452	464	291	8.58296	8.52268	8.01443	6.27449	6.29192	5.64688
ATG16L2	228.217	-0.4728	0.227285	-2.08021	NaN	NaN	OK	301	250	208	173	347	119	8.05704	6.38161	6.46997	3.8122	7.46937	3.66566
ATG2A	878.902	0.0903428	0.141393	0.63895	0.522855	0.572039	OK	1006	860	577	1084	1043	809	9.06339	7.38877	6.04085	8.03975	7.55653	8.38759
ATG2B	724.178	0.164973	0.143885	1.14656	0.251562	0.297601	OK	810	627	512	814	1023	656	4.19023	3.09315	3.07788	3.46655	4.25573	3.90528
ATG3	656.644	0.189196	0.131346	1.44044	0.149742	0.185792	OK	547	633	559	899	738	626	10.2637	11.3266	12.1887	13.8866	11.1357	13.5172
ATG4A	115.969	-0.0669157	0.199262	-0.335818	0.737008	0.773799	OK	129	112	97	143	135	92	3.20083	2.65016	2.79688	2.92099	2.69372	2.62698
ATG4B	1365.91	-0.970596	0.14561	-6.66574	2.63329e-11	8.60734e-11	OK	2140	1754	1293	1021	1316	698	42.4133	33.1511	29.7794	16.6584	20.9744	15.9199
ATG4C	182.985	0.876272	0.186052	4.70983	2.47926e-06	5.52699e-06	OK	116	110	136	303	278	193	2.44505	2.21107	3.33118	5.25766	4.71216	4.68147
ATG4D	472.044	-0.556661	0.139788	-3.98219	6.82839e-05	0.000132512	OK	561	529	503	496	395	343	15.6972	14.1155	16.3552	11.4251	8.88795	11.0446
ATG5	461.913	0.19056	0.135649	1.4048	0.160081	0.197472	OK	367	444	410	606	589	410	6.19032	7.14185	8.03638	8.41473	7.98928	7.95842
ATG7	281.288	0.131443	0.147436	0.891526	0.372647	0.422913	OK	258	277	228	365	320	266	2.93278	3.00275	3.01178	3.41564	2.92519	3.47966
ATG9A	2062.49	-0.828486	0.113588	-7.29378	3.01385e-13	1.11596e-12	OK	2374	2832	2301	1918	1596	1299	35.6637	40.5714	40.1691	23.72	19.2808	22.457
ATG9B	68.1483	-0.785856	0.283305	-2.77389	0.00553906	0.00862486	OK	93	102	54	39	67	53	1.07073	1.1199	0.722471	0.369643	0.620322	0.702213
ATHL1	1313.07	1.68599	0.159308	10.5832	3.56556e-26	2.48744e-25	OK	646	617	503	2061	3226	1388	11.3498	10.3376	10.2696	29.8094	45.579	28.0634
ATIC	791.755	0.126451	0.126569	0.99906	0.317765	0.367281	OK	652	889	620	972	964	740	17.9633	23.3572	19.85	22.0458	21.358	23.4621
ATL1	256.27	-3.86077	0.200465	-19.259	1.18554e-82	3.76305e-81	OK	488	506	379	37	48	21	9.55962	9.45262	8.62759	0.596682	0.756149	0.473408
ATL2	1158.93	0.919565	0.118635	7.75122	9.10105e-15	3.6708e-14	OK	783	716	762	1787	1884	1273	9.54301	8.3218	10.7922	17.9295	18.465	17.8545
ATL3	788.688	1.35264	0.11911	11.3562	6.90564e-30	5.48265e-29	OK	386	476	396	1313	1379	990	2.95425	3.47414	3.52196	8.27265	8.48729	8.71948
ATM	949.863	0.322308	0.139484	2.31072	0.0208484	0.0299081	OK	955	803	650	1078	1491	880	4.17074	3.34431	3.29878	3.87569	5.2364	4.42271
ATMIN	1164.87	0.435155	0.105954	4.10701	4.00817e-05	7.9374e-05	OK	991	954	865	1624	1569	1158	11.0271	10.1232	11.1849	14.8762	14.0396	14.8283
ATN1	6704.83	-0.473966	0.0921184	-5.14518	2.67261e-07	6.46679e-07	OK	8017	8004	6227	6820	6701	4749	104.166	99.1746	94.0202	72.9487	70.0161	71.0086
ATOH1	15.9114	-5.58011	0.888284	-6.2819	3.34467e-10	1.01335e-09	OK	20	27	41	0	0	0	1.07824	1.38813	2.56862	0	0	0
ATOH7	5.99962	-3.69204	0.891152	-4.143	3.42788e-05	NaN	Low	11	12	10	0	0	1	0.415788	0.432555	0.439247	0	0	0.0434985
ATOH8	22.899	-2.40532	0.47132	-5.10336	3.33667e-07	8.00401e-07	OK	53	27	31	11	6	5	0.51903	0.252151	0.352783	0.0886809	0.0472513	0.0563485
ATOX1	352.532	1.44768	0.151406	9.56161	1.1594e-21	6.70969e-21	OK	161	218	158	654	564	456	18.904	24.4098	21.5583	63.2158	53.254	61.6153
ATP10A	10.4928	-1.37914	0.589697	-2.33873	0.0193493	0.0279248	OK	21	16	8	9	5	4	0.230368	0.16738	0.101982	0.0812767	0.0441081	0.0504962
ATP10B	5.42208	-1.34086	0.745259	-1.79919	0.0719888	NaN	Low	10	6	7	2	5	2	0.0758875	0.0434212	0.0617302	0.0124946	0.0305131	0.0174661
ATP10D	208.391	1.64455	0.176431	9.32122	1.15009e-20	6.37645e-20	OK	103	89	92	338	382	298	0.902885	0.743988	0.937158	2.43912	2.6928	3.00613
ATP11A	1412.17	1.18869	0.134033	8.86863	7.40501e-19	3.7025e-18	OK	1001	722	716	2351	2222	1777	6.49056	4.46443	5.39499	12.5493	11.5861	13.2596
ATP11A-AS1	1.07995	-0.361806	1.05997	-0.341337	0.73285	NaN	Low	2	2	0	1	2	0	0.028537	0.0272138	0	0.0117462	0.0229485	0
ATP11AUN	0.532377	1.21336	1.00633	1.20572	0.227924	NaN	Low	0	0	0	1	0	2	0	0	0	0.0210919	0	0.0589686
ATP11B	1215.99	0.878	0.109832	7.99403	1.30602e-15	5.52207e-15	OK	773	867	786	1807	1937	1372	6.06324	6.48523	7.16436	11.6682	12.218	12.3844
ATP11C	498.447	0.533333	0.146208	3.64777	0.000264528	0.000482974	OK	459	354	343	658	810	467	4.30764	3.16819	3.74068	5.08362	6.11305	5.04359
ATP12A	9.95364	1.73502	0.614434	2.82377	0.00474619	NaN	Low	6	4	2	22	15	14	0.09226	0.0586547	0.0357373	0.278487	0.185481	0.247734
ATP13A1	1639.64	-0.463369	0.115842	-4.00001	6.33401e-05	0.000123302	OK	2122	1905	1412	1646	1660	1177	31.5315	26.9945	24.3817	20.1349	19.836	20.1267
ATP13A2	795.914	-0.669277	0.138915	-4.8179	1.45073e-06	3.29876e-06	OK	1007	1059	733	817	610	556	14.3115	14.3526	12.1057	9.55868	6.97157	9.09339
ATP13A3	1321.44	-0.163987	0.107175	-1.53009	0.125995	0.158421	OK	1438	1391	1147	1378	1525	1128	11.267	10.3934	10.4435	8.88834	9.60874	10.1708
ATP13A4	13.1113	-1.03643	0.535717	-1.93466	0.0530325	0.0710183	OK	22	19	11	8	16	4	0.166227	0.136903	0.0965834	0.0497612	0.0972178	0.0347805
ATP13A4-AS1	0.197982	-0.559992	0.80038	-0.699657	0.484141	NaN	Low	0	0	1	0	0	0	0	0	0.0432695	0	0	0
ATP13A5	0.762397	-0.707325	1.06065	-0.666877	0.504851	NaN	Low	1	0	2	0	0	1	0.0157004	0	0.0364898	0	0	0.0180679
ATP13A5-AS1	0.564415	-0.388136	1.03881	-0.373634	0.708677	NaN	Low	1	0	1	0	0	1	0.0904197	0	0.105073	0	0	0.104054
ATP1A1	12249.3	2.09068	0.102168	20.4632	4.58655e-93	1.87615e-91	OK	4070	4928	4186	23960	22843	17527	54.3454	62.7509	64.9527	263.376	245.283	269.322
ATP1A1-AS1	25.6621	0.989522	0.401565	2.46417	0.0137333	0.0202147	OK	21	20	8	48	41	25	0.457589	0.415592	0.20257	0.861029	0.718431	0.626891
ATP1A2	90.4998	-5.32529	0.427768	-12.449	1.41622e-35	1.38035e-34	OK	134	190	176	5	2	5	1.4099	1.90641	2.15191	0.0433085	0.0169223	0.0605409
ATP1A3	3038.63	-5.56683	0.122578	-45.4145	0	0	OK	6004	6268	4723	146	142	114	92.8937	92.4816	84.9167	1.8596	1.76677	2.02977
ATP1A4	3.10847	-0.776589	0.886866	-0.875655	0.381218	NaN	Low	8	2	2	2	4	1	0.11614	0.0276886	0.0337404	0.0239023	0.0466977	0.0167065
ATP1B1	5337.32	0.846659	0.11022	7.68152	1.57217e-14	6.24899e-14	OK	3293	3810	3665	8231	8141	5926	85.942	94.8243	111.152	176.843	170.859	177.98
ATP1B2	1068.65	-0.938584	0.109914	-8.53928	1.35063e-17	6.31171e-17	OK	1359	1536	1118	885	844	645	22.5975	24.3563	21.6029	12.1145	11.2857	12.3423
ATP1B3	1233.41	-0.255367	0.113675	-2.24647	0.0246742	0.0349652	OK	1217	1502	1110	1405	1259	983	37.7096	44.3825	39.9681	35.8392	31.3713	35.0518
ATP1B4	0.728807	-1.66658	1.05194	-1.58429	0.113127	NaN	Low	1	1	2	0	0	0	0.0120294	0.0114717	0.0279579	0	0	0
ATP2A1	67.3187	-0.879338	0.29514	-2.97939	0.00288823	0.0046728	OK	116	77	59	56	76	26	1.85627	1.17505	1.09715	0.737722	0.97801	0.478799
ATP2A1-AS1	17.5086	-1.01537	0.473642	-2.14375	0.0320528	0.0445622	OK	14	34	20	12	16	9	1.37642	3.18774	2.28498	0.971238	1.265	1.01827
ATP2A2	4087.95	0.314197	0.097057	3.23724	0.00120692	0.00204211	OK	3776	3717	2901	5484	5234	3979	26.0771	24.4794	23.2811	31.1777	29.0674	31.6225
ATP2A3	109.341	0.0846229	0.209421	0.40408	0.686154	0.727292	OK	99	105	96	127	120	113	1.16361	1.17691	1.31121	1.22884	1.13422	1.52843
ATP2B1	2033.93	0.119256	0.104158	1.14495	0.25223	0.298286	OK	1807	1902	1809	2478	2589	1819	14.9649	15.0213	17.4094	16.8942	17.2422	17.3358
ATP2B2	76.3679	-5.44469	0.481464	-11.3086	1.18945e-29	9.37659e-29	OK	197	112	118	4	5	0	1.26211	0.684275	0.878503	0.0210966	0.0257601	0
ATP2B2-IT2	0	NaN	NaN	NaN	NaN	NaN	Low	0	0	0	0	0	0	0	0	0	0	0	0
ATP2B3	25.0767	-3.93452	0.543545	-7.23863	4.5324e-13	1.65738e-12	OK	49	46	40	1	3	4	0.42796	0.383129	0.405972	0.00718997	0.0210704	0.0402034
ATP2B4	4596.29	1.55448	0.106832	14.5507	5.77745e-48	8.30641e-47	OK	2500	2105	2006	7942	8236	6064	16.0921	12.9213	15.0049	42.0845	42.6318	44.9187
ATP2C1	2209.06	0.244736	0.100455	2.43629	0.0148388	0.021738	OK	1818	2170	1761	2861	2934	2014	16.7147	19.0259	18.8145	21.6542	21.6925	21.3088
ATP2C2	19.4457	-0.174571	0.438038	-0.398529	0.69024	0.730851	OK	24	24	12	23	27	11	0.389484	0.371425	0.226303	0.307275	0.352361	0.205432
ATP4A	11.8068	-2.98843	0.644472	-4.63702	3.53461e-06	7.76637e-06	OK	17	29	16	4	2	1	0.274257	0.446157	0.299956	0.0531238	0.0259468	0.0185654
ATP4B	0.368353	-0.972093	0.949881	-1.02338	0.306127	NaN	Low	1	0	1	0	0	0	0.0383544	0	0.0445702	0	0	0
ATP5A1	11360.8	0.267898	0.110053	2.43427	0.0149219	0.0218538	OK	8853	11616	8877	15677	13895	10738	209.353	261.954	243.94	305.191	264.236	292.218
ATP5B	8582.46	0.051982	0.103415	0.502655	0.615207	0.660968	OK	7640	9630	6805	10641	10068	7636	238.015	286.1	246.359	272.907	252.232	273.762
ATP5C1	2249.37	0.270593	0.113637	2.3812	0.0172562	0.0250899	OK	1755	2361	1700	3056	2887	2071	87.9284	112.805	98.9761	126.045	116.317	119.407
ATP5D	720.299	0.232347	0.14349	1.61925	0.105393	0.134346	OK	617	735	537	1039	750	719	35.5682	40.406	35.9734	49.3075	34.7683	47.6982
ATP5E	61.3931	0.290886	0.25921	1.1222	0.261777	0.308281	OK	56	63	39	83	78	59	7.3242	7.85766	5.92743	8.93657	8.20375	8.88014
ATP5EP2	0.465197	-0.380915	0.999895	-0.380955	0.703237	NaN	Low	0	2	0	1	0	0	0	0.297577	0	0.128443	0	0
ATP5F1	1718.42	0.0786501	0.112463	0.699343	0.484337	0.534135	OK	1448	1901	1415	2184	2072	1492	39.5712	49.542	44.9362	49.1342	45.535	46.9219
ATP5G1	301.329	-0.0547269	0.152671	-0.358463	0.719997	0.758955	OK	259	355	261	372	332	256	23.0199	30.0894	26.9572	27.2187	23.7294	26.1842
ATP5G2	3266.66	-0.000524904	0.110634	-0.00474453	0.996214	0.996726	OK	2909	3701	2710	4113	3616	2861	129.778	157.456	140.494	151.056	129.727	146.883
ATP5G3	2072.85	0.249099	0.122058	2.04083	0.0412675	0.0563577	OK	1613	2209	1581	2855	2462	1981	26.5976	34.7364	30.2949	38.7556	32.6469	37.5914
ATP5H	1385.29	0.124924	0.127589	0.979116	0.327523	0.377324	OK	1092	1587	1104	1799	1654	1244	100.802	139.702	118.425	136.709	122.78	132.149
ATP5I	853.925	0.199787	0.134307	1.48754	0.136872	0.171049	OK	786	914	580	978	1266	745	123.642	137.111	106.023	126.649	160.149	134.864
ATP5J	877.806	0.099282	0.123357	0.804835	0.420915	0.471532	OK	725	991	703	1101	1094	764	32.1196	41.8684	36.1923	40.155	38.9757	38.9512
ATP5J2	360.326	0.555707	0.139144	3.99374	6.5039e-05	0.000126435	OK	270	334	229	520	504	371	30.3375	35.7885	29.9007	48.0994	45.5399	47.9717
ATP5J2-PTCD1	0	NaN	NaN	NaN	NaN	NaN	Low	0	0	0	0	0	0	0	0	0	0	0	0
ATP5L	1662.3	-0.472908	0.113847	-4.15391	3.26846e-05	6.5206e-05	OK	1717	2230	1574	1741	1608	1180	70.8728	87.7799	75.4995	59.1601	53.3754	56.0515
ATP5L2	0.610104	-0.10185	1.05803	-0.0962641	0.923311	NaN	Low	1	1	0	1	1	0	0.0718604	0.0685284	0	0.0591576	0.0577877	0
ATP5O	1664.05	-0.272035	0.114832	-2.36899	0.0178367	0.0258687	OK	1581	2112	1505	1862	1804	1251	112.625	143.475	124.586	109.195	103.344	102.555
ATP5S	70.3706	0.0353189	0.26507	0.133244	0.894	0.910713	OK	63	93	45	84	101	51	1.65397	2.32837	1.37287	1.81546	2.13233	1.54083
ATP5SL	985.744	-0.238271	0.118403	-2.01238	0.0441804	0.0600202	OK	995	1178	872	1184	998	762	31.2353	35.2654	31.8104	30.5981	25.1941	27.5279
ATP6AP1	2901.25	-0.170516	0.111939	-1.5233	0.127684	0.160364	OK	2924	3492	2377	3371	2997	2457	79.9456	91.0484	75.5225	75.8746	65.8946	77.3069
ATP6AP1L	184.046	-0.00410964	0.209608	-0.0196063	0.984357	0.986459	OK	193	156	173	214	289	112	4.72352	3.64094	4.92022	4.31164	5.6879	3.15444
ATP6AP2	1714.45	0.164314	0.121414	1.35334	0.175948	0.215391	OK	1313	1836	1446	2152	2150	1580	37.0274	49.3756	47.3867	49.9599	48.7576	51.2757
ATP6V0A1	1671.79	-1.35264	0.105965	-12.7649	2.57431e-37	2.65699e-36	OK	2299	2672	1901	1161	1123	780	31.7233	35.1606	30.4825	13.1884	12.4613	12.386
ATP6V0A2	467.952	0.0601919	0.130284	0.462005	0.644078	0.687861	OK	498	448	361	564	605	392	4.37141	3.75017	3.68239	4.0756	4.27064	3.95981
ATP6V0A4	12.9219	1.28618	0.537687	2.39206	0.0167542	0.0244009	OK	6	5	9	25	18	17	0.102621	0.0815523	0.178878	0.352002	0.247573	0.334603
ATP6V0B	1454.89	-1.02445	0.122059	-8.3931	4.73474e-17	2.15637e-16	OK	1786	2272	1528	1227	1042	837	49.587	60.1555	49.2991	28.0447	23.2648	26.7428
ATP6V0C	4009.34	-0.407578	0.12736	-3.20021	0.00137329	0.00231032	OK	4263	5217	3600	4540	3427	3144	198.835	232.049	195.124	174.323	128.54	168.755
ATP6V0CP3	0	NaN	NaN	NaN	NaN	NaN	Low	0	0	0	0	0	0	0	0	0	0	0	0
ATP6V0D1	994.07	-0.575383	0.128428	-4.48019	7.45767e-06	1.59173e-05	OK	1100	1362	941	1046	836	703	37.8192	44.6558	37.5958	29.6055	23.1138	27.8145
ATP6V0D2	10.7477	1.02576	0.596361	1.72002	0.0854281	0.110544	OK	2	9	8	11	21	15	0.0484527	0.207927	0.22522	0.219382	0.409122	0.418192
ATP6V0E1	1071.62	1.31987	0.127572	10.3461	4.35814e-25	2.92388e-24	OK	521	662	553	1978	1640	1345	33.9161	41.0967	41.8334	106.002	85.8534	100.76
ATP6V0E2	400.372	-2.35908	0.14996	-15.7314	9.21325e-56	1.62984e-54	OK	659	675	572	164	129	125	13.5086	13.195	13.6254	2.7675	2.12647	2.94869
ATP6V0E2-AS1	33.9223	-1.09977	0.337324	-3.26028	0.00111303	0.00189146	OK	46	45	41	25	25	19	0.860592	0.802847	0.89136	0.385035	0.376119	0.409062
ATP6V1A	1907.44	-0.284923	0.103708	-2.74737	0.00600756	0.00930232	OK	1887	2309	1773	2001	2069	1508	23.5891	27.5261	25.756	20.5924	20.7992	21.6939
ATP6V1B1	37.2557	3.65141	0.447841	8.15338	3.53904e-16	1.53938e-15	OK	5	7	2	88	80	59	0.148057	0.197669	0.0688206	2.14517	1.905	2.01051
ATP6V1B1-AS1	4.40132	-2.67652	0.896325	-2.9861	0.00282558	NaN	Low	12	6	5	0	0	2	0.729871	0.348014	0.353398	0	0	0.139988
ATP6V1B2	1671.9	-0.587056	0.0973214	-6.03213	1.61811e-09	4.65282e-09	OK	2002	2029	1684	1623	1614	1117	37.7621	36.4968	36.9117	25.2018	24.4817	24.2461
ATP6V1C1	1030.95	0.0834309	0.104663	0.797142	0.425368	0.475906	OK	987	1048	818	1250	1265	928	9.93514	10.06	9.56841	10.3583	10.2398	10.7498
ATP6V1C2	71.2595	-2.34807	0.285091	-8.23621	1.77757e-16	7.8369e-16	OK	124	140	81	22	36	17	2.19742	2.36592	1.66804	0.320948	0.513026	0.346686
ATP6V1D	1054.01	-0.31252	0.120073	-2.60274	0.00924828	0.0139368	OK	1005	1360	969	1120	1159	786	31.951	41.2324	35.7991	29.3128	29.6311	28.7566
ATP6V1E1	1807.4	-0.0347183	0.115758	-0.299921	0.764237	0.797712	OK	1603	2114	1505	2269	2039	1506	65.5079	82.3846	71.4704	76.3335	67.0074	70.8241
ATP6V1E2	28.6623	-0.834525	0.367553	-2.27049	0.0231778	0.0330248	OK	44	31	30	26	22	18	1.27657	0.857696	1.01144	0.62099	0.513285	0.600979
ATP6V1F	1526.29	-0.0716678	0.124104	-0.577483	0.563613	0.612162	OK	1365	1852	1255	1866	1631	1322	95.9284	124.118	102.492	107.956	92.1752	106.916
ATP6V1G1	2652.43	-0.430317	0.116934	-3.67999	0.000233246	0.000428672	OK	2557	3585	2551	2720	2772	1877	91.1322	121.846	105.653	79.8051	79.4474	76.9841
ATP6V1G2	128.035	-2.42581	0.235999	-10.2789	8.77205e-25	5.78799e-24	OK	225	242	156	41	66	24	1.1513	1.18087	0.927597	0.172707	0.271578	0.141323
ATP6V1G2-DDX39B	0	NaN	NaN	NaN	NaN	NaN	Low	0	0	0	0	0	0	0	0	0	0	0	0
ATP6V1G3	0.333068	0.866038	0.930139	0.931084	0.35181	NaN	Low	0	0	0	0	1	1	0	0	0	0	0.0681008	0.0974547
ATP6V1H	1011.23	-0.325975	0.123461	-2.64031	0.00828301	0.0125807	OK	970	1236	992	1090	979	825	23.7097	28.8106	28.177	21.9331	19.2434	23.2062
ATP7A	559.439	-0.162917	0.133006	-1.22488	0.22062	0.26441	OK	647	533	498	584	638	483	4.35555	3.42174	3.89581	3.23647	3.45386	3.74181
ATP7B	7629.49	3.20883	0.122388	26.2185	1.63633e-151	1.66681e-149	OK	1711	1283	1211	16795	15659	12184	14.7929	10.5782	12.1668	119.537	108.871	121.224
ATP8A1	219.292	-3.54239	0.201876	-17.5474	6.23052e-69	1.46239e-67	OK	426	404	323	33	44	33	2.93208	2.65173	2.58344	0.186982	0.243537	0.261382
ATP8A2	48.486	-0.775775	0.291519	-2.66115	0.00778746	0.011886	OK	62	68	46	50	37	29	0.711111	0.743765	0.613103	0.472102	0.341266	0.382772
ATP8B1	78.5025	1.60091	0.264825	6.04514	1.4928e-09	4.30519e-09	OK	28	39	41	130	125	122	0.270787	0.359679	0.460769	1.03498	0.972132	1.35777
ATP8B2	2037.51	0.318006	0.124528	2.5537	0.0106587	0.0159389	OK	2129	1635	1405	2694	2791	1891	19.3939	14.2033	14.8729	20.2026	20.4454	19.8233
ATP8B3	87.615	0.879936	0.245892	3.57855	0.000345511	0.000622087	OK	63	54	57	113	176	86	0.645935	0.527987	0.67913	0.953778	1.45113	1.01471
ATP8B4	105.368	3.83385	0.301864	12.7006	5.86834e-37	6.00118e-36	OK	17	5	15	232	251	162	0.165887	0.046528	0.170092	1.86368	1.96962	1.81918
ATP8B5P	1.88213	-1.4938	1.00474	-1.48675	0.137082	NaN	Low	2	5	2	0	1	1	0.0259921	0.0619672	0.0302044	0	0.010451	0.0149557
ATP9A	1725.33	0.521097	0.116557	4.47073	7.79529e-06	1.65879e-05	OK	1537	1346	1148	2427	2236	1891	11.5782	9.66927	10.0494	15.0507	13.5452	16.3929
ATP9B	282.379	-0.948512	0.144254	-6.5753	4.85548e-11	1.55962e-10	OK	373	389	300	223	238	165	4.7815	4.75539	4.46896	2.35332	2.45345	2.43408
ATPAF1	759.983	0.270484	0.117039	2.31105	0.0208299	0.0298844	OK	649	741	572	1032	925	736	17.3157	18.8536	17.7345	22.667	19.8464	22.5979
ATPAF2	243.698	-0.353682	0.180959	-1.95449	0.0506438	0.068118	OK	294	314	179	273	215	201	10.8766	11.0778	7.69533	8.31434	6.3963	8.5573
ATPIF1	1306.02	0.506238	0.112348	4.50598	6.60685e-06	1.41478e-05	OK	968	1234	878	1890	1843	1271	28.8723	35.0996	30.432	46.4075	44.2055	43.6262
ATR	245.438	-0.402595	0.164055	-2.45403	0.0141266	0.0207622	OK	278	296	225	231	307	158	1.93453	1.96428	1.81946	1.32331	1.71796	1.26527
ATRAID	1046.96	0.546802	0.122913	4.44868	8.64013e-06	1.83057e-05	OK	741	958	723	1591	1358	1085	30.4332	37.5211	34.5062	53.7923	44.8513	51.2808
ATRIP	193.17	1.49373	0.175534	8.50962	1.74507e-17	8.11364e-17	OK	101	91	93	312	352	259	1.85511	1.59393	1.985	4.71762	5.19919	5.47449
ATRN	1893.8	-0.921488	0.102893	-8.95576	3.37404e-19	1.72182e-18	OK	2487	2510	2062	1588	1461	1179	16.3549	15.7408	15.7576	8.59693	7.72624	8.92241
ATRNL1	681.87	0.586876	0.120433	4.87304	1.09894e-06	2.52758e-06	OK	498	566	482	980	922	744	3.13593	3.39887	3.52707	5.08023	4.66889	5.39145
ATRX	1958.15	0.102983	0.148069	0.695505	0.486739	0.536518	OK	2039	1667	1647	2112	3110	1487	10.4342	8.13505	9.79415	8.8973	12.7982	8.7569
ATXN1	626.298	-0.331894	0.126001	-2.63405	0.00843725	0.0127938	OK	752	637	594	692	650	464	4.05953	3.27928	3.72627	3.07528	2.82174	2.88252
ATXN10	2682.83	-0.394164	0.11464	-3.43828	0.000585424	0.00102885	OK	2601	3520	2570	2793	2655	2058	44.8469	57.8783	51.4938	39.6446	36.8131	40.8351
ATXN1L	1286.34	0.032161	0.102782	0.312903	0.754354	0.78877	OK	1255	1267	1092	1539	1518	1156	9.13742	8.79705	9.23915	9.22442	8.88786	9.68576
ATXN2	1734.48	-0.0930185	0.0979278	-0.949869	0.342179	0.392226	OK	1776	1859	1468	1946	2117	1409	21.3464	21.3079	20.5039	19.2551	20.462	19.4889
ATXN2L	6732.68	-1.10024	0.101311	-10.8601	1.78577e-27	1.30418e-26	OK	9090	10271	6951	5152	5180	3605	117.814	126.948	104.691	54.9704	53.9894	53.7693
ATXN3	494.191	-1.00557	0.136811	-7.35009	1.98066e-13	7.41678e-13	OK	662	651	565	351	464	260	5.3686	5.0346	5.32453	2.34332	3.02599	2.42646
ATXN3L	0	NaN	NaN	NaN	NaN	NaN	Low	0	0	0	0	0	0	0	0	0	0	0	0
ATXN7	545.633	-0.538729	0.127987	-4.20925	2.56221e-05	5.17456e-05	OK	684	633	525	482	584	381	5.21968	4.60651	4.65561	3.028	3.58382	3.34587
ATXN7L1	134.549	0.23277	0.190788	1.22005	0.222446	0.266392	OK	128	110	112	181	165	126	1.03818	0.850821	1.05563	1.20855	1.0762	1.17606
ATXN7L2	202.551	-1.4869	0.173451	-8.57247	1.01288e-17	4.76621e-17	OK	333	294	228	126	137	84	8.02674	6.75807	6.38645	2.50026	2.65559	2.33008
ATXN7L3	2007.33	0.370752	0.0966365	3.83656	0.000124768	0.000235985	OK	1758	1790	1438	2748	2658	1952	27.9298	27.1195	26.5483	35.9406	33.9585	35.6882
ATXN7L3B	2190.3	0.349578	0.114503	3.05301	0.00226557	0.00371634	OK	2073	1691	1692	3020	2922	2058	32.326	25.1465	30.6607	38.7686	36.6419	36.9313
ATXN8OS	0	NaN	NaN	NaN	NaN	NaN	Low	0	0	0	0	0	0	0	0	0	0	0	0
AUH	429.065	0.141247	0.125644	1.12419	0.260934	0.307451	OK	405	411	345	540	557	372	14.2398	13.7808	14.0961	15.6302	15.7489	15.0518
AUNIP	41.56	0.955075	0.329197	2.90123	0.00371706	0.00591669	OK	17	31	31	65	74	42	0.405349	0.704892	0.858957	1.27589	1.41892	1.15246
AUP1	1217.21	-0.249712	0.118202	-2.11258	0.0346366	0.0479151	OK	1290	1523	980	1380	1353	903	38.7584	43.6372	34.2162	34.1331	32.6903	31.2219
AURKA	623.712	2.50799	0.129309	19.3953	8.45347e-84	2.78536e-82	OK	179	176	171	1301	1280	882	4.03516	3.78356	4.47954	24.1438	23.204	22.8808
AURKAIP1	1109.31	0.0325556	0.144877	0.224711	0.822204	0.848669	OK	996	1222	909	1556	1053	1013	49.8577	58.3345	52.877	64.1214	42.3884	58.3551
AURKAPS1	35.7819	-2.12021	0.377283	-5.61968	1.91307e-08	5.07752e-08	OK	54	64	50	12	25	6	2.01723	2.27994	2.17051	0.369032	0.751014	0.257935
AURKB	514.733	2.43232	0.142137	17.1125	1.19706e-65	2.65757e-64	OK	150	146	156	1067	982	767	6.62498	6.14932	8.00659	38.7952	34.8779	38.9838
AURKC	34.086	-0.593651	0.363554	-1.63291	0.102488	0.130924	OK	51	37	30	22	47	20	2.25076	1.55719	1.53854	0.799286	1.66803	1.01575
AUTS2	1471.97	-1.72361	0.118537	-14.5406	6.70099e-48	9.62534e-47	OK	2521	2195	1741	773	873	577	20.6604	17.1546	16.5804	5.21515	5.75342	5.44174
AVEN	209.345	1.55332	0.186882	8.31178	9.42792e-17	4.22589e-16	OK	78	115	106	400	337	276	2.9252	4.11282	4.61952	12.3493	10.1633	11.9115
AVIL	40.845	-2.17184	0.349115	-6.221	4.93998e-10	1.47546e-09	OK	74	69	50	12	24	11	1.41911	1.26187	1.11425	0.189446	0.370119	0.242758
AVL9	1059.43	-0.12374	0.111927	-1.10554	0.268927	0.316009	OK	1156	1026	954	1164	1259	873	9.39469	7.95156	9.00954	7.7875	8.22803	8.16459
AVP	3.05659	0.0707984	0.884541	0.0800397	0.936206	NaN	Low	2	1	5	5	2	3	0.185514	0.0884559	0.538946	0.3818	0.149184	0.320231
AVPI1	199.771	0.536927	0.189936	2.82689	0.00470022	0.00739033	OK	121	193	148	292	244	225	4.99094	7.59164	7.09396	9.91518	8.09343	10.6801
AVPR1A	8.28749	-0.696786	0.631938	-1.10262	0.270193	NaN	Low	11	7	11	7	4	8	0.0806514	0.0489439	0.093722	0.0422511	0.0235844	0.0675002
AVPR1B	0.162471	-0.535042	0.788309	-0.678721	0.497314	NaN	Low	0	1	0	0	0	0	0	0.0308822	0	0	0	0
AVPR2	8.78685	-2.2394	0.687843	-3.25569	0.00113118	NaN	Low	21	8	13	1	3	4	0.549565	0.199651	0.395342	0.0215437	0.0631345	0.120464
AWAT1	0.360454	-0.95884	0.946462	-1.01308	0.311023	NaN	Low	0	1	1	0	0	0	0	0.0391381	0.0476923	0	0	0
AWAT2	0.696769	-0.061167	1.06303	-0.0575404	0.954115	NaN	Low	0	1	1	1	0	1	0	0.0257788	0.0314132	0.0222537	0	0.0311084
AXDND1	9.19844	-1.7159	0.630773	-2.72032	0.00652189	NaN	Low	14	18	10	3	8	2	0.208138	0.255198	0.172764	0.0367169	0.0956445	0.0342177
AXIN1	1770.75	-0.847103	0.120396	-7.03597	1.97876e-12	6.94728e-12	OK	2241	2477	1789	1594	1302	1175	35.1558	37.0563	32.6134	20.5856	16.4252	21.2124
AXIN2	655.917	-0.685073	0.120285	-5.69542	1.23066e-08	3.32636e-08	OK	827	762	708	618	623	403	11.2201	9.85886	11.1623	6.9024	6.79711	6.29205
AXL	3817.88	2.16146	0.114607	18.8599	2.43879e-79	7.18499e-78	OK	1229	1424	1285	7659	6745	5735	14.401	15.9122	17.4974	73.881	63.5577	77.3339
AZGP1	2.44744	-1.13302	0.94534	-1.19853	0.230709	NaN	Low	4	1	5	2	1	1	0.181554	0.0432839	0.263722	0.0747303	0.0364999	0.0522326
AZGP1P1	0	NaN	NaN	NaN	NaN	NaN	Low	0	0	0	0	0	0	0	0	0	0	0	0
AZI2	1286.62	-0.237	0.120119	-1.97305	0.0484904	0.0654419	OK	1155	1516	1279	1449	1400	996	17.6796	22.1294	22.7504	18.2591	17.2331	17.5447
AZIN1	2782.46	-0.326297	0.107003	-3.04941	0.00229291	0.00375605	OK	2663	3364	2768	2899	2971	2145	34.8689	42.0053	42.1175	31.249	31.2835	32.3214
AZIN1-AS1	57.3262	-0.401018	0.297319	-1.34878	0.177408	0.217025	OK	52	79	55	68	38	51	3.37744	4.89319	4.15123	3.63591	1.98478	3.81198
AZIN2	128.443	0.352948	0.198658	1.77666	0.075625	0.0988357	OK	113	120	89	202	159	112	2.52552	2.55761	2.31149	3.71659	2.85769	2.88062
AZU1	64.5298	0.503105	0.316034	1.59193	0.1114	0.141462	OK	72	42	38	62	136	54	4.53288	2.52157	2.78007	3.21332	6.88535	3.91229
B2M	3943.74	1.82821	0.128922	14.1808	1.20469e-45	1.61576e-44	OK	1342	1865	1677	7701	7099	5240	78.0678	103.462	113.366	368.797	332.095	350.79
B3GALNT1	100.4	1.07365	0.21358	5.0269	4.98465e-07	1.17956e-06	OK	58	69	56	166	162	116	0.914627	1.03764	1.0262	2.15499	2.05436	2.10509
B3GALNT2	377.305	-0.825902	0.132394	-6.2382	4.42648e-10	1.32641e-09	OK	482	492	400	315	320	245	4.93223	4.80112	4.75648	2.65355	2.63325	2.88508
B3GALT1	18.7045	-3.37327	0.557537	-6.0503	1.44576e-09	4.17185e-09	OK	29	41	29	3	4	2	0.768025	1.03548	0.892493	0.0654062	0.0851889	0.0609541
B3GALT2	13.8843	-4.15344	0.721439	-5.75716	8.55426e-09	2.33933e-08	OK	32	25	20	0	3	0	0.517849	0.38581	0.376108	0	0.0390409	0
B3GALT4	59.6022	1.73267	0.305903	5.66412	1.4778e-08	3.96548e-08	OK	40	18	19	121	101	78	0.272439	0.116913	0.150381	0.678445	0.553192	0.611364
B3GALT5	15.0281	-0.615448	0.478503	-1.2862	0.198375	0.240317	OK	21	15	16	15	13	10	0.40098	0.273134	0.35502	0.235784	0.199614	0.219735
B3GALT5-AS1	17.6997	1.51511	0.46869	3.23265	0.00122646	0.00207427	OK	10	8	7	34	28	24	0.261936	0.199833	0.213071	0.733154	0.589793	0.723441
B3GALT6	697.624	0.346361	0.136514	2.53717	0.0111752	0.0166697	OK	599	635	513	1027	771	720	12.3182	12.453	12.2594	17.3865	12.7503	17.0392
B3GAT1	559.957	-6.42773	0.256602	-25.0495	1.76925e-138	1.54044e-136	OK	1149	1213	813	16	10	13	18.0447	18.1665	14.8372	0.206857	0.126292	0.234947
B3GAT2	5.52525	-2.79339	0.837747	-3.3344	0.000854826	NaN	Low	12	14	4	1	2	0	0.357921	0.398212	0.138642	0.0245542	0.0479713	0
B3GAT3	648.597	-0.153374	0.145896	-1.05125	0.293142	0.341273	OK	664	790	504	793	610	574	16.4259	18.6367	14.4884	16.1494	12.1349	16.3406
B3GLCT	187.743	0.583988	0.179785	3.24826	0.00116113	0.00196784	OK	132	154	139	304	231	196	1.79895	2.00146	2.20135	3.41067	2.53164	3.07395
B3GNT2	401.49	1.52846	0.141069	10.8349	2.35329e-27	1.71143e-26	OK	177	217	190	698	694	538	3.69688	4.32218	4.61153	12.0016	11.6565	12.9312
B3GNT3	3.3337	0.916334	0.853992	1.073	0.283271	NaN	Low	2	3	1	5	6	4	0.042218	0.0603907	0.02453	0.0868877	0.101851	0.0971681
B3GNT4	22.2407	-1.84564	0.435514	-4.23785	2.25675e-05	4.58141e-05	OK	29	39	32	14	8	8	1.1071	1.41982	1.41961	0.439984	0.245598	0.351459
B3GNT5	254.655	-0.517743	0.156018	-3.31849	0.000905054	0.00155447	OK	283	297	272	247	284	157	3.94103	3.94421	4.40171	2.83166	3.18044	2.51605
B3GNT6	0.511114	-1.1384	0.983387	-1.15764	0.247012	NaN	Low	3	0	0	0	0	0	0.0676549	0	0	0	0	0
B3GNT7	112.39	1.8312	0.221642	8.26199	1.43268e-16	6.34688e-16	OK	44	48	46	215	186	165	0.696917	0.725021	0.846674	2.80342	2.36912	3.00752
B3GNT8	55.9992	1.63518	0.295013	5.54274	2.97781e-08	7.78547e-08	OK	28	32	17	118	89	71	0.857877	0.93497	0.605265	2.97625	2.19282	2.50335
B3GNT9	542.904	2.10587	0.147566	14.2707	3.32986e-46	4.51662e-45	OK	199	189	188	1110	901	826	4.22399	3.82571	4.63721	19.396	15.3794	20.1765
B3GNTL1	54.7291	-0.49127	0.280882	-1.74903	0.0802861	0.104315	OK	62	51	67	53	55	39	2.57399	2.01914	3.23235	1.81138	1.83621	1.86327
B4GALNT1	125.685	-4.96392	0.334475	-14.8409	7.96456e-50	1.19468e-48	OK	265	241	190	7	6	10	3.91947	3.39922	3.26561	0.0852314	0.0713638	0.170207
B4GALNT2	2.84761	1.98941	0.955014	2.08312	0.03724	NaN	Low	2	0	0	6	5	5	0.0544232	0	0	0.134408	0.109413	0.156574
B4GALNT3	40.5895	-0.253511	0.32538	-0.779124	0.435907	0.486544	OK	49	33	43	54	43	25	0.818327	0.525564	0.834505	0.742412	0.57749	0.48047
B4GALNT4	3658.49	-0.413029	0.107581	-3.83925	0.000123409	0.000233471	OK	4491	4244	3208	3959	3536	2698	74.6547	67.2776	61.9695	54.1777	47.2685	51.6122
B4GALT1	3462.8	1.45564	0.129082	11.2769	1.70665e-29	1.33592e-28	OK	1487	1908	1816	6313	5552	4559	20.333	24.88	28.856	71.0636	61.05	71.7391
B4GALT1-AS1	2.41097	2.31886	0.999409	2.32024	0.0203281	NaN	Low	0	1	0	5	7	3	0	0.0406792	0	0.175583	0.240124	0.147268
B4GALT2	1239.41	0.377004	0.129048	2.92142	0.00348436	0.00557133	OK	1078	1107	885	1878	1390	1259	25.5237	24.995	24.3499	36.605	26.4658	34.3041
B4GALT3	1019.33	0.666313	0.117229	5.68389	1.31668e-08	3.54902e-08	OK	754	879	617	1565	1385	1105	17.9263	19.9292	17.0465	30.6305	26.4798	30.2327
B4GALT4	899.424	0.858935	0.126521	6.78887	1.13014e-11	3.78615e-11	OK	521	722	572	1420	1401	964	12.7619	16.8654	16.2819	28.6344	27.597	27.1739
B4GALT4-AS1	0.635569	-0.71138	1.05127	-0.676684	0.498607	NaN	Low	1	2	0	1	0	0	0.105545	0.201302	0	0.0868877	0	0
B4GALT5	1072.68	0.331326	0.108891	3.04274	0.00234435	0.00383668	OK	940	930	826	1443	1357	1069	11.4177	10.7725	11.659	14.4291	13.2549	14.9425
B4GALT6	439.217	1.09138	0.137681	7.92688	2.24723e-15	9.37449e-15	OK	242	279	271	725	729	497	2.88633	3.17333	3.75603	7.11851	6.99203	6.82155
B4GALT7	439.787	0.407809	0.135188	3.01661	0.00255616	0.00416146	OK	370	375	328	656	540	433	12.3012	11.8893	12.6721	17.9543	14.4372	16.5664
B4GAT1	1441.22	0.570137	0.124524	4.57851	4.68293e-06	1.01861e-05	OK	1084	1242	975	2335	1767	1490	30.0674	32.8525	31.4268	53.318	39.4138	47.5607
B9D1	306.859	0.807578	0.140841	5.73398	9.80988e-09	2.66679e-08	OK	211	241	183	458	476	337	6.82528	7.43423	6.8789	12.1962	12.382	12.5448
B9D2	30.5616	0.0453934	0.358013	0.126793	0.899105	0.915015	OK	31	28	26	40	27	32	1.72639	1.48702	1.6826	1.83383	1.20917	2.0508
BAALC	121.627	0.258405	0.202259	1.2776	0.201392	0.243611	OK	107	113	94	161	134	130	2.15639	2.17172	2.20141	2.6711	2.17167	3.01497
BAALC-AS1	2.08123	1.5046	0.998306	1.50715	0.131771	NaN	Low	1	0	1	3	8	1	0.0790861	0	0.091903	0.195318	0.508786	0.0910114
BAALC-AS2	1.07877	0.636604	1.06193	0.599476	0.548855	NaN	Low	0	2	0	3	1	1	0	0.220783	0	0.285888	0.0930894	0.133214
BAAT	2.47769	-1.59046	0.953402	-1.66819	0.0952773	NaN	Low	5	5	2	2	1	0	0.0813726	0.0775995	0.037824	0.0267953	0.0130874	0
BABAM1	1028.86	0.558946	0.112037	4.98894	6.0712e-07	1.42844e-06	OK	851	854	666	1544	1373	1064	32.6178	31.215	29.6639	48.7183	42.3195	46.9313
BACE1	1690.45	0.68637	0.109997	6.2399	4.37859e-10	1.31282e-09	OK	1255	1315	1110	2604	2244	1890	11.9697	11.9604	12.3025	20.4457	17.2111	20.7443
BACE1-AS	35.288	-0.728189	0.339655	-2.1439	0.0320405	0.0445492	OK	52	39	35	25	39	22	3.61898	2.58838	2.83061	1.43233	2.18269	1.76198
BACE2	146.718	0.413569	0.203703	2.03025	0.0423307	0.0577236	OK	102	145	110	218	161	160	0.655821	0.889066	0.821878	1.15388	0.832447	1.18386
BACH1	1468.48	0.0970881	0.113512	0.855311	0.392379	0.443004	OK	1272	1385	1353	1812	1785	1327	10.6308	11.0385	13.1404	12.4669	11.9967	12.7628
BACH1-IT2	0.280509	0.693619	0.867593	0.799475	0.424015	NaN	Low	0	0	0	2	0	0	0	0	0	0.117873	0	0
BACH2	562.893	-0.0695224	0.133558	-0.520541	0.602687	0.649323	OK	645	508	484	651	657	476	3.99069	2.99732	3.47987	3.31581	3.26888	3.38916
BAD	637.175	0.333563	0.153223	2.17698	0.0294821	0.0412162	OK	494	622	487	990	670	637	23.173	27.8244	26.5469	38.2306	25.2741	34.3867
BAG1	1106.52	-1.11866	0.132004	-8.47441	2.36265e-17	1.09167e-16	OK	1354	1792	1193	883	731	635	20.078	25.3408	20.5575	10.7791	8.71694	10.836
BAG2	475.987	2.88424	0.152714	18.8865	1.47207e-79	4.37829e-78	OK	90	138	93	1025	976	726	2.51827	3.6823	3.02393	23.6104	21.9611	23.3772
BAG3	1467.29	0.564015	0.127062	4.4389	9.04216e-06	1.91184e-05	OK	986	1309	1065	2247	1871	1552	22.0368	27.8993	27.66	41.3424	33.6273	39.9172
BAG4	662.139	-0.00889179	0.132003	-0.0673605	0.946295	0.955305	OK	542	725	616	771	784	584	6.97127	8.89265	9.2071	8.1637	8.10912	8.64413
BAG5	691.838	-0.72785	0.125283	-5.80964	6.26056e-09	1.72539e-08	OK	816	798	824	607	644	442	8.91737	8.3163	10.4641	5.46079	5.6595	5.55859
BAG6	8584.33	-0.772021	0.107417	-7.18715	6.61589e-13	2.39565e-12	OK	10136	12298	8543	7868	6976	5655	21.5522	24.9368	21.1089	13.7724	11.9282	13.8374
BAGE	0	NaN	NaN	NaN	NaN	NaN	Low	0	0	0	0	0	0	0	0	0	0	0	0
BAGE2	0	NaN	NaN	NaN	NaN	NaN	Low	0	0	0	0	0	0	0	0	0	0	0	0
BAGE3	0	NaN	NaN	NaN	NaN	NaN	Low	0	0	0	0	0	0	0	0	0	0	0	0
BAGE4	0	NaN	NaN	NaN	NaN	NaN	Low	0	0	0	0	0	0	0	0	0	0	0	0
BAGE5	0	NaN	NaN	NaN	NaN	NaN	Low	0	0	0	0	0	0	0	0	0	0	0	0
BAHCC1	1395.08	-1.0961	0.140782	-7.7858	6.9272e-15	2.80927e-14	OK	2264	1701	1460	1064	949	840	12.634	9.05208	9.46773	4.88794	4.25868	5.39434
BAHD1	1999.94	-1.39587	0.110115	-12.6765	7.984e-37	8.10096e-36	OK	3032	3064	2201	1391	1251	935	36.0279	34.72	30.392	13.6068	11.954	12.7855
BAIAP2	1843.6	-1.99979	0.109697	-18.2302	2.97485e-74	7.77905e-73	OK	2973	3086	2362	910	799	668	34.8579	34.5051	32.1822	8.78352	7.53353	9.0132
BAIAP2-AS1	1027.7	-0.0630836	0.124906	-0.505047	0.613526	0.659344	OK	1156	972	859	1245	1090	912	15.0132	12.0382	12.964	13.3109	11.3838	13.6303
BAIAP2L1	950.198	1.40827	0.128154	10.9889	4.32171e-28	3.22267e-27	OK	418	563	489	1590	1705	1194	6.53953	8.39962	8.89015	20.478	21.4506	21.4966
BAIAP2L2	113.413	-0.533513	0.199029	-2.68058	0.00734954	0.0112517	OK	135	137	111	109	121	73	3.61362	3.49712	3.45272	2.40191	2.60459	2.24868
BAIAP3	1147.41	-2.98676	0.139931	-21.3445	4.38281e-101	2.0825e-99	OK	2251	2129	1469	289	359	191	25.4418	22.9472	19.2941	2.689	3.26297	2.48429
BAK1	379.241	0.245324	0.147772	1.66015	0.096884	0.124213	OK	318	384	286	499	425	397	8.32578	9.5876	8.70149	10.7552	8.94813	11.9615
BAMBI	3065.26	0.406015	0.130901	3.1017	0.00192411	0.00318084	OK	2436	2378	2608	4525	3638	3134	81.1291	75.5252	100.934	124.062	97.4333	120.114
BANCR	7.27762	-4.57551	0.948955	-4.82163	1.4239e-06	NaN	Low	8	23	11	0	0	0	0.680492	1.8657	1.08731	0	0	0
BANF1	1308.79	-0.45783	0.118659	-3.85836	0.000114151	0.000216613	OK	1311	1747	1264	1312	1263	991	65.3412	83.0344	73.2084	53.8317	50.6213	56.8399
BANF2	0	NaN	NaN	NaN	NaN	NaN	Low	0	0	0	0	0	0	0	0	0	0	0	0
BANK1	10.0433	1.72034	0.615885	2.79327	0.00521773	0.00815467	OK	5	3	4	12	24	15	0.0806865	0.0461671	0.0750102	0.159416	0.311449	0.278559
BANP	382.496	-0.158388	0.156722	-1.01063	0.312194	0.361375	OK	428	373	344	471	350	341	9.11508	7.57541	8.51343	8.25768	5.99419	8.35732
BAP1	2072.42	-0.0640101	0.104778	-0.61091	0.541259	0.59031	OK	2200	2175	1671	2516	2281	1775	34.1303	32.1779	30.1248	32.1328	28.4569	31.6892
BARD1	285.657	-0.210874	0.148715	-1.41797	0.156198	0.193248	OK	296	286	286	317	338	211	3.08668	2.84412	3.46574	2.72132	2.83441	2.53209
BARHL1	25.4523	-5.70301	0.775968	-7.34953	1.98902e-13	7.44627e-13	OK	46	71	30	1	0	0	1.38498	2.03857	1.04963	0.024786	0	0
BARHL2	37.0673	-6.21358	0.750813	-8.2758	1.27599e-16	5.67369e-16	OK	69	94	50	1	0	0	2.64822	3.44044	2.23	0.0315955	0	0
BARX1	232.682	-5.93197	0.327183	-18.1304	1.8335e-73	4.6615e-72	OK	402	551	360	9	7	6	15.5745	20.3573	16.2077	0.287046	0.218088	0.267507
BARX2	7.25137	0.728214	0.649129	1.12183	0.261934	NaN	Low	6	5	4	13	9	8	0.194963	0.154935	0.151039	0.347747	0.235173	0.299148
BASP1	5643.18	0.0412638	0.101171	0.407861	0.683376	0.724665	OK	5354	5611	4835	7214	6243	5075	156.601	156.508	164.34	173.705	146.844	170.824
BASP1P1	0.162471	-0.535042	0.788309	-0.678721	0.497314	NaN	Low	0	1	0	0	0	0	0	0.0475297	0	0	0	0
BATF	0.140254	0.488833	0.778601	0.627835	0.530112	NaN	Low	0	0	0	1	0	0	0	0	0	0.0502839	0	0
BATF2	2.98196	1.28138	0.902844	1.41927	0.155821	NaN	Low	1	2	1	5	3	6	0.0244951	0.0467186	0.0284648	0.100825	0.0590943	0.169132
BATF3	22.1903	1.79672	0.434628	4.13391	3.5664e-05	7.09204e-05	OK	10	10	7	38	40	34	0.585285	0.558147	0.476097	1.83093	1.88267	2.29004
BAX	510.819	0.119963	0.134548	0.891599	0.372608	0.422913	OK	455	556	387	650	576	491	20.0188	23.3282	19.7864	23.5429	20.3795	24.8601
BAZ1A	535.762	-0.125708	0.134483	-0.934747	0.349919	0.399962	OK	559	522	504	561	707	410	5.33508	4.75095	5.58971	4.4077	5.42617	4.50307
BAZ1B	2263.43	-0.239072	0.102696	-2.32796	0.0199142	0.0286683	OK	2587	2338	2045	2366	2608	1779	24.2905	20.9346	22.3133	18.2884	19.6922	19.2226
BAZ2A	4668.8	-0.156208	0.106089	-1.47242	0.140907	0.175697	OK	5422	4646	3951	5293	5175	3859	34.0567	27.8293	28.839	27.3694	26.1396	27.8942
BAZ2B	742.471	-0.807363	0.134038	-6.02339	1.70802e-09	4.8987e-09	OK	1033	813	833	603	707	449	5.53122	4.15137	5.18316	2.65802	3.04428	2.7667
BBC3	517.37	-1.69362	0.146229	-11.582	5.0848e-31	4.21749e-30	OK	777	865	618	303	239	239	21.2948	22.6073	19.6821	6.83621	5.2674	7.53783
BBIP1	189.341	-1.13047	0.174347	-6.48403	8.9302e-11	2.81621e-10	OK	218	288	234	144	145	97	5.08813	6.41025	6.34669	2.76684	2.72154	2.60537
BBOX1	1.48094	1.56253	1.04575	1.49418	0.135128	NaN	Low	0	0	1	3	2	3	0	0	0.0353773	0.0751859	0.0489633	0.105102
BBOX1-AS1	5.95323	-1.17842	0.761226	-1.54805	0.12161	NaN	Low	6	3	14	2	3	5	0.291948	0.139206	0.791612	0.0801134	0.117387	0.279976
BBS1	657.1	-0.327396	0.117806	-2.77911	0.00545087	0.00849858	OK	720	755	609	661	769	475	12.267	12.2669	12.0574	9.27104	10.5361	9.31314
BBS10	324.021	0.033217	0.144982	0.229111	0.818783	0.845753	OK	304	310	294	374	441	259	4.87151	4.73732	5.47478	4.9338	5.68295	4.77623
BBS12	68.2515	1.00722	0.251488	4.00504	6.20079e-05	0.000120769	OK	48	42	38	114	104	79	0.803028	0.670069	0.738759	1.57005	1.39916	1.52094
BBS2	853.968	-0.433397	0.108578	-3.99156	6.56405e-05	0.000127573	OK	946	1029	821	897	876	598	19.3021	20.0221	19.4664	15.067	14.3735	14.0414
BBS4	477.378	0.0362934	0.124031	0.292616	0.769815	0.802674	OK	456	482	403	558	624	397	9.10992	9.18285	9.35588	9.17708	10.0249	9.12717
BBS5	242.394	-0.947243	0.153616	-6.16629	6.99104e-10	2.06943e-09	OK	309	343	259	199	187	149	5.61979	5.9489	5.47383	2.97945	2.73495	3.11849
BBS7	424.884	-0.488687	0.13307	-3.67239	0.000240288	0.000440782	OK	445	542	426	393	455	302	5.96692	6.93059	6.63788	4.33813	4.90622	4.66007
BBS9	307.12	0.335617	0.141858	2.36586	0.0179881	0.0260689	OK	244	287	240	418	401	295	3.48585	3.91004	3.98437	4.91604	4.6069	4.84994
BBX	2082	-0.00261024	0.0984355	-0.0265173	0.978845	0.981806	OK	2033	2069	1815	2355	2538	1847	12.9338	12.5525	13.4182	12.3339	12.9845	13.5224
BCAM	2633.52	2.30502	0.11272	20.4491	6.11628e-93	2.48883e-91	OK	879	968	678	5503	4768	3913	14.7097	15.448	13.1848	75.8116	64.1649	75.3567
BCAN	27.2689	-2.68389	0.430164	-6.23923	4.39725e-10	1.31816e-09	OK	49	44	42	9	6	7	0.694669	0.59486	0.691927	0.105038	0.0684035	0.114202
BCAP29	392.379	1.38119	0.145702	9.47956	2.5536e-21	1.46101e-20	OK	177	237	202	689	713	456	1.66657	2.12803	2.21019	5.34059	5.39864	4.94094
BCAP31	1995.18	-0.306113	0.131409	-2.32947	0.0198339	0.0285712	OK	1903	2623	1782	2313	1846	1605	45.6025	59.9417	49.6235	45.6295	35.5735	44.2609
BCAR1	1980.56	0.392404	0.119142	3.29359	0.000989177	0.00169317	OK	1664	1768	1440	2944	2289	2031	17.719	17.9535	17.8188	25.8074	19.601	24.8881
BCAR3	600.022	0.826207	0.124817	6.61932	3.60845e-11	1.1687e-10	OK	404	449	375	949	841	692	5.44258	5.76833	5.87062	10.5247	9.11097	10.7282
BCAR4	1.73709	0.76574	1.02721	0.745455	0.455997	NaN	Low	0	2	1	0	6	2	0	0.0835942	0.0509325	0	0.211476	0.100877
BCAS1	5.16873	0.346712	0.7482	0.463395	0.643081	NaN	Low	6	6	1	5	8	6	0.0991364	0.0945396	0.0192004	0.0680099	0.106296	0.114085
BCAS2	847.878	-0.644971	0.118103	-5.4611	4.73203e-08	1.21778e-07	OK	924	1048	959	821	772	558	40.7785	44.1064	49.1821	29.8279	27.3982	28.3393
BCAS3	462.472	0.248186	0.133012	1.86589	0.0620573	0.0822627	OK	399	442	360	577	556	481	6.34779	6.70583	6.65552	7.55694	7.11328	8.80624
BCAS4	348.059	0.501753	0.16548	3.0321	0.00242858	0.00396713	OK	240	355	228	533	415	371	9.99997	14.1058	11.0396	18.2825	13.9053	17.7892
BCAT1	7109.29	-1.28583	0.100953	-12.7368	3.69026e-37	3.79622e-36	OK	9134	11126	8488	4565	5200	3633	51.2802	59.5673	55.3762	21.0984	23.4767	23.472
BCAT2	489.359	0.566051	0.13909	4.06969	4.7076e-05	9.26948e-05	OK	443	394	291	701	763	456	12.2286	10.3717	9.3346	15.9299	16.9373	14.4855
BCCIP	1012.42	-0.132189	0.109871	-1.20313	0.228925	0.273439	OK	959	1134	918	1099	1190	846	16.3245	18.4083	18.159	15.4006	16.2897	16.5724
BCDIN3D	71.135	1.0782	0.248855	4.33265	1.47325e-05	3.05408e-05	OK	43	53	34	114	124	79	0.759898	0.893189	0.698225	1.65849	1.7622	1.60661
BCDIN3D-AS1	22.8262	-0.509867	0.414008	-1.23154	0.218122	0.261716	OK	19	28	29	17	29	15	0.353275	0.496476	0.626595	0.260213	0.433613	0.320957
BCHE	44.6762	-2.38733	0.350421	-6.81274	9.57585e-12	3.22262e-11	OK	65	64	82	17	12	15	1.52516	1.43207	2.23587	0.328376	0.226428	0.405032
BCKDHA	1891.55	-1.51381	0.129842	-11.6589	2.06665e-31	1.73539e-30	OK	2539	3074	2374	1280	959	911	82.1761	94.8785	89.288	34.1046	24.9601	33.931
BCKDHB	419.322	0.114027	0.132228	0.862351	0.388494	0.439031	OK	356	447	344	517	542	363	5.50654	6.59351	6.18325	6.58324	6.74176	6.46147
BCKDK	1205.28	-0.0158441	0.123248	-0.128554	0.89771	0.913989	OK	1232	1254	970	1543	1227	1097	31.8492	30.9148	29.14	32.8378	25.5081	32.6355
BCL10	234.465	0.395744	0.166886	2.37134	0.0177237	0.0257143	OK	177	189	204	326	298	238	3.27407	3.33394	4.38505	4.96424	4.43278	5.06626
BCL11A	419.536	-0.152251	0.137043	-1.11097	0.266581	0.313607	OK	443	399	408	501	472	324	3.416	2.93405	3.65598	3.18033	2.92685	2.87511
BCL11B	213.865	-2.00436	0.173553	-11.549	7.46674e-31	6.1441e-30	OK	377	332	269	102	98	75	2.69129	2.26015	2.23152	0.599431	0.562588	0.616135
BCL2	269.32	-0.257317	0.146287	-1.75899	0.0785788	0.102387	OK	297	298	240	281	288	224	2.57594	2.46477	2.41891	2.00634	2.00871	2.23575
BCL2A1	0.889358	-0.962765	1.0672	-0.902145	0.36698	NaN	Low	1	2	1	0	0	1	0.060887	0.116128	0.0707546	0	0	0.0700682
BCL2L1	1357.6	0.423324	0.120803	3.50425	0.000457887	0.000814445	OK	1050	1322	938	1984	1670	1383	23.5589	28.2865	24.4568	36.6462	30.132	35.7096
BCL2L10	1.60827	-2.57424	1.06147	-2.42515	0.0153019	NaN	Low	5	1	3	0	0	0	0.218646	0.0417016	0.152448	0	0	0
BCL2L11	474.573	-0.758615	0.125346	-6.05217	1.42905e-09	4.12594e-09	OK	553	617	525	414	417	311	5.11129	5.4384	5.6389	3.15011	3.09946	3.30797
BCL2L12	333.637	0.999382	0.142364	7.0199	2.22025e-12	7.76888e-12	OK	226	217	188	556	495	392	6.81519	6.24037	6.58805	13.8027	12.0038	13.6035
BCL2L13	1552.07	-0.337882	0.111963	-3.0178	0.00254615	0.00414734	OK	1593	1895	1451	1734	1494	1212	16.5907	18.8208	17.5609	14.8668	12.5125	14.526
BCL2L14	4.60847	0.165197	0.791283	0.208771	0.834627	NaN	Low	4	2	6	8	8	1	0.102943	0.0490849	0.179439	0.169491	0.165567	0.0296164
BCL2L15	2.48234	-1.59498	0.954433	-1.67113	0.0946964	NaN	Low	6	4	2	1	2	0	0.0692739	0.0440412	0.0268335	0.0095047	0.0185692	0
BCL2L2	773.995	-0.809957	0.136737	-5.92347	3.15216e-09	8.86758e-09	OK	990	1017	807	629	824	404	15.5392	15.2228	14.7196	8.12763	10.4008	7.29743
BCL2L2-PABPN1	0	NaN	NaN	NaN	NaN	NaN	Low	0	0	0	0	0	0	0	0	0	0	0	0
BCL3	691.07	0.149832	0.165988	0.90267	0.366701	0.41699	OK	488	825	556	891	733	706	15.0318	24.234	19.9019	22.5938	18.1568	25.026
BCL6	467.947	-0.372579	0.126259	-2.9509	0.00316848	0.00509974	OK	537	520	446	515	490	328	7.75664	7.16281	7.48624	6.12389	5.69169	5.45217
BCL6B	45.7959	-0.241644	0.309475	-0.780818	0.43491	0.485604	OK	36	55	49	45	43	45	0.586381	0.854321	0.927477	0.603407	0.563237	0.843502
BCL7A	864.869	-1.83598	0.116414	-15.7711	4.92058e-56	8.77429e-55	OK	1368	1331	1145	468	420	335	20.7628	19.2646	20.1946	5.84745	5.12619	5.85115
BCL7B	322.796	-0.0133118	0.151486	-0.0878744	0.929976	0.941354	OK	310	369	249	431	347	269	8.61942	9.78416	8.04536	9.86539	7.75875	8.60726
BCL7C	309.565	0.409968	0.16678	2.45814	0.013966	0.0205398	OK	223	319	216	443	356	337	5.84652	7.97561	6.58076	9.56129	7.50564	10.1676
BCL9	1078.76	0.0843462	0.125627	0.6714	0.501966	0.551663	OK	1156	913	900	1276	1300	1011	10.7192	8.07341	9.6979	9.7404	9.69381	10.7883
BCL9L	4451.08	0.875493	0.108251	8.0876	6.08509e-16	2.62268e-15	OK	3032	3165	2716	7165	6096	5317	22.4976	22.3956	23.4189	43.7668	36.3746	45.4015
BCLAF1	1982.46	-0.951138	0.140292	-6.77971	NaN	NaN	OK	2698	2601	2152	1405	2077	982	21.3286	19.6084	19.7694	9.1436	13.2039	8.93363
BCO1	61.2686	-1.13648	0.266372	-4.26653	1.98537e-05	4.05636e-05	OK	74	93	73	43	41	38	1.75065	2.09812	2.00687	0.837444	0.780003	1.03454
BCO2	449.97	2.758	0.192209	14.349	NaN	NaN	OK	109	100	114	786	1268	554	2.08474	1.82392	2.53373	12.3757	19.5025	12.1936
BCOR	1749.64	-1.52099	0.109448	-13.897	6.60575e-44	8.3496e-43	OK	2747	2517	2127	1014	1066	833	23.3802	20.4293	21.0372	7.10475	7.29614	8.15889
BCORL1	1011.62	0.168526	0.120789	1.3952	0.162955	0.200683	OK	1042	874	791	1326	1203	942	8.14097	6.51179	7.18149	8.52849	7.55822	8.46945
BCORP1	4.75697	-1.55947	0.81158	-1.92152	0.054666	NaN	Low	5	12	5	2	5	0	0.0782667	0.17913	0.0909509	0.0257726	0.0629394	0
BCR	2805.09	-0.96474	0.118139	-8.16613	3.18429e-16	1.38856e-15	OK	3896	3772	2924	2284	1984	1823	32.2931	29.8156	28.1643	15.585	13.2245	17.389
BCRP2	74.4592	-0.891747	0.242752	-3.67349	0.000239257	0.000439099	OK	99	105	73	58	58	51	2.4354	2.46323	2.08684	1.17458	1.14739	1.44378
BCRP3	15.9939	-0.964503	0.487813	-1.9772	0.0480194	0.0648456	OK	22	20	19	8	20	7	0.88643	0.76848	0.889621	0.265358	0.648033	0.324575
BCS1L	235.747	0.0969046	0.160116	0.605214	0.545037	0.59389	OK	247	234	171	310	304	187	8.24527	7.44912	6.63336	8.51903	8.1607	7.18366
BCYRN1	1.43871	0.551592	1.02907	0.536012	0.59195	NaN	Low	1	2	0	1	3	2	0.30061	0.573342	0	0.247471	0.72522	0.691877
BDH1	73.956	1.51951	0.255561	5.9458	2.75107e-09	7.76868e-09	OK	41	32	34	135	119	101	0.638134	0.474962	0.614945	1.72975	1.48943	1.80903
BDH2	461.322	-0.105764	0.124258	-0.851162	0.394679	0.44515	OK	448	503	410	526	556	368	8.8091	9.43197	9.36844	8.51452	8.79172	8.32717
BDKRB1	110.872	1.84884	0.238036	7.76707	8.03199e-15	3.25224e-14	OK	31	51	52	185	211	164	1.36811	2.1464	2.66681	6.72127	7.48837	8.32912
BDKRB2	468.285	2.25815	0.145157	15.5566	1.43555e-54	2.44515e-53	OK	133	175	149	995	891	643	1.81949	2.28306	2.36872	11.2058	9.80214	10.1229
BDNF	69.0259	1.54242	0.267713	5.76147	8.33841e-09	2.2835e-08	OK	29	30	39	116	134	86	0.215433	0.212528	0.336672	0.709401	0.800504	0.735204
BDNF-AS	29.1267	0.767545	0.368036	2.08552	0.0370224	0.0509841	OK	18	18	24	47	46	28	0.338962	0.323245	0.525194	0.728614	0.696598	0.606783
BDP1	804.05	0.161159	0.129439	1.24506	0.213109	0.256392	OK	832	707	620	885	1089	772	4.31336	3.49537	3.7352	3.77708	4.54011	4.60581
BEAN1	25.6969	1.1216	0.395164	2.83831	0.00453535	0.00714769	OK	10	19	16	41	46	29	0.163115	0.295548	0.30328	0.550552	0.603389	0.544362
BEAN1-AS1	3.44014	-0.488304	0.84348	-0.578916	0.562646	NaN	Low	7	3	2	4	3	2	0.832123	0.340088	0.27628	0.391444	0.286785	0.2736
BECN1	479.117	0.0679848	0.126573	0.537118	0.591186	0.638949	OK	459	479	393	620	546	426	12.2978	12.2386	12.2359	13.675	11.7639	13.1347
BECN2	0	NaN	NaN	NaN	NaN	NaN	Low	0	0	0	0	0	0	0	0	0	0	0	0
BEGAIN	132.816	-2.64504	0.223283	-11.8462	2.25295e-32	1.95285e-31	OK	232	202	214	44	37	35	4.7455	3.94027	5.08672	0.740913	0.608613	0.823869
BEND2	0	NaN	NaN	NaN	NaN	NaN	Low	0	0	0	0	0	0	0	0	0	0	0	0
BEND3	107.274	-1.17317	0.224259	-5.23131	1.68316e-07	4.13102e-07	OK	178	121	124	77	80	56	1.53455	0.994783	1.24226	0.546479	0.554623	0.55558
BEND3P3	267.213	-1.03647	0.164435	-6.3032	2.91571e-10	8.87873e-10	OK	414	323	287	222	193	152	4.01527	2.98743	3.23464	1.77251	1.50528	1.6965
BEND4	100.536	-5.40998	0.407437	-13.2781	3.10216e-40	3.52641e-39	OK	201	187	172	5	7	1	1.30404	1.15695	1.29674	0.0267045	0.0365205	0.00746602
BEND5	649.612	-3.95295	0.151832	-26.035	1.9877e-149	1.94832e-147	OK	1161	1324	999	109	78	66	36.0522	39.2074	36.0491	2.78642	1.94778	2.35852
BEND6	58.5842	0.777752	0.28246	2.75349	0.00589635	0.00914374	OK	32	54	36	84	77	76	0.680996	1.0959	0.89028	1.47162	1.31774	1.86125
BEND7	138.365	-0.461019	0.189569	-2.43194	0.0150183	0.0219795	OK	162	179	119	151	138	92	3.00629	3.16774	2.56621	2.30682	2.0594	1.96472
BEST1	139.329	-3.3695	0.253481	-13.2929	2.54435e-40	2.89654e-39	OK	312	249	170	29	24	24	5.29998	4.03367	3.35582	0.405544	0.327851	0.469167
BEST2	3.31089	-2.38009	0.936653	-2.54106	0.0110518	NaN	Low	7	4	6	2	0	0	0.210427	0.114668	0.209597	0.0494941	0	0
BEST3	1.64659	1.71386	1.03982	1.64822	0.0993084	NaN	Low	0	0	1	6	3	1	0	0	0.0123834	0.0526357	0.0257084	0.0122632
BEST4	4.42517	-0.207514	0.782266	-0.265273	0.790799	NaN	Low	6	5	3	6	7	1	0.16436	0.130616	0.0954984	0.135306	0.154202	0.031524
BET1	886.901	1.10385	0.125519	8.79427	1.43977e-18	7.09863e-18	OK	478	585	530	1515	1509	950	8.96605	10.4643	11.5526	23.3941	22.7619	20.5066
BET1L	1884.11	1.39431	0.0976301	14.2816	2.85131e-46	3.88781e-45	OK	1020	1035	892	3297	3252	2334	19.8122	19.1714	20.1338	52.7195	50.7958	52.171
BEX1	303.44	-1.65732	0.16153	-10.2601	1.06554e-24	7.00694e-24	OK	461	483	370	156	154	154	30.7065	30.6801	28.6392	8.5541	8.24889	11.8045
BEX2	491.964	-0.682135	0.129913	-5.25071	1.51514e-07	3.73513e-07	OK	605	676	456	438	473	319	29.5382	31.4743	25.8716	17.6045	18.571	17.9232
BEX4	1087.15	0.449955	0.105532	4.26366	2.01104e-05	4.10398e-05	OK	890	899	817	1498	1534	1058	39.8601	38.3963	42.5207	55.2307	55.2484	54.5293
BEX5	79.5103	-1.57694	0.260499	-6.05353	1.41705e-09	4.09281e-09	OK	109	150	84	42	41	43	6.15378	8.07584	5.51093	1.95203	1.86142	2.7937
BFAR	1259	0.420674	0.115883	3.63016	0.000283246	0.00051588	OK	954	1100	994	1690	1636	1325	18.0004	19.7928	21.7947	26.2508	24.8235	28.7704
BFSP1	25.6536	1.35299	0.407689	3.31869	0.000904403	0.00155352	OK	8	19	13	50	39	32	0.152653	0.345739	0.288262	0.785425	0.598445	0.702684
BFSP2	0.196061	0.534037	0.79834	0.668934	0.503537	NaN	Low	0	0	0	0	0	1	0	0	0	0	0	0.0418987
BGLAP	9.63647	-1.89471	0.664592	-2.85094	0.00435907	NaN	Low	27	14	5	3	7	2	2.08647	1.03171	0.449001	0.190849	0.435002	0.177858
BGLT3	0	NaN	NaN	NaN	NaN	NaN	Low	0	0	0	0	0	0	0	0	0	0	0	0
BGN	71.7282	1.75447	0.277749	6.31674	2.67136e-10	8.15376e-10	OK	30	31	30	125	105	121	0.704785	0.694509	0.819004	2.4175	1.98367	3.27127
BHLHA15	14.7056	-2.18293	0.531854	-4.10437	4.05412e-05	8.02533e-05	OK	21	27	22	5	8	3	1.70786	2.094	2.07914	0.334751	0.5232	0.280769
BHLHA9	0.576739	0.520819	1.04414	0.498801	0.61792	NaN	Low	0	1	0	1	2	0	0	0.0773364	0	0.0667611	0.13043	0
BHLHB9	211.436	0.3808	0.160364	2.3746	0.017568	0.0255074	OK	188	187	148	261	309	208	2.52144	2.39174	2.30666	2.88172	3.33269	3.21034
BHLHE22	6.32153	-3.77492	0.899604	-4.1962	2.71426e-05	NaN	Low	20	11	5	0	1	0	0.338042	0.177302	0.0982066	0	0.0135921	0
BHLHE23	10.9896	-3.04714	0.662761	-4.59764	4.27294e-06	9.32817e-06	OK	20	25	13	2	2	2	1.0864	1.29504	0.820606	0.0894359	0.0873649	0.125022
BHLHE40	5140.93	-3.89882	0.112943	-34.5203	3.98092e-261	1.47721e-258	OK	8301	10702	8419	746	740	587	157.091	193.138	185.145	11.622	11.2616	12.7837
BHLHE40-AS1	17.6939	-3.27903	0.599965	-5.46537	4.6195e-08	1.18941e-07	OK	34	47	15	1	7	1	0.718234	0.946816	0.368221	0.0173903	0.118913	0.0243099
BHLHE41	470.59	-3.03305	0.147995	-20.4943	2.42053e-93	1.00866e-91	OK	826	805	749	134	109	87	12.5466	11.6606	13.2208	1.6756	1.33143	1.52076
BHMG1	0.82373	-0.285599	1.06449	-0.268298	0.78847	NaN	Low	0	3	0	1	0	1	0	0.0596451	0	0.017163	0	0.0239921
BHMT	23.6983	-0.466641	0.39201	-1.19038	0.233897	0.278713	OK	30	29	20	26	20	18	0.688998	0.635149	0.533772	0.491576	0.369379	0.475735
BHMT2	0.162471	-0.535042	0.788309	-0.678721	0.497314	NaN	Low	0	1	0	0	0	0	0	0.0206542	0	0	0	0
BICC1	117.708	-0.702708	0.207228	-3.39099	0.000696395	0.00121185	OK	162	124	128	99	117	75	1.70014	1.241	1.56102	0.855314	0.987418	0.905789
BICD1	307.852	0.133507	0.15328	0.871001	0.383753	0.434146	OK	295	252	281	366	387	289	4.71938	3.84454	5.22395	4.8202	4.97874	5.32055
BICD2	1246.31	-0.552563	0.11119	-4.96956	6.71065e-07	1.5713e-06	OK	1465	1475	1272	1221	1104	932	13.1102	12.5877	13.2278	8.99515	7.94487	9.59807
BID	168.437	0.415427	0.192932	2.15323	0.0313008	0.043579	OK	136	135	136	250	183	185	2.93558	2.77888	3.41133	4.44238	3.17652	4.59539
BIK	56.894	0.7294	0.27627	2.64018	0.00828631	0.0125833	OK	34	46	41	93	91	51	2.04844	2.64291	2.8705	4.61261	4.4089	3.53598
BIN1	2832.28	0.814606	0.104684	7.78158	7.1627e-15	2.90402e-14	OK	2015	2212	1630	4396	4000	3276	42.6287	44.6265	40.0723	76.5605	68.0506	79.7566
BIN2	0.358533	0.0329347	0.953159	0.0345532	0.972436	NaN	Low	0	1	0	0	0	1	0	0.0182941	0	0	0	0.0220763
BIN3	266.577	0.0213159	0.159329	0.133786	0.893572	0.910396	OK	297	231	223	334	302	235	9.23264	6.84798	8.05572	8.54745	7.54957	8.40685
BIN3-IT1	1.94112	-2.83632	1.05193	-2.69631	0.00701114	NaN	Low	6	2	3	0	0	0	0.187329	0.0595478	0.108844	0	0	0
BIRC2	1175.39	0.197576	0.111986	1.76429	0.0776834	0.101297	OK	997	1114	994	1430	1644	1030	13.4219	14.3016	15.5501	15.848	17.7977	15.957
BIRC3	23.4101	-0.46748	0.394251	-1.18574	0.235724	0.280718	OK	23	27	27	20	25	18	0.191056	0.213884	0.260631	0.136768	0.167001	0.172068
BIRC5	627.346	1.62627	0.129686	12.54	4.50817e-36	4.45246e-35	OK	288	298	281	1200	1038	835	6.12442	6.04324	6.94398	21.0075	17.7507	20.4341
BIRC6	1569.37	0.319843	0.13585	2.35438	0.0185536	0.026836	OK	1680	1245	1056	1909	2208	1538	6.14315	4.34142	4.4872	5.74656	6.49271	6.47193
BIRC6-AS2	2.35198	-1.43066	0.963459	-1.48492	0.137565	NaN	Low	3	6	2	0	2	1	0.292941	0.558716	0.226944	0	0.157049	0.112371
BIRC7	27.6852	-0.687837	0.377052	-1.82425	0.0681148	0.0896823	OK	37	41	21	20	28	20	1.55293	1.64102	1.02423	0.691036	0.945048	0.965998
BIRC8	0	NaN	NaN	NaN	NaN	NaN	Low	0	0	0	0	0	0	0	0	0	0	0	0
BISPR	81.8576	1.09821	0.242535	4.52803	5.95353e-06	1.28139e-05	OK	47	51	49	125	161	83	1.28995	1.33483	1.56279	2.82426	3.55342	2.62149
BIVM	171.028	0.819422	0.178939	4.57934	4.6645e-06	1.01503e-05	OK	139	110	102	255	279	180	2.05428	1.55031	1.75176	3.10246	3.31585	3.06136
BIVM-ERCC5	0	NaN	NaN	NaN	NaN	NaN	Low	0	0	0	0	0	0	0	0	0	0	0	0
BLACAT1	39.0159	-1.16696	0.339435	-3.43794	0.00058615	0.00102989	OK	59	39	55	33	29	16	1.29494	0.81629	1.40279	0.596257	0.51185	0.404124
BLACE	0.366433	0.0204951	0.956827	0.0214198	0.982911	NaN	Low	1	0	0	0	0	1	0.0234162	0	0	0	0	0.0269471
BLCAP	798.601	-1.86766	0.121568	-15.3632	2.89073e-53	4.75232e-52	OK	1301	1189	1074	439	389	287	29.409	25.631	28.2122	8.16936	7.07128	7.46587
BLID	0	NaN	NaN	NaN	NaN	NaN	Low	0	0	0	0	0	0	0	0	0	0	0	0
BLK	2.56628	-1.00473	0.951315	-1.05614	0.290903	NaN	Low	7	3	1	1	4	0	0.15518	0.0634218	0.0257612	0.0182498	0.0713087	0
BLM	113.222	0.832361	0.210968	3.94544	7.96547e-05	0.00015347	OK	80	79	72	178	201	102	0.950801	0.89538	0.994401	1.74157	1.92106	1.39507
BLMH	899.868	1.02053	0.123261	8.27944	1.23753e-16	5.50424e-16	OK	506	604	568	1423	1421	1065	11.4516	13.0357	14.9381	26.5119	25.8616	27.7371
BLNK	2.42167	0.670882	0.94707	0.708377	0.478711	NaN	Low	3	2	0	6	4	1	0.0942284	0.0599061	0	0.155143	0.101034	0.0361457
BLOC1S1	50.3596	0.8884	0.283047	3.13871	0.00169695	0.00282674	OK	36	36	28	82	77	55	2.05876	1.9633	1.86076	3.86044	3.54111	3.61961
BLOC1S1-RDH5	0	NaN	NaN	NaN	NaN	NaN	Low	0	0	0	0	0	0	0	0	0	0	0	0
BLOC1S2	434.614	-1.00778	0.133463	-7.55098	4.31986e-14	1.67767e-13	OK	516	629	508	361	349	232	10.0806	11.7184	11.5327	5.80583	5.48287	5.2158
BLOC1S3	213.028	0.997804	0.169945	5.87134	4.32292e-09	1.20394e-08	OK	149	121	131	358	324	242	3.29041	2.54818	3.36174	6.50829	5.75379	6.14999
BLOC1S4	414.471	0.138861	0.158665	0.875188	0.381472	0.431973	OK	415	377	329	594	409	398	15.4126	13.3521	14.1988	18.1608	12.2151	17.0101
BLOC1S5	0	NaN	NaN	NaN	NaN	NaN	Low	0	0	0	0	0	0	0	0	0	0	0	0
BLOC1S5-TXNDC5	0	NaN	NaN	NaN	NaN	NaN	Low	0	0	0	0	0	0	0	0	0	0	0	0
BLOC1S6	1095.21	-0.352098	0.111892	-3.14677	0.00165083	0.0027558	OK	1144	1205	1131	1141	1228	777	16.667	16.7416	19.148	13.6847	14.3871	13.0271
BLVRA	386.477	1.28761	0.147485	8.73043	2.53715e-18	1.23182e-17	OK	194	265	181	712	651	436	9.47983	12.3488	10.278	28.6417	25.5815	24.5178
BLVRB	1213.94	1.49719	0.155512	9.62753	6.11811e-22	3.57923e-21	OK	467	757	574	2324	1818	1646	31.3242	48.4216	44.7409	128.327	98.0623	127.054
BLZF1	251.899	0.3436	0.154308	2.22672	0.0259661	0.0366826	OK	208	215	205	306	352	254	5.15658	5.08297	5.90584	6.24511	7.01756	7.24649
BMF	2164.27	1.03976	0.112898	9.20974	3.26921e-20	1.763e-19	OK	1348	1312	1337	3654	3303	2508	16.1987	15.0351	18.6703	36.1476	31.9186	34.6828
BMI1	63.7313	-0.516206	0.26912	-1.91813	0.0550948	0.0736093	OK	88	61	64	70	52	47	1.47308	0.973763	1.24495	0.96463	0.699989	0.905391
BMP1	2116.8	1.44468	0.099094	14.5789	3.82709e-48	5.52782e-47	OK	1147	1103	976	3675	3664	2711	15.5726	14.2809	15.3985	41.0749	40.0037	42.3569
BMP10	19.3041	-1.53666	0.454084	-3.38409	0.000714147	0.00124094	OK	27	29	26	8	10	12	0.97869	1.00244	1.09518	0.238722	0.291492	0.500563
BMP15	0	NaN	NaN	NaN	NaN	NaN	Low	0	0	0	0	0	0	0	0	0	0	0	0
BMP2	343.092	-0.495431	0.165297	-2.99722	0.00272457	0.0044227	OK	326	462	354	362	281	271	5.94215	8.03062	7.49823	5.43194	4.11887	5.68449
BMP2K	261.527	0.111574	0.160473	0.695279	0.486881	0.536636	OK	253	248	213	266	358	253	3.33556	3.11803	3.2633	2.88702	3.79557	3.83853
BMP3	3.0004	0.21115	0.871415	0.242307	0.808543	NaN	Low	3	4	1	5	4	2	0.03004	0.0381962	0.0116361	0.0412163	0.0322095	0.0230465
BMP4	2052.3	4.24446	0.127348	33.3295	1.44273e-243	4.40882e-241	OK	194	192	191	5059	4246	3361	5.37327	5.0713	6.14752	115.351	94.572	107.128
BMP5	414.563	2.56699	0.155621	16.4951	3.97755e-61	8.05067e-60	OK	115	98	122	832	880	600	3.04281	2.47277	3.75117	18.1226	18.7243	18.2694
BMP6	44.4764	-1.91731	0.317534	-6.03814	1.55897e-09	4.49189e-09	OK	75	66	60	21	22	16	1.38687	1.16386	1.28931	0.319679	0.327147	0.340479
BMP7	987.397	-5.60067	0.175195	-31.9682	3.01842e-224	7.23723e-222	OK	1755	2252	1530	46	43	37	24.9977	30.5895	25.3247	0.539389	0.492536	0.606487
BMP7-AS1	0.530825	-1.36432	1.02363	-1.33282	0.182591	NaN	Low	1	1	1	0	0	0	0.0567357	0.0541049	0.0659304	0	0	0
BMP8A	40.1134	-2.00013	0.404892	-4.93992	7.8156e-07	1.82072e-06	OK	99	53	35	9	27	14	1.01035	0.515814	0.415083	0.0756136	0.221588	0.164422
BMP8B	28.4776	-2.10761	0.40549	-5.19768	2.01789e-07	4.92156e-07	OK	46	39	47	14	15	5	0.700015	0.565972	0.831146	0.175387	0.183564	0.087562
BMPER	146.814	0.495963	0.188699	2.62833	0.00858056	0.0129909	OK	135	105	105	215	197	147	1.54069	1.14275	1.39252	2.01995	1.80798	1.93061
BMPR1A	808.181	0.590065	0.129453	4.55814	5.16083e-06	1.11695e-05	OK	634	563	621	1157	1116	870	10.0669	8.52506	11.4585	15.1238	14.2501	15.8973
BMPR1B	89.5287	-4.66449	0.35991	-12.9602	2.05843e-38	2.21245e-37	OK	178	160	152	6	8	6	1.7194	1.47387	1.7062	0.0477122	0.0621431	0.0666968
BMPR1B-AS1	0	NaN	NaN	NaN	NaN	NaN	Low	0	0	0	0	0	0	0	0	0	0	0	0
BMPR2	1744.24	0.361	0.11223	3.21659	0.00129723	0.00218779	OK	1597	1409	1324	2288	2230	1809	7.59686	6.39177	7.31892	8.95995	8.5306	9.90293
BMS1	1084.22	0.175772	0.104879	1.67595	0.0937479	0.12051	OK	1028	1015	853	1365	1352	1013	7.33401	6.90551	7.07176	8.01681	7.75659	8.31676
BMS1P17	0	NaN	NaN	NaN	NaN	NaN	Low	0	0	0	0	0	0	0	0	0	0	0	0
BMS1P18	0	NaN	NaN	NaN	NaN	NaN	Low	0	0	0	0	0	0	0	0	0	0	0	0
BMS1P20	364.945	-0.580792	0.13391	-4.33717	1.44327e-05	2.99392e-05	OK	422	475	352	335	362	253	12.0486	12.933	11.6788	7.8739	8.31148	8.31268
BMS1P21	4.2083	1.31079	0.83103	1.57731	0.114725	NaN	Low	2	3	1	3	13	5	0.140383	0.20081	0.0815667	0.17335	0.733791	0.403877
BMS1P4	95.1444	-0.76299	0.260569	-2.92817	0.00340961	0.00546246	OK	123	130	92	79	122	36	3.60318	3.63166	3.13183	1.90515	2.87399	1.21361
BMS1P5	11.5098	-0.538685	0.546356	-0.98596	0.324153	0.373773	OK	18	14	8	13	13	5	0.122062	0.0905349	0.0630415	0.0725723	0.0708918	0.0390187
BMS1P6	0	NaN	NaN	NaN	NaN	NaN	Low	0	0	0	0	0	0	0	0	0	0	0	0
BMX	0	NaN	NaN	NaN	NaN	NaN	Low	0	0	0	0	0	0	0	0	0	0	0	0
BNC1	3020.32	3.8886	0.121501	32.0048	9.3515e-225	2.27724e-222	OK	336	350	383	6905	6671	4835	3.90921	3.88328	5.17819	66.1353	62.4146	64.7354
BNC2	1281.39	2.78805	0.122202	22.8152	3.24175e-115	1.98128e-113	OK	287	308	316	2547	2799	1934	1.27484	1.30468	1.63113	9.31369	9.99818	9.8861
BNIP1	241.34	-0.77797	0.171762	-4.52935	5.91655e-06	1.27379e-05	OK	248	302	310	220	200	155	10.2737	11.9306	14.9233	7.50268	6.66268	7.38926
BNIP2	601.415	0.409498	0.125632	3.25951	0.00111606	0.00189619	OK	469	519	476	818	893	540	10.6986	11.2902	12.618	15.3613	16.3814	14.1757
BNIP3	13987.8	-4.05353	0.100665	-40.2676	0	0	OK	23415	29360	22419	1909	1889	1343	823.274	984.435	916.002	55.2557	53.4106	54.3403
BNIP3L	13015.1	-3.40204	0.113457	-29.9853	1.52422e-197	2.63944e-195	OK	19872	27674	20281	2596	2748	1925	325.994	432.934	386.623	35.0585	36.2519	36.3409
BNIPL	15.5247	0.670688	0.516894	1.29753	0.194447	0.236054	OK	15	6	12	13	34	16	0.357068	0.136204	0.331948	0.254755	0.650854	0.438304
BOC	1291.34	0.248359	0.130058	1.9096	0.0561852	0.0749569	OK	1290	1014	1038	1779	1516	1245	13.1558	9.86159	12.3014	14.9357	12.4329	14.6115
BOD1	2689.12	-1.11846	0.119089	-9.39183	5.89642e-21	3.31753e-20	OK	3195	4253	3065	2037	1850	1570	94.853	120.408	105.74	49.7842	44.1669	53.6384
BOD1L1	2276.37	-0.202699	0.109641	-1.84875	0.0644943	0.0852755	OK	2619	2351	1970	2318	2769	1804	14.2643	12.2109	12.4684	10.3932	12.1278	11.307
BOD1L2	0	NaN	NaN	NaN	NaN	NaN	Low	0	0	0	0	0	0	0	0	0	0	0	0
BOK	524.141	0.828894	0.152839	5.42333	5.84988e-08	1.49484e-07	OK	343	358	363	883	656	622	7.44007	7.40537	9.14995	15.7675	11.4428	15.5263
BOK-AS1	1.54885	-0.280449	1.02672	-0.273149	0.784739	NaN	Low	4	0	1	1	1	2	0.278046	0	0.0807767	0.0572238	0.0558987	0.159986
BOLA1	92.6319	0.284423	0.237961	1.19525	0.231989	0.276609	OK	94	63	78	126	104	97	6.29772	4.0251	6.07267	6.94939	5.60318	7.47865
BOLA2	0	NaN	NaN	NaN	NaN	NaN	Low	0	0	0	0	0	0	0	0	0	0	0	0
BOLA2B	0	NaN	NaN	NaN	NaN	NaN	Low	0	0	0	0	0	0	0	0	0	0	0	0
BOLA3	76.4183	0.652939	0.243916	2.6769	0.00743076	0.0113694	OK	52	75	43	114	118	75	5.38927	7.41257	5.17875	9.7264	9.83455	8.94508
BOLA3-AS1	152.121	-0.0730304	0.175831	-0.415344	0.67789	0.719632	OK	149	158	136	173	178	130	2.04178	2.06472	2.16566	1.95159	1.9615	2.05004
BOLL	0.170371	-0.54103	0.791271	-0.683747	0.494135	NaN	Low	1	0	0	0	0	0	0.0158785	0	0	0	0	0
BOP1	456.762	-1.75555	0.139098	-12.621	1.61772e-36	1.6224e-35	OK	725	727	561	274	220	181	17.1516	16.4014	15.4227	5.33627	4.18538	4.92767
BORA	163.141	1.45934	0.20001	7.29632	2.95749e-13	1.09587e-12	OK	67	99	80	277	339	176	1.2063	1.6998	1.67379	4.10565	4.90826	3.64662
BPESC1	0	NaN	NaN	NaN	NaN	NaN	Low	0	0	0	0	0	0	0	0	0	0	0	0
BPGM	589.847	0.775607	0.124503	6.22963	4.67525e-10	1.3988e-09	OK	389	495	356	902	898	628	10.0157	12.154	10.6515	19.1187	18.5932	18.6075
BPHL	147.801	0.694918	0.181325	3.83245	0.000126873	0.000239762	OK	108	113	99	231	212	153	2.77946	2.7733	2.96075	4.89406	4.38751	4.53132
BPI	0	NaN	NaN	NaN	NaN	NaN	Low	0	0	0	0	0	0	0	0	0	0	0	0
BPIFA1	0.302726	-0.0507387	0.923592	-0.0549363	0.956189	NaN	Low	0	1	0	1	0	0	0	0.0507924	0	0.0438468	0	0
BPIFA2	0	NaN	NaN	NaN	NaN	NaN	Low	0	0	0	0	0	0	0	0	0	0	0	0
BPIFA3	0	NaN	NaN	NaN	NaN	NaN	Low	0	0	0	0	0	0	0	0	0	0	0	0
BPIFA4P	0	NaN	NaN	NaN	NaN	NaN	Low	0	0	0	0	0	0	0	0	0	0	0	0
BPIFB1	0	NaN	NaN	NaN	NaN	NaN	Low	0	0	0	0	0	0	0	0	0	0	0	0
BPIFB2	0	NaN	NaN	NaN	NaN	NaN	Low	0	0	0	0	0	0	0	0	0	0	0	0
BPIFB3	0	NaN	NaN	NaN	NaN	NaN	Low	0	0	0	0	0	0	0	0	0	0	0	0
BPIFB4	0	NaN	NaN	NaN	NaN	NaN	Low	0	0	0	0	0	0	0	0	0	0	0	0
BPIFB6	0	NaN	NaN	NaN	NaN	NaN	Low	0	0	0	0	0	0	0	0	0	0	0	0
BPIFC	0.669159	-0.0294503	1.06172	-0.0277384	0.977871	NaN	Low	1	1	0	1	0	1	0.0289982	0.0276536	0	0.0238722	0	0.0333709
BPNT1	383.5	1.27032	0.145186	8.7496	2.14105e-18	1.04472e-17	OK	213	208	213	704	608	455	4.87823	4.54283	5.6688	13.2732	11.1978	11.9919
BPTF	1882.8	-0.212464	0.135241	-1.571	0.116183	0.147057	OK	2333	1782	1636	1808	2398	1478	11.8626	8.64081	9.66671	7.56806	9.80529	8.64841
BPY2	0	NaN	NaN	NaN	NaN	NaN	Low	0	0	0	0	0	0	0	0	0	0	0	0
BPY2B	0	NaN	NaN	NaN	NaN	NaN	Low	0	0	0	0	0	0	0	0	0	0	0	0
BPY2C	0	NaN	NaN	NaN	NaN	NaN	Low	0	0	0	0	0	0	0	0	0	0	0	0
BRAF	518.499	-1.95608	0.14075	-13.8975	6.55983e-44	8.29829e-43	OK	753	958	649	229	255	199	14.6757	17.8053	14.6987	3.67417	3.99659	4.46327
BRAP	675.504	-0.729314	0.119138	-6.12161	9.26371e-10	2.71739e-09	OK	776	916	711	636	624	403	11.0394	12.4269	11.754	7.4484	7.13864	6.59761
BRAT1	854.826	-0.288823	0.115149	-2.50826	0.0121326	0.0179894	OK	995	950	738	935	883	677	18.961	17.264	16.3427	14.668	13.5314	14.8464
BRCA1	204.338	1.28741	0.181288	7.10145	1.23458e-12	4.39591e-12	OK	142	104	91	320	389	240	1.10746	0.77349	0.82473	2.05452	2.4397	2.15401
BRCA2	104.527	1.71208	0.241267	7.0962	1.28234e-12	4.56077e-12	OK	56	32	48	171	202	146	0.282393	0.153885	0.281278	0.709875	0.819148	0.847255
BRCAT107	0.395964	-0.925402	0.935442	-0.989267	0.322532	NaN	Low	0	0	2	0	0	0	0	0	0.121312	0	0	0
BRCAT54	30.973	-0.682748	0.352941	-1.93445	0.0530576	0.0710337	OK	40	31	37	26	28	22	1.64635	1.21676	1.76968	0.88096	0.926757	1.04203
BRCC3	219.408	0.512793	0.166347	3.08266	0.00205157	0.00338202	OK	166	166	178	295	337	211	3.25073	3.1	4.05063	4.75571	5.30699	4.75501
BRD1	2172.82	-1.42509	0.105335	-13.529	1.0542e-41	1.25418e-40	OK	3355	3262	2437	1414	1383	1025	40.452	37.507	34.1454	14.0352	13.4096	14.2222
BRD2	5618.67	-0.67673	0.0888223	-7.61892	2.55805e-14	1.00548e-13	OK	6850	7141	5708	5149	5148	3743	11.901	11.8313	11.524	7.36436	7.19243	7.48354
BRD3	1685.24	-0.548082	0.116435	-4.70719	2.51158e-06	5.59585e-06	OK	2156	1875	1662	1686	1488	1244	21.968	18.219	19.679	14.1423	12.1925	14.5868
BRD4	4249.88	-1.02197	0.0982958	-10.3969	2.56127e-25	1.73027e-24	OK	5622	5899	4710	3482	3109	2483	43.3108	43.3376	42.1654	22.0828	19.2607	22.0129
BRD7	1209.19	0.0299975	0.103326	0.290319	0.771572	0.804291	OK	1141	1290	981	1422	1507	1046	28.3357	30.5506	28.3105	29.0716	30.0959	29.8935
BRD7P3	2.35545	-0.728201	0.93481	-0.778983	0.43599	NaN	Low	2	5	2	1	2	2	0.0466611	0.111244	0.0542231	0.0192064	0.0375233	0.0536971
BRD8	1093.09	-0.160704	0.123341	-1.30292	0.192602	0.233996	OK	1243	1097	946	1166	1422	803	15.266	12.8482	13.5013	11.7889	14.0443	11.3492
BRD9	532.471	-0.700867	0.136443	-5.13672	2.79576e-07	6.75849e-07	OK	732	636	514	431	530	355	14.3738	11.9096	11.7288	6.96718	8.36914	8.02202
BRDT	0.532377	1.21336	1.00633	1.20572	0.227924	NaN	Low	0	0	0	1	0	2	0	0	0	0.011668	0	0.0326212
BRDTP1	0	NaN	NaN	NaN	NaN	NaN	Low	0	0	0	0	0	0	0	0	0	0	0	0
BRE	591.047	-0.400225	0.132415	-3.0225	0.00250695	0.00408477	OK	587	776	556	612	567	466	16.0264	20.2041	17.6401	13.7553	12.4488	14.6413
BREA2	8.79845	0.0178601	0.600534	0.0297403	0.976274	NaN	Low	12	7	6	13	9	7	0.687623	0.382514	0.39953	0.613243	0.414722	0.461597
BRE-AS1	10.3637	-0.644904	0.563202	-1.14507	0.252182	0.298266	OK	13	11	12	9	7	9	0.449918	0.363048	0.482615	0.256421	0.19482	0.35845
BRF1	943.801	-0.809701	0.113131	-7.15721	8.23358e-13	2.96489e-12	OK	1262	1253	922	807	825	594	13.4508	12.7357	11.4196	7.08082	7.07113	7.28571
BRF2	339.055	0.136005	0.14768	0.920943	0.35708	0.407371	OK	301	321	293	452	370	324	8.64118	8.78805	9.77471	10.6823	8.54189	10.704
BRI3	2258.06	-0.265419	0.144707	-1.83418	0.0666278	0.0879027	OK	2005	2991	2047	2673	2025	1902	103.154	146.747	122.383	113.212	83.7805	112.61
BRI3BP	22.3876	0.592772	0.409462	1.44769	0.147705	0.183439	OK	21	14	15	34	27	26	0.947914	0.60264	0.786811	1.26342	0.980074	1.35058
BRICD5	126.27	-2.6082	0.242198	-10.7689	4.82766e-27	3.47685e-26	OK	233	234	158	31	60	24	12.9758	12.4272	10.225	1.42122	2.68704	1.5381
BRINP1	146.783	-2.11137	0.196732	-10.7323	7.18255e-27	5.13958e-26	OK	242	229	207	68	60	49	4.34756	3.92325	4.32145	1.00568	0.866815	1.01303
BRINP2	17.495	-4.18924	0.670272	-6.25005	4.10313e-10	1.23379e-09	OK	48	28	21	1	2	1	0.751566	0.418085	0.382098	0.0128898	0.0251826	0.0180186
BRINP3	7.56065	-4.06167	0.870294	-4.667	3.05623e-06	NaN	Low	13	15	14	0	1	0	0.258812	0.284783	0.323891	0	0.0160098	0
BRIP1	95.4714	1.50957	0.232041	6.50564	7.73639e-11	2.44666e-10	OK	56	44	40	154	195	115	0.393745	0.295026	0.326826	0.891391	1.10257	0.93051
BRIX1	660.565	-0.356461	0.118508	-3.0079	0.00263058	0.00427771	OK	681	794	636	644	732	505	30.7153	34.1515	33.3346	23.9119	26.55	26.2117
BRK1	2785.42	-0.648503	0.125281	-5.1764	2.26212e-07	5.49573e-07	OK	2809	4049	2854	2740	2405	1888	137.145	188.52	161.925	110.129	94.4256	106.078
BRMS1	488.978	-0.947648	0.133294	-7.10944	1.16511e-12	4.15426e-12	OK	631	731	485	420	396	273	25.2121	27.8534	22.5191	13.815	12.7239	12.5527
BRMS1L	160.547	-0.272696	0.17761	-1.53537	0.124694	0.156962	OK	165	179	156	185	185	108	3.6663	3.79296	4.02808	3.38405	3.30568	2.76162
BROX	737.955	-0.14772	0.124601	-1.18554	0.235804	0.280771	OK	698	806	698	758	945	582	8.83136	9.72496	10.2626	7.89518	9.615	8.47405
BRPF1	1012.05	-1.57192	0.112486	-13.9744	2.23491e-44	2.85735e-43	OK	1536	1625	1172	613	599	440	18.6531	18.8189	16.5393	6.1283	5.84967	6.14905
BRPF3	1936.63	0.359583	0.102738	3.50001	0.000465243	0.000826679	OK	1729	1721	1382	2689	2447	1920	16.4823	15.6454	15.3095	21.1026	18.7587	21.063
BRS3	0.532971	-0.477565	1.0163	-0.469906	0.638422	NaN	Low	0	0	2	0	1	0	0	0	0.0944396	0	0.0326768	0
BRSK1	1379.67	-2.00297	0.129357	-15.484	4.45014e-54	7.48979e-53	OK	2272	2377	1679	605	788	414	42.3402	42.243	36.3601	9.28155	11.8091	8.87853
BRSK2	1570.12	-3.52746	0.132971	-26.528	4.6105e-155	4.95549e-153	OK	3300	2799	2166	269	320	218	33.8106	27.3478	25.7885	2.26888	2.63654	2.57034
BRWD1	1971.92	-0.537599	0.119751	-4.48931	NaN	NaN	OK	2287	2366	1992	1721	2304	1257	6.60487	6.51619	6.68524	4.09166	5.35089	4.17763
BRWD1-AS1	1.06187	-0.649298	1.0587	-0.613296	0.53968	NaN	Low	1	1	2	0	1	1	0.0830919	0.0792391	0.193116	0	0.0668196	0.0956213
BRWD1-IT2	9.11461	-0.706053	0.612136	-1.15342	0.248736	NaN	Low	13	10	10	8	13	2	0.739756	0.542658	0.661264	0.374762	0.594887	0.13097
BRWD3	1454.35	-0.449146	0.1016	-4.42073	9.83687e-06	2.07425e-05	OK	1698	1686	1396	1388	1532	1072	7.62082	7.2161	7.2808	5.12831	5.52928	5.53675
BSCL2	29.3872	0.612424	0.372861	1.6425	0.100487	0.128557	OK	26	25	15	50	31	34	0.574607	0.526888	0.385228	0.909678	0.55094	0.864714
BSDC1	1679.38	-0.276085	0.112658	-2.45065	0.01426	0.0209465	OK	1978	1651	1590	1768	1845	1319	21.5054	17.1178	20.0885	15.8243	16.131	16.5029
BSG	10940.1	-0.413833	0.127676	-3.24127	0.00118997	0.00201431	OK	10882	14853	10024	12181	9608	8485	261.316	340.136	279.723	240.802	185.539	234.479
BSN	315.228	-4.44279	0.218713	-20.3133	9.79921e-92	3.88602e-90	OK	716	526	476	27	34	26	2.57599	1.80467	1.99007	0.0799678	0.0983683	0.107647
BSN-AS2	7.78315	-0.871239	0.635375	-1.37122	0.170306	NaN	Low	10	9	10	4	8	5	0.220578	0.189315	0.256326	0.0726345	0.141905	0.126919
BSND	0.162471	-0.535042	0.788309	-0.678721	0.497314	NaN	Low	0	1	0	0	0	0	0	0.0399666	0	0	0	0
BSPH1	0	NaN	NaN	NaN	NaN	NaN	Low	0	0	0	0	0	0	0	0	0	0	0	0
BSPRY	19.6153	1.81329	0.530542	3.4178	0.000631297	0.00110436	OK	2	4	16	44	32	25	0.0489067	0.093278	0.454661	0.885751	0.629266	0.703517
BST1	19.409	0.963122	0.459108	2.09781	0.0359217	0.0495653	OK	16	12	9	45	27	15	0.620719	0.443953	0.405739	1.43717	0.842334	0.669672
BST2	4149.47	2.62462	0.137292	19.117	1.82198e-81	5.6905e-80	OK	945	1152	1148	9209	7293	6545	53.2469	61.9007	75.1682	427.165	330.456	424.393
BSX	0.196061	0.534037	0.79834	0.668934	0.503537	NaN	Low	0	0	0	0	0	1	0	0	0	0	0	0.0941229
BTAF1	1934.89	-1.2559	0.163242	-7.69348	1.4319e-14	5.706e-14	OK	2830	2850	2127	1140	1884	768	23.0873	22.1724	20.1644	7.65619	12.3599	7.21015
BTBD1	1284.87	-0.131378	0.112044	-1.17255	0.240974	0.286358	OK	1166	1417	1227	1453	1469	1061	20.3488	23.5826	24.8837	20.875	20.6162	21.3085
BTBD10	657.211	-1.00531	0.120238	-8.36102	6.2176e-17	2.81199e-16	OK	794	918	781	543	507	370	15.6019	17.202	17.8335	8.78368	8.01143	8.3667
BTBD11	174.584	-6.10045	0.382063	-15.9671	2.1654e-57	3.98439e-56	OK	307	370	303	7	3	4	2.98204	3.42735	3.42017	0.055975	0.0234338	0.0447128
BTBD16	1.5273	0.0974912	1.02041	0.0955413	0.923885	NaN	Low	0	2	2	1	2	2	0	0.0592578	0.0722095	0.0255773	0.0499701	0.071509
BTBD17	330.636	-5.3558	0.238152	-22.489	5.31729e-112	3.01345e-110	OK	643	664	534	19	18	12	22.0017	21.6667	21.2332	0.535203	0.495293	0.472522
BTBD18	3.2195	-0.773346	0.871839	-0.887029	0.375064	NaN	Low	6	2	4	1	4	2	0.113025	0.0359279	0.0875611	0.0155075	0.0605936	0.0433558
BTBD19	87.6126	1.00505	0.249615	4.0264	5.66379e-05	0.000110739	OK	65	53	47	112	183	91	2.37409	1.84604	1.99486	3.36762	5.37503	3.82491
BTBD2	4859.72	-0.323049	0.125188	-2.58051	0.00986531	0.0148222	OK	4985	5878	4531	5578	4232	4061	109.328	122.936	115.476	100.708	74.6377	102.493
BTBD3	1167.5	-1.35887	0.115475	-11.7676	5.73179e-32	4.90016e-31	OK	1616	1666	1486	723	753	626	17.8708	17.5694	19.0963	6.58204	6.69642	7.96658
BTBD6	499.44	1.10297	0.149993	7.35347	1.9312e-13	7.23679e-13	OK	317	352	236	841	683	663	9.16005	9.69979	7.92465	20.0058	15.871	22.0469
BTBD7	639.944	0.417831	0.130967	3.19035	0.00142098	0.00238771	OK	548	496	504	800	868	689	3.28402	2.83458	3.50983	3.94672	4.18303	4.75161
BTBD8	14.7845	0.980185	0.501399	1.9549	0.0505951	0.0680585	OK	13	11	4	25	23	17	0.515836	0.416238	0.184441	0.816636	0.733908	0.77627
BTBD9	325.416	-0.282109	0.144857	-1.9475	0.0514746	0.0691492	OK	361	347	306	358	314	274	2.20927	2.02512	2.17617	1.80362	1.54531	1.92969
BTC	0.808086	-0.439917	1.06689	-0.412338	0.680092	NaN	Low	1	1	1	1	1	0	0.0433987	0.0413864	0.050432	0.0357271	0.0348997	0
BTD	153.403	1.38324	0.194452	7.11352	1.13116e-12	4.0369e-12	OK	76	74	88	255	263	200	1.36835	1.27056	1.84117	3.77957	3.80788	4.14389
BTF3	8379.3	0.292132	0.119063	2.45358	0.0141441	0.0207841	OK	6100	8890	6475	11214	10999	7824	280.417	389.724	345.894	424.38	406.605	413.903
BTF3L4	1390.03	-0.591032	0.111273	-5.31156	1.0869e-07	2.7142e-07	OK	1467	1765	1512	1314	1409	901	18.1413	20.8144	21.728	13.3768	14.0118	12.8221
BTF3P11	0	NaN	NaN	NaN	NaN	NaN	Low	0	0	0	0	0	0	0	0	0	0	0	0
BTG1	2747.81	-1.38682	0.114323	-12.1307	7.25962e-34	6.64754e-33	OK	3902	3574	3757	1883	1737	1308	47.8716	41.8144	53.5626	19.0179	17.137	18.4669
BTG2	306.351	0.211284	0.147714	1.43036	0.152614	0.189099	OK	247	287	269	396	378	291	5.23123	5.79655	6.62047	6.90435	6.4379	7.09244
BTG3	1349.54	-0.4513	0.136267	-3.31189	0.000926696	0.00159007	OK	1198	1861	1381	1384	1353	970	43.1524	63.9257	57.8058	41.0398	39.1915	40.2083
BTG4	1.00607	-0.713273	1.06081	-0.672386	0.501338	NaN	Low	1	1	2	1	1	0	0.0566796	0.0540515	0.131731	0.0466603	0.0455798	0
BTK	8.09902	-0.704038	0.636952	-1.10532	0.269019	NaN	Low	8	10	11	5	12	3	0.148411	0.176912	0.237136	0.0763601	0.17902	0.0640462
BTLA	1.84146	-0.160019	1.00863	-0.158649	0.873946	NaN	Low	4	2	0	4	2	0	0.0714357	0.0340617	0	0.058808	0.0287231	0
BTN1A1	4.30935	-0.533333	0.782846	-0.681274	0.495698	NaN	Low	5	6	4	2	6	3	0.100695	0.115232	0.0936114	0.0331581	0.0971709	0.0695275
BTN2A1	540.449	0.523052	0.122587	4.2668	1.98301e-05	4.05208e-05	OK	449	430	380	714	795	560	6.99403	6.38749	6.87851	9.15588	9.9585	10.0384
BTN2A2	217.779	0.324993	0.176224	1.84421	0.0651527	0.0861023	OK	204	199	150	308	336	162	3.02036	2.80972	2.58077	3.75405	4.00049	2.76019
BTN2A3P	20.0175	0.618951	0.448685	1.37948	0.167748	0.206098	OK	20	16	9	21	42	18	0.462477	0.352826	0.241842	0.39976	0.781006	0.478992
BTN3A1	270.261	-0.168005	0.147903	-1.13591	0.255994	0.302385	OK	294	268	250	295	324	211	4.02778	3.50134	3.98005	3.32707	3.56952	3.32657
BTN3A2	221.387	1.3598	0.165107	8.23584	1.78301e-16	7.85866e-16	OK	110	122	118	359	400	277	1.53296	1.62136	1.91096	4.11864	4.48275	4.44237
BTN3A3	40.605	0.213831	0.365778	0.584591	0.558823	0.607594	OK	52	26	29	38	80	28	0.994556	0.47422	0.644545	0.598315	1.23044	0.616283
BTNL10	0.360454	-0.95884	0.946462	-1.01308	0.311023	NaN	Low	0	1	1	0	0	0	0	0.0701977	0.0855405	0	0	0
BTNL2	0.332843	-0.912159	0.933752	-0.976875	0.328631	NaN	Low	1	1	0	0	0	0	0.0047436	0.00452364	0	0	0	0
BTNL3	0.447632	0.252063	1.01554	0.248206	0.803975	NaN	Low	1	0	0	1	1	0	0.0235313	0	0	0.0193717	0.0189231	0
BTNL8	0.841676	0.1941	1.06652	0.181994	0.855587	NaN	Low	1	0	1	1	1	1	0.0237848	0	0.0276394	0.0195803	0.0191269	0.0273713
BTNL9	6.27141	-2.14861	0.749166	-2.868	0.00413079	NaN	Low	14	12	5	2	2	2	0.204018	0.166764	0.084672	0.0239933	0.0234377	0.0335402
BTRC	656.194	1.06902	0.131562	8.12561	4.45124e-16	1.92755e-15	OK	472	377	352	1067	1014	797	4.39659	3.34885	3.81019	8.18199	7.59552	8.54335
BUB1	619.078	1.7745	0.13432	13.211	7.58167e-40	8.52528e-39	OK	227	300	264	1162	1179	790	3.58458	4.51767	4.84447	15.1056	14.9717	14.3561
BUB1B	474.738	1.40632	0.135616	10.3698	3.40217e-25	2.28645e-24	OK	265	246	226	810	921	536	4.06611	3.59955	4.02968	10.2315	11.3642	9.46441
BUB3	1581.23	-0.570377	0.105881	-5.38697	7.16568e-08	1.81855e-07	OK	1723	2117	1554	1525	1523	1089	35.7918	41.9373	37.5128	26.0789	25.4416	26.0329
BUD13	393.399	-0.70096	0.130739	-5.36154	8.25175e-08	2.08029e-07	OK	476	475	432	356	364	254	12.3891	11.7898	13.0661	7.62784	7.61865	7.60783
BUD31	647	-1.10846	0.151893	-7.29762	2.92895e-13	1.08556e-12	OK	728	1129	682	526	462	344	40.0759	59.2689	43.6281	23.8374	20.4522	21.7925
BVES	222.063	0.529429	0.155267	3.40981	0.000650087	0.00113596	OK	182	191	145	322	314	220	1.80574	1.80716	1.67179	2.63002	2.50529	2.5119
BVES-AS1	4.4711	0.89694	0.790702	1.13436	0.256644	NaN	Low	3	1	4	9	7	4	0.100437	0.0319266	0.155619	0.248048	0.188459	0.154109
BYSL	311.421	-0.321735	0.141302	-2.27693	0.0227905	0.0324939	OK	337	373	278	352	319	231	9.72329	10.263	9.3209	8.36078	7.4015	7.66993
BZRAP1	857.331	-0.261627	0.13424	-1.94894	0.0513022	0.068944	OK	1017	947	710	843	1108	610	7.58542	6.7358	6.15385	5.17615	6.64575	5.23582
BZRAP1-AS1	20.115	-0.0209106	0.42546	-0.0491483	0.960801	0.966819	OK	26	17	15	26	26	14	0.497775	0.310377	0.333719	0.409783	0.400294	0.308449
BZW1	4296.4	-0.703081	0.115981	-6.06201	1.34429e-09	3.88553e-09	OK	4371	6111	4674	3859	3908	2840	68.4021	91.1973	84.9977	49.7146	49.18	51.145
BZW2	1433.5	0.00959596	0.107704	0.0890961	0.929006	0.940777	OK	1287	1550	1228	1740	1647	1273	39.4528	45.3118	43.7448	43.9105	40.6011	44.9079
C10orf10	171.117	1.46714	0.210736	6.96199	3.35495e-12	1.16193e-11	OK	72	77	104	346	276	201	2.00679	2.04664	3.36847	7.939	6.1862	6.44705
C10orf105	60.9455	-2.96512	0.310862	-9.53839	1.45073e-21	8.37704e-21	OK	111	109	89	14	16	13	1.2917	1.20961	1.20353	0.134118	0.149728	0.174091
C10orf107	29.7147	1.51107	0.388283	3.89167	9.95564e-05	0.000190145	OK	13	11	18	60	43	40	0.596178	0.481067	0.959256	2.26519	1.58579	2.111
C10orf11	9.94531	1.97257	0.63013	3.13041	0.0017456	NaN	Low	3	3	4	14	18	19	0.108061	0.103051	0.167432	0.415142	0.521394	0.787586
C10orf111	5.75823	-1.65106	0.769259	-2.14631	0.0318486	NaN	Low	9	14	4	1	6	1	0.301487	0.447234	0.15571	0.027577	0.16163	0.0385498
C10orf113	0.918889	-1.81955	1.05899	-1.71819	0.0857613	NaN	Low	0	2	3	0	0	0	0	0.178352	0.326001	0	0	0
C10orf12	140.571	0.532272	0.191951	2.77296	0.00555491	0.00864695	OK	126	99	100	183	204	151	1.59174	1.19267	1.46802	1.90316	2.07242	2.19521
C10orf120	0	NaN	NaN	NaN	NaN	NaN	Low	0	0	0	0	0	0	0	0	0	0	0	0
C10orf126	4.36566	-3.93062	0.988824	-3.97504	7.0367e-05	NaN	Low	7	11	7	0	0	0	0.187111	0.280399	0.217435	0	0	0
C10orf128	1.19998	-0.834485	1.04941	-0.795195	0.4265	NaN	Low	2	2	1	1	0	1	0.0560161	0.0534187	0.0325471	0.023057	0	0.0322314
C10orf131	2.86023	-2.10725	0.949383	-2.2196	0.026446	NaN	Low	5	3	6	0	1	1	0.244118	0.139679	0.340416	0	0.0392622	0.0561856
C10orf142	2.06063	-0.789096	0.972973	-0.811015	0.417357	NaN	Low	3	3	2	0	2	2	0.15518	0.147984	0.120219	0	0.0831934	0.119053
C10orf2	251.287	-0.899224	0.156889	-5.73159	9.94906e-09	2.70368e-08	OK	346	293	289	204	211	153	5.42049	4.37735	5.26126	2.63095	2.65822	2.75835
C10orf25	49.1815	0.164656	0.285517	0.576696	0.564145	0.612654	OK	48	41	42	54	66	48	0.81659	0.665162	0.830313	0.75627	0.902926	0.939723
C10orf32	136.334	0.13887	0.186162	0.745963	0.45569	0.506087	OK	133	140	98	165	180	121	3.1361	3.14809	2.6853	3.20289	3.41315	3.28336
C10orf32-ASMT	0	NaN	NaN	NaN	NaN	NaN	Low	0	0	0	0	0	0	0	0	0	0	0	0
C10orf35	179.668	-1.36791	0.173726	-7.87396	3.43599e-15	1.41742e-14	OK	236	274	228	122	127	78	12.5932	13.943	14.138	5.35926	5.44971	4.78977
C10orf53	0.170371	-0.54103	0.791271	-0.683747	0.494135	NaN	Low	1	0	0	0	0	0	0.0481682	0	0	0	0	0
C10orf54	311.042	3.33	0.181544	18.3427	3.77826e-75	1.01524e-73	OK	57	48	52	727	609	499	0.685678	0.550639	0.726906	7.19946	5.89126	6.90783
C10orf55	0.495314	-1.22771	1.00167	-1.22566	0.220327	NaN	Low	1	2	0	0	0	0	0.0228478	0.0435768	0	0	0	0
C10orf62	0.170371	-0.54103	0.791271	-0.683747	0.494135	NaN	Low	1	0	0	0	0	0	0.046229	0	0	0	0	0
C10orf67	4.29251	0.273696	0.795738	0.343952	0.730882	NaN	Low	6	4	1	4	5	6	0.117057	0.0744196	0.0226713	0.0642431	0.0784444	0.134708
C10orf71	0.646942	0.581651	1.05172	0.553046	0.580232	NaN	Low	1	0	0	2	0	1	0.010862	0	0	0.0178838	0	0.0124999
C10orf71-AS1	0	NaN	NaN	NaN	NaN	NaN	Low	0	0	0	0	0	0	0	0	0	0	0	0
C10orf76	331.104	-0.882621	0.137892	-6.4008	1.54566e-10	4.79386e-10	OK	430	438	356	293	272	193	6.02026	5.84792	5.79197	3.37703	3.0624	3.10957
C10orf82	47.4947	-0.480405	0.28963	-1.65868	0.0971797	0.124549	OK	50	67	42	47	49	33	2.88815	3.69068	2.81922	2.23495	2.2761	2.19361
C10orf88	191.841	0.830962	0.173312	4.79459	1.63009e-06	3.69097e-06	OK	119	138	133	280	325	199	2.21333	2.44771	2.87463	4.28725	4.86104	4.25941
C10orf90	2.67029	0.827736	0.918699	0.900987	0.367595	NaN	Low	3	2	0	4	5	3	0.0559251	0.0355547	0	0.0613856	0.0749551	0.0643581
C10orf91	3.86623	2.06605	0.870466	2.3735	0.0176204	NaN	Low	1	1	1	8	9	5	0.0778001	0.0741927	0.0904086	0.512378	0.563078	0.447658
C10orf95	10.3443	0.317813	0.562846	0.564654	0.572309	0.620699	OK	12	7	7	12	17	9	0.469025	0.260912	0.317938	0.386115	0.53433	0.404812
C10orf99	0.197982	-0.559992	0.80038	-0.699657	0.484141	NaN	Low	0	0	1	0	0	0	0	0	0.0805816	0	0	0
C11orf1	258.153	0.32536	0.163206	1.99356	0.0462007	0.0625413	OK	185	272	196	366	336	236	10.8057	15.1507	13.3036	17.5989	15.7822	15.8632
C11orf16	0.828157	-1.73386	1.05457	-1.64413	0.100149	NaN	Low	2	3	0	0	0	0	0.0596535	0.0853312	0	0	0	0
C11orf21	1.61448	0.687437	1.00257	0.685672	0.49292	NaN	Low	1	1	1	2	3	2	0.0253831	0.0242061	0.0294967	0.0417921	0.0612366	0.0584211
C11orf24	644.181	0.958949	0.129694	7.39391	1.42571e-13	5.38137e-13	OK	445	418	377	1050	904	789	12.1552	10.8883	11.9667	23.611	19.8572	24.8014
C11orf30	780.965	-0.662512	0.12787	-5.18115	2.20526e-07	5.36513e-07	OK	1032	883	807	661	820	494	8.57508	6.99681	7.79223	4.52148	5.47921	4.72369
C11orf31	771.43	0.665182	0.123724	5.37636	7.60073e-08	1.92426e-07	OK	551	654	494	1222	1023	826	24.4486	27.6733	25.4718	44.6369	36.5026	42.1773
C11orf39	0	NaN	NaN	NaN	NaN	NaN	Low	0	0	0	0	0	0	0	0	0	0	0	0
C11orf40	0	NaN	NaN	NaN	NaN	NaN	Low	0	0	0	0	0	0	0	0	0	0	0	0
C11orf42	6.78672	-3.43908	0.844989	-4.06997	4.70201e-05	NaN	Low	20	13	5	1	1	0	1.00466	0.622751	0.29187	0.0413534	0.0403958	0
C11orf44	0	NaN	NaN	NaN	NaN	NaN	Low	0	0	0	0	0	0	0	0	0	0	0	0
C11orf45	49.989	1.3436	0.311442	4.31411	1.60246e-05	3.3096e-05	OK	19	27	32	82	76	72	0.282108	0.382302	0.552131	1.0023	0.907447	1.23024
C11orf49	675.913	-0.1707	0.115516	-1.47772	0.139482	0.17406	OK	701	714	619	791	728	547	15.9213	15.4646	16.3373	14.7896	13.2965	14.2969
[truncated: 24,365 more rows]

## Sheet: DEGs
GeneName	baseMean	log2FoldChange	lfcSE	stat	pvalue	padj	status	1-1	1-2	1-3	2-1	2-2	2-3	1-1	1-2	1-3	2-1	2-2	2-3
March1	225.513	-2.51349	0.511261	-4.91625	8.8218e-07	2.04382e-06	OK	390	419	306	37	134	35	3.90588	4.00175	3.56128	0.305054	1.07921	0.403384
Marc2	100.276	1.79044	0.232876	7.68839	1.48999e-14	5.93143e-14	OK	41	41	44	181	216	117	1.49655	1.42716	1.86634	5.43885	6.34026	4.91462
March3	752.952	1.47117	0.144525	10.1793	2.45268e-24	1.58874e-23	OK	344	361	414	1428	1226	946	4.70717	4.71074	6.58311	16.0861	13.4908	14.8966
March4	19.1826	-2.68258	0.500133	-5.36373	8.15186e-08	2.05644e-07	OK	31	32	32	5	5	5	0.39998	0.393738	0.479795	0.0531089	0.0518791	0.0742408
March5	1344.62	-0.229361	0.102326	-2.24148	0.0249948	0.0353841	OK	1360	1481	1280	1435	1504	1079	19.8896	20.6549	21.7533	17.2766	17.688	18.1595
March6	3685.01	-0.358836	0.122679	-2.92499	0.00344465	0.00551122	OK	4232	4195	3379	3522	4705	2422	25.0579	23.6871	23.2497	17.1676	22.4029	16.5032
March8	743.172	0.304007	0.116912	2.6003	0.00931423	0.0140308	OK	673	681	540	982	921	750	6.12382	5.90929	5.70993	7.35596	6.73926	7.85352
March9	444.396	-0.69094	0.139212	-4.96322	6.93357e-07	1.62227e-06	OK	553	533	473	435	350	311	10.637	9.77688	10.5726	6.88814	5.41384	6.88412
Sept3	1825.61	-4.66149	0.12809	-36.3923	5.62749e-290	2.82918e-287	OK	3407	3874	2763	179	148	119	42.0142	45.5579	39.5944	1.81718	1.46768	1.68875
Sept4	67.6042	-1.0078	0.276212	-3.64865	0.000263618	0.000481425	OK	85	114	63	55	68	26	1.55032	1.98284	1.33528	0.825819	0.99737	0.545722
Sept6	920.542	-1.80331	0.11476	-15.7137	1.2184e-55	2.14804e-54	OK	1385	1514	1181	447	499	376	13.917	14.5078	13.7904	3.69764	4.0322	4.34791
Sept7	6200.49	0.705027	0.10756	6.5547	5.57542e-11	1.78352e-10	OK	4036	4948	4366	9101	9749	6286	53.2964	62.31	66.9978	98.9365	103.527	95.5251
Sept8	1971.77	1.01728	0.103799	9.80045	1.12081e-22	6.77047e-22	OK	1367	1222	1111	3084	3289	2230	13.2941	11.3329	12.5555	24.6902	25.7217	24.9569
Sept9	9499.97	0.719561	0.1075	6.69357	2.17793e-11	7.16097e-11	OK	6710	7609	6096	14836	12483	10826	52.7543	57.0484	55.6942	96.0224	78.9223	97.9488
Sept10	1559.57	2.1955	0.119191	18.42	9.07865e-76	2.49543e-74	OK	480	554	540	3179	2985	2173	8.46435	9.31628	11.0656	46.1491	42.3294	44.0969
Sept11	2911.27	-0.349851	0.0990288	-3.53282	0.000411155	0.000735182	OK	3000	3543	2751	2944	3058	2285	29.6828	33.43	31.6304	23.9796	24.3314	26.0175
Sept15	1576.26	0.729497	0.110357	6.61036	3.83376e-11	1.24038e-10	OK	1033	1248	1080	2375	2290	1718	32.2344	37.1376	39.1627	61.0103	57.4645	61.6933
A1BG	372.652	0.666045	0.184352	3.61289	0.000302799	0.000549182	OK	248	316	253	665	388	421	8.06302	9.79747	9.55864	17.7987	10.1443	15.7516
A1CF	47.5303	1.23116	0.310014	3.97131	7.14773e-05	0.000138468	OK	34	28	18	71	74	69	0.204865	0.16089	0.126035	0.352183	0.358564	0.478447
A2M	379.208	1.82122	0.155548	11.7084	1.15478e-31	9.8078e-31	OK	176	176	123	665	646	584	2.17178	2.07108	1.76375	6.75532	6.41035	8.29301
A4GALT	27.9659	1.49516	0.423737	3.52851	0.000417905	0.000746738	OK	4	19	17	53	52	32	0.109783	0.49729	0.542192	1.19749	1.14769	1.0107
AACS	558.91	0.374505	0.130116	2.87823	0.00399908	0.00634294	OK	443	526	415	788	677	574	7.65899	8.6723	8.33768	11.2154	9.41243	11.4202
AACSP1	18.2309	-4.25926	0.660554	-6.44801	1.13331e-10	3.55169e-10	OK	45	32	24	2	1	1	1.18902	0.80632	0.736916	0.0435038	0.0212482	0.0304069
AADAT	172.201	-1.96599	0.194965	-10.0838	6.51462e-24	4.13397e-23	OK	282	249	248	72	103	53	6.27819	5.28647	6.41603	1.31959	1.84403	1.35787
AAED1	154.476	1.11272	0.184334	6.03642	1.57568e-09	4.53834e-09	OK	89	98	89	271	237	180	4.17148	4.38034	4.84753	10.4566	8.93294	9.70888
AAGAB	546.073	-0.67059	0.127904	-5.24292	1.58054e-07	3.88958e-07	OK	592	734	584	535	501	340	9.97961	11.7996	11.4402	7.42448	6.79165	6.59579
AAMDC	255.37	1.79347	0.166944	10.743	6.39604e-27	4.59577e-26	OK	99	138	88	501	452	339	11.2782	14.9922	11.6498	46.9855	41.4085	44.4428
AAR2	501.929	0.430714	0.132311	3.25532	0.00113263	0.0019212	OK	444	405	364	704	626	530	9.21986	8.02005	8.7836	12.0347	10.4535	12.6652
AARD	46.0405	3.14076	0.372105	8.44053	3.15914e-17	1.44894e-16	OK	11	7	7	99	101	71	0.353629	0.214602	0.261507	2.62006	2.61109	2.62669
AARS2	508.1	1.22974	0.141618	8.68351	3.83737e-18	1.84357e-17	OK	352	266	244	816	906	602	4.22639	3.04572	3.40445	8.06562	8.74784	8.31801
AATBC	24.1543	-2.73318	0.457718	-5.97133	2.35334e-09	6.68308e-09	OK	49	37	35	8	7	4	0.611876	0.440606	0.507885	0.0822391	0.0702928	0.0574809
AATK	294.495	-2.59969	0.175302	-14.8298	9.40287e-50	1.40772e-48	OK	562	496	388	115	81	72	6.02241	5.0687	4.83165	1.0145	0.698014	0.887896
ABALON	88.8118	-1.62267	0.245059	-6.62154	3.5548e-11	1.1518e-10	OK	130	166	91	47	50	42	3.9223	4.77625	3.19057	1.16739	1.21315	1.45829
ABAT	905.952	-2.7256	0.139309	-19.5652	3.06405e-85	1.05183e-83	OK	1814	1379	1287	277	299	195	17.5638	12.7329	14.4807	2.20791	2.32808	2.17276
ABCA1	1353.35	-0.32454	0.129238	-2.51118	0.0120328	0.0178516	OK	1741	1401	1153	1291	1504	1090	9.51839	7.30438	7.32527	5.81047	6.61238	6.85783
ABCA11P	88.2067	0.864852	0.24116	3.58622	0.000335504	0.000604629	OK	74	49	53	119	135	112	2.24212	1.41581	1.86609	2.96821	3.28932	3.90518
ABCA13	17.7512	-4.20827	0.657243	-6.40292	1.52436e-10	4.73061e-10	OK	37	31	29	1	1	2	0.123627	0.0987768	0.1126	0.00275063	0.00268694	0.00769021
ABCA2	3008.29	-1.421	0.109928	-12.9267	3.18382e-38	3.39861e-37	OK	4736	4525	3281	2001	1873	1425	32.5268	29.6367	26.1858	11.3135	10.3446	11.2627
ABCA3	794.856	-3.20299	0.13705	-23.371	8.43754e-121	5.64373e-119	OK	1517	1434	1140	182	162	153	13.1513	11.8553	11.4846	1.29889	1.12939	1.5264
ABCA4	31.8238	0.989144	0.35278	2.80386	0.00504954	0.00790529	OK	18	25	17	55	45	38	0.141092	0.186874	0.154849	0.354905	0.283653	0.342774
ABCA7	985.734	-0.460782	0.118469	-3.88947	0.000100464	0.000191808	OK	1241	1111	906	968	1088	661	10.4508	8.92225	8.8662	6.71082	7.36807	6.40585
ABCA8	36.1737	0.92976	0.328037	2.83432	0.00459233	0.00723091	OK	22	26	22	58	56	41	0.210387	0.23711	0.244483	0.456609	0.430655	0.451207
ABCB10	440.058	0.72329	0.136957	5.28116	1.28372e-07	3.18072e-07	OK	303	314	320	685	638	462	4.51055	4.45756	5.53562	8.39456	7.63753	7.91452
ABCB4	11.5464	1.50193	0.609669	2.46351	0.0137583	0.0202459	OK	9	5	2	9	25	21	0.129576	0.0686487	0.0334612	0.106671	0.289446	0.347934
ABCB6	1505.71	-2.76681	0.119957	-23.065	1.04098e-117	6.59498e-116	OK	2500	3047	1984	462	460	327	47.5617	55.2803	43.862	7.23569	7.03754	7.15914
ABCB8	393.233	-0.329154	0.143438	-2.29474	0.021748	0.0311156	OK	494	433	325	391	426	312	5.99023	5.00709	4.57962	3.90314	4.15405	4.35379
ABCC10	401.556	-0.287806	0.136945	-2.10162	0.035587	0.049147	OK	483	414	360	450	422	305	5.07543	4.14865	4.396	3.89277	3.56602	3.68826
ABCC11	12.9788	-2.23548	0.563773	-3.9652	7.33339e-05	0.0001418	OK	22	22	18	5	3	5	0.257368	0.245434	0.2447	0.0481529	0.0282227	0.0673128
ABCC4	275.207	0.52472	0.146184	3.58945	0.000331383	0.000597893	OK	215	222	203	396	403	263	1.9704	1.94021	2.16193	2.98766	2.97007	2.77375
ABCC5	705.301	0.318062	0.138556	2.29556	0.0217013	0.0310545	OK	743	589	462	918	1008	636	6.04256	4.56802	4.3662	6.14604	6.59231	5.9523
ABCC6	87.2668	1.91505	0.241103	7.94286	1.9757e-15	8.28393e-15	OK	40	36	27	166	171	115	0.411661	0.353316	0.322904	1.4064	1.41521	1.36199
ABCC6P1	45.776	2.28162	0.331369	6.88544	5.76086e-12	1.96333e-11	OK	17	14	12	85	99	65	0.358326	0.281409	0.293928	1.47492	1.67807	1.57666
ABCC8	22.5959	-6.07049	0.858626	-7.07001	1.54925e-12	5.47987e-12	OK	39	47	42	0	0	0	0.454761	0.522633	0.569112	0	0	0
ABCC9	66.9657	-1.09005	0.253463	-4.30062	1.70317e-05	3.50647e-05	OK	88	96	77	55	55	30	0.597099	0.621177	0.607133	0.307218	0.300104	0.234251
ABCD1	436.791	1.48044	0.148327	9.98095	1.84691e-23	1.14953e-22	OK	237	206	207	798	673	601	3.71389	3.07843	3.76948	10.2945	8.48089	10.8381
ABCD3	690.483	0.302708	0.119725	2.52837	0.0114594	0.0170562	OK	552	695	515	900	912	665	8.34709	10.0222	9.04967	11.2036	11.0901	11.5721
ABCG1	348.635	1.13108	0.146325	7.7299	1.07633e-14	4.31778e-14	OK	234	206	180	613	525	417	3.72689	3.12881	3.33145	8.03734	6.72413	7.64299
ABCG2	86.5179	1.69785	0.255372	6.64852	2.96047e-11	9.63838e-11	OK	32	37	44	159	134	131	0.385993	0.42561	0.616754	1.57887	1.29981	1.81843
ABCG4	48.7066	1.25199	0.305529	4.09778	4.17124e-05	8.24567e-05	OK	31	20	29	86	76	61	0.452328	0.278293	0.491722	1.03302	0.891766	1.02428
ABHD11	101.118	0.760106	0.218738	3.47496	0.000510933	0.000904154	OK	79	77	58	176	150	94	2.7457	2.5521	2.34252	5.0357	4.19241	3.75967
ABHD14B	369.881	1.44572	0.144898	9.97748	1.91258e-23	1.18945e-22	OK	195	207	162	709	585	466	4.59426	4.65085	4.43533	13.7514	11.0836	12.6346
ABHD15	180.567	0.971484	0.178956	5.4286	5.67969e-08	1.4535e-07	OK	136	124	88	313	278	193	2.32746	2.0237	1.75007	4.4097	3.82591	3.80099
ABHD16B	79.8856	1.31419	0.255923	5.13511	2.81986e-07	6.81569e-07	OK	57	37	35	147	117	105	1.84276	1.14071	1.3149	3.91229	3.04176	3.90642
ABHD17B	445.961	-0.687962	0.133442	-5.15553	2.52915e-07	6.12537e-07	OK	505	549	505	400	386	315	8.89427	9.22087	10.3357	5.79962	5.46703	6.38448
ABHD17C	347.728	0.491493	0.145404	3.38018	0.000724378	0.00125788	OK	258	290	270	531	453	340	6.27689	6.72827	7.6334	10.6351	8.86275	9.51918
ABHD2	897.516	0.740388	0.11345	6.52613	6.74901e-11	2.14704e-10	OK	665	694	553	1339	1260	1028	4.18066	4.16067	4.03997	6.92986	6.37	7.43725
ABHD4	1079.04	1.34784	0.126068	10.6914	1.11672e-26	7.91815e-26	OK	500	634	584	1880	1789	1359	11.4421	13.8359	15.5302	35.4172	32.9224	35.7891
ABHD5	413.899	0.910257	0.132411	6.87447	6.22209e-12	2.11543e-11	OK	261	293	260	625	648	479	2.7995	2.99701	3.24073	5.51874	5.58933	5.91249
ABI1	964.785	0.500014	0.120955	4.13389	3.56672e-05	7.09204e-05	OK	707	779	771	1322	1432	936	10.7504	11.296	13.6235	16.5484	17.5103	16.3786
ABI2	3574.78	-1.42815	0.093699	-15.2419	1.86354e-52	3.00344e-51	OK	5039	5496	4325	2233	2460	1616	41.7672	43.4429	41.6588	15.237	16.3973	15.4145
ABI3BP	268.616	2.34636	0.173743	13.5048	1.46606e-41	1.7349e-40	OK	70	94	84	477	590	393	0.898536	1.15066	1.25299	5.04053	6.09025	5.80532
ABL1	3966.89	0.569619	0.111659	5.1014	3.37147e-07	8.08624e-07	OK	3251	3093	2724	5995	4975	4329	30.3415	27.5284	29.5432	46.0606	37.3387	46.4947
ABLIM1	507.605	-0.774474	0.121995	-6.34842	2.17531e-10	6.67893e-10	OK	611	668	545	426	470	321	4.22516	4.40513	4.37953	2.42511	2.61363	2.55448
ABLIM2	28.8779	-3.34961	0.462295	-7.24561	4.30506e-13	1.57647e-12	OK	62	51	39	5	6	4	0.700752	0.549698	0.512232	0.0465225	0.0545343	0.052027
ABO	34.094	0.938893	0.371691	2.52601	0.0115367	0.0171597	OK	25	15	25	51	73	27	0.909064	0.520148	1.05639	1.52667	2.13463	1.12983
ABR	2829.96	0.616518	0.108542	5.67998	1.34707e-08	3.62717e-08	OK	2229	2401	1749	4338	3718	3040	19.228	19.7513	17.5325	30.8059	25.7916	30.1782
ABRACL	223.204	-0.646915	0.161896	-3.99586	6.44591e-05	0.000125402	OK	240	295	241	223	214	133	16.3076	19.1154	19.0295	12.474	11.6934	10.3999
ABT1	489.275	-0.336234	0.14716	-2.28481	0.0223237	0.0318808	OK	573	540	442	553	421	414	14.5381	13.0655	13.0318	11.5504	8.58973	12.0878
ABTB1	246.278	1.28592	0.154312	8.33321	7.86791e-17	3.54807e-16	OK	139	144	123	400	446	294	3.94703	3.89941	4.05873	9.35052	10.1844	9.60724
ABTB2	432.38	-0.471181	0.137962	-3.4153	0.00063712	0.00111417	OK	543	498	392	426	401	340	6.35879	5.56141	5.33446	4.10681	3.77628	4.58194
ACAA1	677.832	0.272531	0.120429	2.26301	0.0236348	0.033633	OK	622	666	467	892	856	657	17.9734	18.3524	15.6814	21.219	19.8911	21.8474
ACAA2	2174.54	0.91829	0.113947	8.05889	7.69918e-16	3.29286e-15	OK	1289	1685	1304	3580	3214	2451	38.2678	47.7047	44.987	87.4951	76.7311	83.7374
ACACA	797.451	0.68849	0.12634	5.44949	5.05159e-08	1.29787e-07	OK	673	590	476	1127	1123	922	3.39554	2.83875	2.79081	4.681	4.55638	5.35329
ACAD11	78.0435	-1.26763	0.247619	-5.11929	3.06696e-07	7.37974e-07	OK	109	119	88	42	67	39	1.75995	1.83233	1.65115	0.55827	0.869952	0.724662
ACAD9	452.485	1.29261	0.135742	9.52252	1.69036e-21	9.73193e-21	OK	287	254	205	806	739	548	5.99001	5.05546	4.97198	13.8485	12.4033	13.162
ACADM	625.449	0.44235	0.119257	3.70923	0.000207894	0.000384391	OK	533	513	460	878	909	574	11.1976	10.2777	11.2301	15.1849	15.357	13.8773
ACADS	390.555	1.78713	0.155929	11.4611	2.06753e-30	1.67302e-29	OK	156	201	141	791	622	547	4.29179	5.2734	4.50778	17.9148	13.761	17.318
ACADSB	376.029	1.23942	0.140499	8.82159	1.12846e-18	5.58496e-18	OK	232	217	186	580	698	446	2.24215	1.99994	2.08891	4.61451	5.42473	4.9603
ACADVL	6903.79	0.376991	0.109865	3.43142	0.000600434	0.00105333	OK	5658	6833	4688	8895	10500	6199	128.965	148.525	124.173	166.907	192.461	162.602
ACAN	251.227	2.69238	0.185386	14.5231	8.64978e-48	1.2379e-46	OK	55	66	67	552	457	397	0.357229	0.408798	0.505695	2.95151	2.38696	2.96736
ACAP3	2376.61	-0.801535	0.126192	-6.35171	2.12941e-10	6.54187e-10	OK	3428	2907	2299	1993	2378	1325	52.3607	42.3438	40.8068	25.0606	29.2093	23.2904
ACAT2	229.377	0.53434	0.154431	3.46005	0.000540066	0.000953328	OK	189	187	157	338	334	217	5.6845	5.36356	5.48732	8.36889	8.07835	7.5108
ACBD5	973.049	-0.303641	0.116887	-2.59773	0.00938419	0.0141293	OK	951	1080	1012	1010	1085	739	12.8327	13.8977	15.8689	11.2196	11.7737	11.4757
ACBD6	584.364	0.394671	0.125542	3.14374	0.00166803	0.00278244	OK	507	526	406	857	727	573	18.0137	17.8222	16.763	25.0667	20.7718	23.4286
ACBD7	61.5146	-1.08197	0.263587	-4.10479	4.04679e-05	8.01184e-05	OK	77	97	66	44	52	32	1.31189	1.57601	1.30671	0.617135	0.712452	0.627412
ACCS	128.723	2.31891	0.260735	8.89376	5.90771e-19	2.97005e-18	OK	59	30	31	203	339	167	1.50158	0.728114	0.91683	4.25318	6.93813	4.89114
ACD	539.75	-0.688954	0.12563	-5.48401	4.15794e-08	1.07435e-07	OK	647	743	516	486	487	366	17.9809	19.6914	16.6642	11.1189	10.8838	11.7053
ACER3	481.7	0.356294	0.128358	2.77579	0.00550678	0.00857889	OK	377	465	360	613	661	480	2.88537	3.39385	3.20178	3.86225	4.06824	4.22763
ACHE	152.795	-0.966169	0.179939	-5.36944	7.89819e-08	1.99535e-07	OK	204	211	162	115	125	94	3.79552	3.74372	3.50256	1.7614	1.87023	2.01263
ACIN1	2608.3	0.32999	0.14835	2.22441	0.0261211	0.0368714	OK	2722	2136	1739	3124	4345	2141	30.3884	22.7406	22.5605	28.7112	39.0081	27.5063
ACKR1	24.5134	-2.3776	0.442056	-5.3785	7.51095e-08	1.90246e-07	OK	53	37	29	9	8	7	1.37696	0.916699	0.875532	0.19249	0.16714	0.209285
ACKR2	16.2768	1.22198	0.506212	2.41396	0.0157802	0.0230449	OK	6	6	14	34	22	19	0.116385	0.110988	0.315575	0.542931	0.343173	0.424125
ACKR3	1861.79	0.854489	0.107	7.98587	1.39532e-15	5.89325e-15	OK	1239	1321	1196	3043	2699	2054	33.8757	34.443	37.9995	68.492	59.3425	64.6269
ACKR4	10.5302	-1.72542	0.619945	-2.78318	0.00538288	0.00839907	OK	17	25	7	4	9	2	0.376574	0.528108	0.180189	0.0729427	0.160321	0.0509832
ACO1	1140.43	0.731862	0.116673	6.27276	3.54702e-10	1.07299e-09	OK	744	981	717	1734	1664	1230	11.8005	14.8381	13.2153	22.6411	21.224	22.4507
ACOT1	30.0836	1.07167	0.381046	2.81243	0.0049168	0.00770676	OK	11	25	18	48	41	42	0.394	0.853933	0.749213	1.41535	1.18095	1.7312
ACOT11	27.6918	1.69205	0.390906	4.32854	1.501e-05	3.10871e-05	OK	15	11	10	49	50	39	0.25398	0.177616	0.196761	0.683007	0.680807	0.759923
ACOT13	416.172	0.554182	0.128137	4.3249	1.52598e-05	3.15793e-05	OK	326	352	281	588	580	438	4.26082	4.38732	4.26787	6.32664	6.09605	6.58788
ACOT2	109.712	1.59531	0.224256	7.11378	1.1291e-12	4.03048e-12	OK	57	56	41	211	165	156	1.42977	1.33955	1.1951	4.35706	3.32828	4.5031
ACOT7	434.543	-0.335002	0.14492	-2.31164	0.0207978	0.0298493	OK	442	538	402	500	389	351	10.6229	12.3306	11.2273	9.89261	7.51823	9.70786
ACOT9	243.154	1.21994	0.157788	7.73156	1.06239e-14	4.26405e-14	OK	127	151	135	397	427	286	4.22229	4.78743	5.21564	10.8656	11.4161	10.9422
ACOX1	662.892	0.308108	0.117474	2.62277	0.00872191	0.0131921	OK	597	586	500	834	866	670	4.32853	4.05177	4.21275	4.97798	5.04928	5.59032
ACOX2	100.216	1.44236	0.223294	6.45948	1.05063e-10	3.29722e-10	OK	58	50	44	187	159	130	1.44225	1.18567	1.27144	3.82802	3.17947	3.72008
ACOX3	245.7	1.14638	0.16205	7.07424	1.50272e-12	5.3227e-12	OK	170	134	129	425	398	282	3.39624	2.55291	2.99481	6.98971	6.39408	6.48328
ACP2	430.608	1.52706	0.136808	11.1621	6.24724e-29	4.78209e-28	OK	232	206	190	801	730	549	5.75156	4.87019	5.4737	16.3475	14.5535	15.6627
ACPP	66.3827	1.66348	0.272808	6.09765	1.07641e-09	3.13566e-09	OK	30	32	27	127	100	98	0.451151	0.458914	0.471839	1.57226	1.20933	1.69599
ACR	22.1287	-1.11624	0.42064	-2.65367	0.0079621	0.0121323	OK	29	24	33	18	18	9	1.21539	0.959198	1.60716	0.621025	0.606644	0.434065
ACRBP	61.9383	-2.43985	0.331632	-7.35708	1.87982e-13	7.05272e-13	OK	117	100	84	13	39	10	3.56189	2.90319	2.97169	0.325806	0.954784	0.350341
ACSF2	813.707	1.92572	0.115438	16.6819	1.77373e-62	3.676e-61	OK	335	352	276	1554	1497	1131	7.93503	7.9511	7.59701	30.3023	28.5149	30.8292
ACSL1	491.657	0.829866	0.123288	6.73112	1.6836e-11	5.57326e-11	OK	362	354	291	757	769	527	4.3822	4.08665	4.09361	7.54397	7.48609	7.34159
ACSL3	1716.4	0.331815	0.117319	2.82831	0.00467942	0.0073606	OK	1263	1678	1373	2179	2340	1686	16.6285	21.068	21.0064	23.6172	24.7749	25.5449
ACSL4	720.293	1.03026	0.127797	8.06166	7.52647e-16	3.22342e-15	OK	416	467	453	1086	1152	886	4.47709	4.79292	5.66539	9.62171	9.97011	10.9732
ACSL6	26.8788	-3.77782	0.514372	-7.34452	2.06496e-13	7.72315e-13	OK	61	48	36	4	3	3	0.506494	0.380072	0.347357	0.0273417	0.0200314	0.0286656
ACSM3	29.5407	1.10486	0.377661	2.92554	0.00343864	0.00550444	OK	13	20	19	56	38	37	0.325803	0.477994	0.553343	1.15537	0.765844	1.06711
ACSS1	48.6827	-2.07587	0.312134	-6.65057	2.9196e-11	9.50931e-11	OK	67	82	75	21	22	16	0.956941	1.11688	1.24481	0.246917	0.252685	0.262982
ACSS3	618.748	1.63665	0.155237	10.5429	5.47929e-26	3.79364e-25	OK	213	351	286	1104	1101	832	4.03222	6.33654	6.29158	17.205	16.7609	18.1252
ACTA2	69.1284	1.67029	0.271136	6.16036	7.25799e-10	2.14722e-09	OK	36	27	29	116	114	107	1.11669	0.798684	1.04534	2.96216	2.84368	3.81953
ACTB	36227	-0.258967	0.115455	-2.24301	0.0248961	0.03527	OK	34590	46220	32007	41839	35818	29135	1096.05	1396.65	1178.56	1091.39	912.694	1062.4
ACTC1	101.067	1.35077	0.249089	5.42283	5.86631e-08	1.49879e-07	OK	46	45	67	206	162	110	0.71518	0.667192	1.21049	2.6366	2.02543	1.96809
ACTG1	56549.8	-0.619665	0.116167	-5.33426	9.59327e-08	2.40565e-07	OK	60855	77740	56945	57414	46559	40017	1659.9	2022.13	1804.97	1289.21	1021.25	1256.1
ACTG1P20	43.5995	-2.61181	0.411273	-6.35056	2.14534e-10	6.5882e-10	OK	85	65	65	3	27	8	1.84027	1.34201	1.63533	0.0534693	0.470081	0.199319
ACTG1P4	19.5684	-4.15191	0.630413	-6.58601	4.5181e-11	1.45395e-10	OK	35	49	25	3	2	0	1.0134	1.35298	0.841169	0.0715082	0.0465682	0
ACTG2	66.0797	2.05826	0.276761	7.43696	1.03028e-13	3.91537e-13	OK	20	26	25	125	128	94	0.862757	1.06958	1.25322	4.43904	4.44032	4.6664
ACTL10	17.5844	1.2268	0.47024	2.60887	0.00908411	0.013708	OK	6	13	10	35	28	19	0.169871	0.350988	0.329002	0.81575	0.637488	0.619039
ACTL6A	841.825	-0.775597	0.123707	-6.26963	3.619e-10	1.09391e-09	OK	896	1181	946	764	735	521	26.4364	33.2295	32.435	18.557	17.4392	17.69
ACTL6B	90.7517	-7.37872	0.710494	-10.3853	2.89128e-25	1.9473e-24	OK	232	167	121	0	1	0	8.7006	5.97253	5.27323	0	0.0301583	0
ACTN1	1714.64	0.711711	0.104354	6.82014	9.09519e-12	3.06417e-11	OK	1274	1285	1130	2645	2386	1873	19.2953	18.5595	19.888	32.9784	29.0602	32.645
ACTN2	107.838	-1.36023	0.228194	-5.96084	2.5094e-09	7.11201e-09	OK	159	167	120	59	96	43	1.78654	1.78942	1.56685	0.545743	0.867426	0.556007
ACTN3	51.8219	-0.73967	0.280223	-2.63957	0.00830103	0.0126019	OK	57	64	63	45	50	31	0.98251	1.05202	1.26192	0.63855	0.693071	0.614921
ACTN4	4908.35	0.944284	0.105472	8.95291	3.46229e-19	1.7657e-18	OK	3503	3227	2806	8123	7064	5736	50.8675	44.6868	47.3497	97.1039	82.489	95.8528
ACTR10	825.115	0.27628	0.120987	2.28355	0.0223981	0.0319754	OK	641	850	635	1097	1082	765	15.0774	19.0664	17.3569	21.242	20.4664	20.7074
ACTR1A	1712.26	-0.425892	0.0981177	-4.34062	1.42082e-05	2.94892e-05	OK	1911	2052	1631	1807	1731	1223	38.1911	39.1074	37.8778	29.729	27.8191	28.127
ACTR1B	1509.2	-0.381486	0.102776	-3.71183	0.000205765	0.000380679	OK	1695	1753	1415	1566	1491	1181	43.1005	42.5085	41.8118	32.7812	30.4885	34.5588
ACTR3	2700.97	-0.348926	0.109694	-3.18091	0.00146814	0.00246244	OK	2584	3339	2680	2770	2822	2104	25.2277	31.0873	30.4053	22.2631	22.1558	23.6389
ACTR3B	172.191	-1.07809	0.193826	-5.56215	2.66465e-08	6.99488e-08	OK	231	217	214	151	101	103	5.9825	5.35934	6.44042	3.21935	2.10348	3.06976
ACTR5	178.499	-0.811319	0.177386	-4.57374	4.79091e-06	1.04065e-05	OK	238	228	184	179	150	96	5.51235	5.03588	4.95231	3.41298	2.79381	2.55875
ACTR8	607.467	0.417774	0.12317	3.39186	0.000694201	0.00120817	OK	511	489	472	841	794	616	8.08705	7.38004	8.68042	10.9569	10.105	11.2188
ACTRT3	20.7107	2.31857	0.477847	4.85213	1.22146e-06	2.79659e-06	OK	6	4	8	38	47	29	0.171991	0.109344	0.266487	0.896726	1.08343	0.956642
ACVR1	462.26	0.461525	0.135012	3.4184	0.000629914	0.00110219	OK	336	411	355	652	600	481	6.19921	7.23135	7.61123	9.90296	8.90213	10.2126
ACVR2A	1195.83	-1.45611	0.121856	-11.9494	6.54172e-33	5.80596e-32	OK	1876	1531	1560	750	775	547	19.7893	15.4012	19.1228	6.51298	6.57424	6.6402
ACVR2B	3096.82	-0.965839	0.113763	-8.48994	2.06749e-17	9.5756e-17	OK	4422	3812	3417	2574	2278	1910	22.3244	18.3525	20.0464	10.6977	9.24828	11.0966
ACVRL1	98.8521	2.13292	0.245446	8.68997	3.62526e-18	1.74489e-17	OK	38	30	34	200	163	155	0.495419	0.372985	0.515107	2.14654	1.70892	2.3255
ACYP1	102.139	-0.456662	0.21161	-2.15804	0.0309247	0.0430977	OK	103	139	96	101	106	73	6.05932	7.79798	6.56278	4.89135	5.01462	4.94203
ACYP2	90.2951	-1.02765	0.239977	-4.2823	1.84971e-05	3.79212e-05	OK	88	136	120	71	75	47	4.13474	6.09376	6.55204	2.74628	2.83382	2.54132
ADA	640.537	1.56955	0.13024	12.0512	1.91212e-33	1.72556e-32	OK	282	352	281	1178	1053	868	10.5688	12.5806	12.2381	36.3449	31.736	37.4363
ADAL	170.031	-0.394068	0.170557	-2.31048	0.0208613	0.029924	OK	183	207	161	171	190	119	2.12611	2.29343	2.17365	1.6355	1.77514	1.59102
ADAM10	4227.89	1.01735	0.0948904	10.7214	8.0809e-27	5.77445e-26	OK	2694	2744	2485	6566	6790	4998	30.7271	29.8461	32.9366	61.6517	62.2786	65.6018
ADAM11	110.298	-0.514578	0.217518	-2.36568	0.0179968	0.0260791	OK	154	106	109	103	119	74	2.00866	1.31848	1.65212	1.10597	1.24819	1.11074
ADAM12	1068.2	1.44938	0.119127	12.1667	4.67735e-34	4.31596e-33	OK	546	531	538	1765	1866	1424	3.50782	3.25327	4.01658	9.33491	9.64055	10.5281
ADAM19	934.737	1.61099	0.11217	14.362	8.95456e-47	1.2383e-45	OK	452	442	411	1655	1761	1179	3.97492	3.70675	4.20012	11.9814	12.4536	11.9316
ADAM1A	45.322	-0.90237	0.344314	-2.62077	0.00877306	0.0132643	OK	74	50	46	29	59	17	1.49606	0.963982	1.0807	0.482655	0.959215	0.395515
ADAM20P1	20.6674	-1.7444	0.487904	-3.57529	0.000349846	0.000629601	OK	37	30	26	11	19	1	0.69974	0.541049	0.571397	0.171257	0.288957	0.0217636
ADAM22	163.779	-2.39018	0.205981	-11.6039	3.93829e-31	3.28051e-30	OK	320	246	220	62	70	38	1.932	1.41635	1.54351	0.308154	0.33986	0.264019
ADAM23	180.689	-2.30586	0.191624	-12.0332	2.37664e-33	2.13857e-32	OK	327	322	215	71	74	51	3.01609	2.83227	2.30444	0.539108	0.548876	0.541332
ADAM28	45.5174	-2.37428	0.337598	-7.03285	2.02351e-12	7.10119e-12	OK	80	73	66	15	24	8	0.600591	0.522628	0.575788	0.0927044	0.144892	0.0691154
ADAM33	1557.49	2.83243	0.175225	16.1645	8.97468e-59	1.72254e-57	OK	424	360	297	2760	4549	1824	6.84029	5.5385	5.56794	36.6554	59.016	33.8633
ADAM8	240.918	1.32475	0.159594	8.30075	1.0346e-16	4.62409e-16	OK	151	135	105	416	428	283	2.62644	2.23927	2.12232	5.95669	5.9866	5.66465
ADAM9	3302.96	2.02476	0.0967474	20.9283	2.9593e-97	1.32531e-95	OK	1217	1310	1162	6153	6499	4587	17.0512	17.5032	18.9191	70.9695	73.2245	73.9587
ADAMTS1	5486.31	2.41289	0.115648	20.8641	1.13576e-96	5.04297e-95	OK	1901	1484	1510	11208	10968	7894	23.4678	17.4705	21.6619	113.904	108.884	112.146
ADAMTS10	969.084	0.6396	0.143689	4.45128	8.53607e-06	1.80926e-05	OK	910	642	602	1423	1550	911	11.9727	8.05504	9.20403	15.4126	16.3994	13.7932
ADAMTS12	707.028	1.58235	0.129485	12.2203	2.42098e-34	2.25664e-33	OK	373	336	294	1276	1149	991	4.32304	3.71365	3.95966	12.1745	10.7089	13.2175
ADAMTS14	35.0179	1.89046	0.375069	5.0403	4.64798e-07	1.10257e-06	OK	17	15	9	70	49	58	0.18532	0.155936	0.114011	0.628191	0.429551	0.727608
ADAMTS18	387.236	3.03491	0.167537	18.1149	2.42919e-73	6.16594e-72	OK	61	94	81	828	780	625	0.592323	0.870437	0.913994	6.6188	6.09072	6.98401
ADAMTS19	222.465	3.5149	0.203168	17.3005	4.66193e-67	1.06223e-65	OK	34	40	26	507	468	356	0.383604	0.430373	0.340884	4.70904	4.24615	4.62221
ADAMTS19-AS1	11.0684	2.17659	0.645359	3.37268	0.000744417	0.00129138	OK	2	6	2	35	11	15	0.146098	0.417971	0.169775	2.10476	0.646178	1.26096
ADAMTS2	925.66	1.76778	0.135101	13.085	4.01397e-39	4.44618e-38	OK	396	397	391	1753	1473	1370	3.21597	3.0746	3.68998	11.7198	9.61979	12.8036
ADAMTS20	157.8	-1.72435	0.18745	-9.19903	3.612e-20	1.94583e-19	OK	247	263	185	83	96	59	2.47373	2.51184	2.15306	0.684311	0.773164	0.67999
ADAMTS3	146.719	0.639027	0.191328	3.33995	0.000837926	0.00144443	OK	104	103	116	205	233	146	1.02565	0.968685	1.32939	1.66433	1.84785	1.65696
ADAMTS4	161.922	1.47802	0.188169	7.85476	4.00551e-15	1.64734e-14	OK	94	71	76	290	285	202	1.24588	0.897403	1.17055	3.16422	3.03766	3.08103
ADAMTS5	124.045	3.2202	0.249919	12.885	5.46948e-38	5.77911e-37	OK	28	26	13	287	271	179	0.166373	0.147326	0.089763	1.40387	1.29491	1.22398
ADAMTS6	201.709	-0.564243	0.190883	-2.95596	0.00311697	0.00502266	OK	216	239	228	171	254	113	1.70638	1.80053	2.09308	1.11209	1.61362	1.0273
ADAMTS7	726.748	-1.5591	0.12746	-12.232	2.09658e-34	1.9613e-33	OK	1176	1052	867	459	401	329	12.299	10.4921	10.5369	3.95182	3.37252	3.95964
ADAMTS9	3151.88	0.612906	0.130173	4.70839	2.49683e-06	5.56537e-06	OK	2826	2045	2178	4472	4375	3470	22.1908	15.3135	19.8741	28.9083	27.6264	31.3564
ADAMTSL1	80.9399	1.43447	0.273993	5.23541	1.64616e-07	4.04467e-07	OK	57	25	40	154	146	90	0.409297	0.171192	0.333775	0.910343	0.843067	0.743708
ADAMTSL3	42.0123	1.40594	0.323764	4.34249	1.40874e-05	2.9262e-05	OK	21	21	22	84	62	53	0.164002	0.156398	0.199656	0.540046	0.389375	0.476324
ADAMTSL4	1482.75	2.59533	0.120937	21.4602	3.6697e-102	1.77066e-100	OK	368	438	383	2886	3434	2029	4.77821	5.42341	5.77891	30.8485	35.8561	30.3177
ADAMTSL5	416.04	2.62209	0.150972	17.3681	1.44012e-67	3.3055e-66	OK	131	110	88	908	838	593	2.63268	2.10814	2.05513	15.0222	13.543	13.7144
ADAP1	186.324	-1.54428	0.172853	-8.93411	4.10461e-19	2.08712e-18	OK	267	306	221	118	109	81	5.49667	6.00745	5.28701	1.99982	1.80451	1.91897
ADAR	4267.34	0.475307	0.102829	4.62229	3.79527e-06	8.32386e-06	OK	3858	3384	2916	5909	5820	4370	31.2342	26.1264	27.4337	39.3824	37.891	40.7141
ADARB1	673.022	1.02882	0.11775	8.73737	2.38595e-18	1.16094e-17	OK	453	422	381	1074	1131	746	3.64026	3.23391	3.55786	7.10492	7.30874	6.89873
ADARB2	28.0618	-1.09066	0.376972	-2.8932	0.00381338	0.00606382	OK	43	35	31	18	18	20	0.293011	0.227438	0.245475	0.100974	0.0986355	0.156834
ADAT2	117.19	-1.17841	0.224226	-5.25545	1.47664e-07	3.64309e-07	OK	172	154	138	67	115	53	1.31798	1.12534	1.22882	0.422645	0.708638	0.467361
ADAT3	104.344	-0.693488	0.226682	-3.05929	0.00221859	0.00364234	OK	155	130	86	107	85	67	5.47328	4.37764	3.52894	3.11043	2.41368	2.72262
ADCK1	151.481	-0.833942	0.179012	-4.65858	3.18404e-06	7.02381e-06	OK	196	204	155	130	137	88	5.03744	4.99994	4.62929	2.75054	2.83152	2.60275
ADCK2	485.432	1.26821	0.140643	9.01723	1.92901e-19	9.99786e-19	OK	249	320	240	879	733	611	6.04767	7.41174	6.77376	17.5751	14.3166	17.0776
ADCK5	177.452	0.81725	0.177987	4.59162	4.39824e-06	9.58962e-06	OK	145	112	107	276	263	197	4.18782	3.08474	3.59115	6.5622	6.10832	6.5476
ADCY1	165.257	-2.77401	0.214346	-12.9417	2.61673e-38	2.80287e-37	OK	320	277	226	52	37	44	1.42087	1.17291	1.16612	0.190076	0.132115	0.224829
ADCY2	459.356	-7.09904	0.336688	-21.0849	1.09342e-98	4.95377e-97	OK	862	1108	655	6	10	3	7.55272	9.258	6.6691	0.0432781	0.0704599	0.0302492
ADCY3	424.533	0.888229	0.132332	6.71215	1.91783e-11	6.32714e-11	OK	306	295	246	705	660	441	3.99669	3.67436	3.73374	7.58034	6.93216	6.62847
ADCY5	162.468	-1.56683	0.19471	-8.04702	8.48321e-16	3.62023e-15	OK	279	250	169	98	92	74	2.5602	2.18772	1.80213	0.740316	0.678897	0.781444
ADCY6	1640.07	-0.41111	0.103802	-3.96052	7.47864e-05	0.000144483	OK	1941	1961	1449	1682	1680	1213	18.2637	17.5964	15.8439	13.029	12.7122	13.1347
ADCY7	455.305	1.09141	0.12881	8.47305	2.39059e-17	1.10425e-16	OK	286	280	258	724	786	514	2.62151	2.44751	2.74811	5.46316	5.79366	5.4218
ADCY8	120.719	-6.92705	0.55959	-12.3788	3.40436e-35	3.2731e-34	OK	252	224	206	0	3	1	3.52815	2.99072	3.35153	0	0.0337764	0.0161118
ADCY9	1202.44	1.56895	0.128399	12.2194	2.45019e-34	2.28249e-33	OK	628	577	512	2221	1845	1714	4.66644	4.08867	4.42105	13.5861	11.0247	14.6566
ADCYAP1	19.5305	-2.80529	0.510356	-5.49672	3.86913e-08	1.00333e-07	OK	27	38	33	3	6	5	0.45906	0.616127	0.652002	0.0419901	0.0820356	0.0978299
ADCYAP1R1	107.141	-3.99799	0.289041	-13.8319	1.63582e-43	2.04117e-42	OK	211	200	165	12	16	11	1.84257	1.66553	1.67438	0.0862666	0.112359	0.110543
ADD2	666.355	-3.78238	0.143253	-26.4034	1.2517e-153	1.31809e-151	OK	1252	1231	1053	121	97	73	12.0958	11.3415	11.8219	0.962358	0.753612	0.811614
ADD3	3909.18	1.36627	0.104852	13.0304	8.21477e-39	9.00965e-38	OK	2022	2170	1990	6311	7453	4651	25.0856	25.6734	28.6897	64.4558	74.3567	66.4027
ADGRA1	93.4499	-6.57427	0.568147	-11.5714	5.75208e-31	4.76081e-30	OK	205	181	144	0	3	1	2.75202	2.31716	2.24641	0	0.0323865	0.0154487
ADGRA2	3675.61	2.06137	0.132385	15.571	1.14575e-54	1.95794e-53	OK	1362	1275	1355	7666	5943	5502	12.9601	11.5697	14.983	60.051	45.476	60.2487
ADGRA3	765.895	-0.269865	0.113563	-2.37635	0.0174849	0.0253939	OK	850	827	704	804	812	629	10.6862	9.91498	10.2851	8.32113	8.20932	9.10022
ADGRB1	588.303	-4.46778	0.185927	-24.0298	1.35675e-127	9.974e-126	OK	1305	1088	832	55	78	31	13.5544	10.7765	10.042	0.470275	0.651491	0.370532
ADGRB2	2979.22	-1.29439	0.100889	-12.8298	1.1164e-37	1.17087e-36	OK	4347	4240	3474	2100	1932	1544	45.8804	42.6761	42.6086	18.2464	16.398	18.7534
ADGRB3	176.074	-6.39531	0.415615	-15.3876	1.98342e-53	3.28149e-52	OK	395	322	276	5	1	5	4.02333	3.1277	3.26684	0.0419256	0.00819095	0.0586077
ADGRF2	13.3058	1.35109	0.534672	2.52696	0.0115055	0.0171183	OK	6	5	9	29	21	14	0.0672062	0.0534083	0.117147	0.267409	0.189157	0.18046
ADGRG1	1448.13	-4.06632	0.125016	-32.5264	4.5116e-232	1.23357e-229	OK	2931	2669	2193	198	185	142	33.5368	29.1229	29.1591	1.86505	1.70225	1.86978
ADGRG3	20.5458	-3.6817	0.579116	-6.35745	2.05134e-10	6.31073e-10	OK	42	50	21	4	4	0	0.903181	1.02536	0.524776	0.0708118	0.0691721	0
ADGRG5	12.2036	1.65169	0.586647	2.81546	0.00487068	0.00764138	OK	4	2	9	29	19	14	0.0570174	0.0271868	0.14908	0.340303	0.217794	0.229652
ADGRG6	229.392	2.33628	0.191323	12.2112	2.71012e-34	2.52162e-33	OK	55	72	84	440	445	352	0.453657	0.566341	0.805145	2.98771	2.95169	3.34121
ADGRL1	3536.74	-0.642834	0.114773	-5.60094	2.13196e-08	5.63546e-08	OK	4574	4409	3339	3475	2918	2514	33.4254	30.7256	28.3548	20.9052	17.1479	21.1418
ADGRL2	4662.68	1.28998	0.12628	10.2152	1.69537e-24	1.10508e-23	OK	2728	2227	2647	7710	7917	5845	25.2307	19.642	28.4491	58.7029	58.8831	62.2107
ADGRL3	796.792	-1.24335	0.120562	-10.313	6.15645e-25	4.09861e-24	OK	1160	1033	985	540	561	427	10.874	9.23446	10.7299	4.1672	4.22901	4.60632
ADGRV1	766.006	-2.47527	0.133588	-18.5292	1.20133e-76	3.3674e-75	OK	1295	1366	1046	307	233	211	3.84598	3.86873	3.60993	0.750579	0.556466	0.721134
ADH5	2616.23	0.950081	0.10495	9.05273	1.39435e-19	7.28003e-19	OK	1649	1767	1634	4300	3912	2987	35.7147	36.4959	41.1252	76.6683	68.1351	74.4488
ADHFE1	91.2341	1.75086	0.237855	7.36102	1.82503e-13	6.85378e-13	OK	37	47	34	165	193	107	1.12106	1.35802	1.19712	4.11559	4.70251	3.73084
ADI1	412.933	1.77702	0.140157	12.6788	7.75234e-37	7.87103e-36	OK	201	191	139	775	802	518	2.50015	2.26561	2.00916	7.93584	8.02215	7.41475
ADIPOR1	2143.31	0.292495	0.114243	2.56029	0.0104586	0.0156547	OK	1630	2193	1662	2913	2749	2015	38.6252	49.5567	45.7661	56.8256	52.3846	54.9483
ADIPOR2	1216.67	0.429355	0.107808	3.98258	6.81705e-05	0.000132309	OK	968	1020	948	1639	1662	1228	14.0174	14.0856	15.9526	19.5386	19.354	20.4639
ADIRF	30.5372	1.26158	0.364222	3.46377	0.000532654	0.000940884	OK	20	14	16	51	56	35	1.70882	1.14071	1.58861	3.58722	3.8477	3.44137
ADK	478.311	0.534894	0.128867	4.15073	3.31417e-05	6.60673e-05	OK	345	420	344	676	658	501	8.12164	9.42877	9.4105	13.1006	12.4565	13.5725
ADM	3755.37	-6.50507	0.143593	-45.3023	0	0	OK	6642	8657	5945	97	90	73	239.849	298.118	249.471	2.88358	2.61353	3.0336
ADM2	341.421	0.740899	0.149856	4.94406	7.65107e-07	1.78479e-06	OK	292	235	200	530	482	375	3.92362	3.01129	3.12294	5.86273	5.2083	5.7987
ADM5	35.4337	-1.93788	0.372718	-5.19933	2.00006e-07	4.88038e-07	OK	67	62	35	14	24	9	1.82145	1.60737	1.10571	0.313322	0.524686	0.281567
ADNP	2585.92	0.355841	0.115184	3.08932	0.00200616	0.00331138	OK	2310	1978	2117	3326	3606	2506	20.3517	16.6187	21.674	24.123	25.5482	25.4077
ADNP2	1176.89	-0.266095	0.104177	-2.55426	0.0106415	0.0159148	OK	1271	1252	1125	1270	1271	928	13.5468	12.7255	13.9339	11.1433	10.8938	11.3824
ADNP-AS1	34.4921	-0.762325	0.363201	-2.09891	0.0358249	0.0494405	OK	53	39	32	18	32	30	2.95157	2.07121	2.07089	0.825222	1.43309	1.92263
ADORA1	236.895	1.44183	0.170348	8.46404	2.58281e-17	1.19021e-16	OK	129	123	108	418	358	336	2.53742	2.30722	2.46863	6.76861	5.6628	7.60567
ADORA2A-AS1	12.7143	-1.29926	0.556823	-2.33335	0.0196296	0.0282952	OK	30	12	11	9	9	5	0.457988	0.174701	0.195144	0.113109	0.11049	0.0878414
ADORA2B	298.178	1.66623	0.175492	9.49465	2.20954e-21	1.26648e-20	OK	143	115	142	589	463	413	4.35573	3.34044	5.02624	14.7693	11.341	14.4768
ADPGK	695.986	0.551336	0.112904	4.88324	1.04358e-06	2.40418e-06	OK	561	568	476	1007	974	710	11.6074	11.2073	11.4449	17.1523	16.2061	16.9055
ADPRHL2	690.76	-0.846363	0.118634	-7.13425	9.7316e-13	3.48981e-12	OK	939	877	716	616	585	408	31.883	28.3971	28.2511	17.2185	15.9733	15.9422
ADPRM	175.471	-0.64984	0.174634	-3.72116	0.00019831	0.000367542	OK	195	241	177	163	181	104	7.37563	8.69286	7.77979	5.07543	5.5054	4.52683
ADRA1D	15.4274	-3.07537	0.575583	-5.34305	9.13932e-08	2.29477e-07	OK	27	29	24	4	3	2	0.581487	0.595601	0.600644	0.0709181	0.0519569	0.0495681
ADRA2A	74.4821	-2.91784	0.307068	-9.50226	2.05388e-21	1.17856e-20	OK	171	110	96	21	16	17	2.53504	1.55512	1.65383	0.256288	0.190746	0.290024
ADRA2B	25.3052	3.50225	0.524042	6.68315	2.33859e-11	7.67465e-11	OK	6	3	1	66	46	41	0.102468	0.0488586	0.0198458	0.927905	0.631746	0.805784
ADRBK1	2268.18	-0.577808	0.107947	-5.35269	8.66553e-08	2.17932e-07	OK	2794	2942	2043	2230	2083	1589	46.58	46.7732	39.5796	30.6055	27.926	30.4855
ADRBK2	441.129	-0.663818	0.140388	-4.72845	2.26241e-06	5.06313e-06	OK	606	496	438	375	429	302	3.84256	2.99924	3.22739	1.95749	2.18751	2.20369
ADRM1	1693.29	-0.588412	0.12439	-4.73037	2.24107e-06	5.01825e-06	OK	1944	2396	1499	1728	1481	1177	75.4173	88.6426	67.5781	55.1873	46.2036	52.5469
ADSL	801.206	-0.651493	0.124017	-5.25325	1.49441e-07	3.68577e-07	OK	893	1118	787	773	686	557	32.8042	39.1652	33.5956	23.3764	20.265	23.5466
ADSS	1052.46	0.705915	0.12519	5.63876	1.71275e-08	4.56999e-08	OK	652	852	759	1552	1611	1093	13.4563	16.7687	18.2033	26.3689	26.7375	25.9595
AEBP1	5645.98	2.1767	0.0957291	22.7381	1.88353e-114	1.12471e-112	OK	2136	2038	1641	11244	10888	7943	30.0151	27.3101	26.7964	130.071	123.036	128.445
AES	4893.09	0.383472	0.11511	3.33134	0.000864302	0.00148776	OK	3902	4639	3554	7107	5730	5045	115.306	130.728	122.042	172.89	136.165	171.562
AFAP1-AS1	20.1396	-0.978989	0.431781	-2.26733	0.0233701	0.0332776	OK	31	30	17	18	17	9	0.261983	0.241776	0.166951	0.125229	0.115533	0.0875285
AFAP1L1	126.073	-1.91006	0.206194	-9.2634	1.98016e-20	1.08169e-19	OK	186	210	171	57	60	52	2.53549	2.72991	2.70878	0.639652	0.657726	0.815732
AFAP1L2	753.138	1.49594	0.130675	11.4478	2.41201e-30	1.94874e-29	OK	408	336	367	1349	1289	972	5.6353	4.42565	5.8905	15.3387	14.3171	15.4497
AFF2	233.464	-2.60958	0.185922	-14.0359	9.40568e-45	1.21247e-43	OK	438	383	322	72	66	70	1.81093	1.51011	1.54708	0.245065	0.219441	0.33306
AFF3	431.775	-0.404331	0.130979	-3.087	0.00202186	0.00333588	OK	478	524	400	426	425	347	3.34207	3.49381	3.24995	2.45198	2.38958	2.79198
AFG3L1P	202.053	-1.44613	0.226534	-6.38373	1.72827e-10	5.33791e-10	OK	347	263	235	85	186	83	5.10467	3.68956	4.01731	1.02938	2.20037	1.40512
AFG3L2	977.574	0.638685	0.118122	5.40701	6.40872e-08	1.63269e-07	OK	650	816	701	1394	1451	1026	11.63	13.9232	14.5752	20.5329	20.8776	21.1257
AFP	16727.2	1.77197	0.110946	15.9714	2.02085e-57	3.72281e-56	OK	8183	7454	5926	29084	29370	24715	230.426	200.166	193.915	674.208	665.072	800.896
AFTPH	783.116	-0.913881	0.117343	-7.78814	6.8001e-15	2.76128e-14	OK	971	978	948	646	652	465	13.522	12.988	15.3413	7.40587	7.30157	7.45199
AGAP1	3151.29	-2.56084	0.123414	-20.75	1.22597e-95	5.38216e-94	OK	5325	5851	4235	1122	913	880	26.8974	28.1839	24.8584	4.66556	3.70857	5.11528
AGAP2	149.491	-3.17621	0.233537	-13.6004	3.98097e-42	4.80584e-41	OK	315	234	219	41	32	22	2.97079	2.10455	2.40013	0.318322	0.242693	0.23877
AGAP3	2916.83	-0.592827	0.108245	-5.47673	4.33253e-08	1.11774e-07	OK	3523	3641	2842	3002	2486	2044	36.0825	35.5619	33.825	25.3113	20.4753	24.0913
AGAP6	222.111	-0.740488	0.229431	-3.2275	0.00124878	0.00210996	OK	304	289	206	160	303	95	6.29676	5.7085	4.95838	2.72825	5.04698	2.26445
AGBL2	12.7082	1.21064	0.549777	2.20205	0.0276617	0.0388911	OK	4	10	7	21	30	10	0.0639204	0.152391	0.129989	0.276261	0.385519	0.183897
AGBL4	12.6147	-1.92528	0.557737	-3.45196	0.000556538	0.000980073	OK	23	23	13	5	8	3	0.441961	0.421468	0.290288	0.0790945	0.123621	0.0663396
AGER	184.366	-0.986801	0.220261	-4.48015	7.45903e-06	1.5918e-05	OK	259	270	177	115	214	81	1.15961	1.15281	0.920907	0.423869	0.770499	0.417344
AGFG2	144.059	1.1276	0.194522	5.7968	6.7591e-09	1.85917e-08	OK	98	82	76	265	218	163	1.16957	0.933245	1.05401	2.60356	2.0922	2.23864
AGL	391.614	0.746541	0.140145	5.32693	9.98849e-08	2.50071e-07	OK	310	279	242	530	653	417	2.16613	1.85912	1.96503	3.04873	3.66929	3.35317
AGMAT	24.3042	1.37865	0.419412	3.2871	0.00101223	0.00173016	OK	7	16	14	35	45	34	0.12743	0.277764	0.296164	0.524522	0.658769	0.712278
AGMO	15.2727	1.92281	0.521579	3.68651	0.000227352	0.00041868	OK	8	6	3	25	33	22	0.185589	0.132737	0.0808746	0.477443	0.615631	0.587327
AGO1	1220.85	-0.700612	0.130239	-5.37945	7.47136e-08	1.89274e-07	OK	1697	1286	1304	1122	1052	832	13.0297	9.41614	11.6348	7.09193	6.4955	7.35141
AGO2	609.024	-1.03094	0.154806	-6.65959	2.74588e-11	8.95845e-11	OK	860	762	700	458	385	424	14.108	11.9208	13.3443	6.18521	5.07896	8.00443
AGPAT2	986.745	0.969556	0.14992	6.46717	9.98553e-11	3.13759e-10	OK	582	721	588	1759	1210	1232	21.5868	25.5024	25.3438	53.7096	36.0908	52.5863
AGPAT3	773.344	1.13287	0.123744	9.15494	5.43871e-20	2.90581e-19	OK	510	432	428	1252	1237	951	4.43069	3.57903	4.3209	8.95418	8.64204	9.50774
AGPAT4	1712.8	0.715977	0.114863	6.23331	4.56678e-10	1.3674e-09	OK	1355	1164	1151	2461	2788	1723	9.87426	8.08908	9.74699	14.7638	16.3382	14.4493
AGPAT5	961.198	-1.37826	0.125748	-10.9604	5.92049e-28	4.39804e-27	OK	1403	1213	1307	635	637	459	14.596	12.0342	15.8009	5.43839	5.32919	5.49522
AGPS	622.697	0.752876	0.119957	6.2762	3.46938e-10	1.04991e-09	OK	426	483	407	877	962	695	3.19105	3.45026	3.54281	5.4081	5.79489	5.99108
AGRN	6879.22	-1.16878	0.1251	-9.3428	9.38176e-21	5.22569e-20	OK	10440	9592	7213	5525	4285	3836	81.0695	71.0309	65.0883	35.3191	26.758	34.2793
AGTPBP1	2919.64	-2.28971	0.117562	-19.4766	1.73564e-84	5.82974e-83	OK	4104	5698	4046	1177	1229	817	51.9139	68.7353	59.4746	12.2567	12.5018	11.8931
AGTR1	67.8375	0.741959	0.259236	2.8621	0.00420845	0.00665875	OK	43	45	54	106	93	76	0.960291	0.958358	1.40139	1.94877	1.67018	1.95319
AGTRAP	453.967	1.15059	0.149501	7.69621	1.40162e-14	5.59107e-14	OK	241	323	237	801	644	576	10.8104	13.8169	12.3539	29.5787	23.2305	29.7334
AHCTF1	1100.24	0.664235	0.117633	5.64669	1.6357e-08	4.37488e-08	OK	841	778	787	1497	1731	1161	5.59463	4.93555	6.08387	8.19819	9.26015	8.88799
AHCY	3781.79	0.543675	0.12375	4.39332	1.11634e-05	2.34099e-05	OK	2648	3521	2597	5658	4661	4143	59.905	75.9612	68.2726	105.373	84.7949	107.859
AHCYL1	6204.51	0.327414	0.0967615	3.38373	0.000715093	0.00124231	OK	4914	5844	4871	8216	8281	5950	56.7924	64.4089	65.4188	78.1692	76.9632	79.1349
AHCYL2	967.965	-0.600754	0.10542	-5.69868	1.20736e-08	3.2651e-08	OK	1150	1180	989	906	916	673	11.4276	11.1821	11.4205	7.41153	7.31981	7.69609
AHDC1	2685.29	-0.249256	0.106989	-2.32972	0.0198207	0.0285574	OK	2947	2914	2439	3094	2635	2203	26.6131	25.095	25.5951	23.0015	19.1356	22.8943
AHNAK	19164	2.18296	0.113207	19.283	7.46472e-83	2.37909e-81	OK	7692	6188	5711	34672	38827	28231	22.9249	17.5873	19.7792	85.0681	93.0565	96.8255
AHNAK2	387.42	-1.27676	0.17108	-7.46298	8.45894e-14	3.23357e-13	OK	677	547	355	265	261	204	2.12212	1.63512	1.29312	0.683831	0.657913	0.735882
AHRR	163.201	1.27423	0.184408	6.90987	4.85101e-12	1.65941e-11	OK	108	90	73	261	297	196	1.09558	0.87065	0.860543	2.17962	2.42283	2.28808
AHSA1	888.422	-0.482052	0.11156	-4.32103	1.55301e-05	3.21132e-05	OK	1039	1111	810	915	882	619	42.6112	43.4514	38.6032	30.8923	29.0886	29.2143
AHSG	865.097	1.66426	0.1654	10.0621	8.12776e-24	5.12839e-23	OK	493	404	285	1558	1272	1358	17.9951	14.0627	12.0888	46.8162	37.3371	57.0432
AIF1L	229.592	-1.35349	0.165352	-8.18549	2.7119e-16	1.18489e-15	OK	327	353	262	140	144	129	5.30822	5.46458	4.94234	1.8709	1.87979	2.40983
AIFM1	568.197	0.373338	0.126446	2.95255	0.0031516	0.00507519	OK	534	490	387	766	733	577	9.42527	8.24763	7.93767	11.1302	10.404	11.7199
AIFM3	17.6981	1.14741	0.475694	2.41209	0.0158615	0.0231549	OK	8	17	6	27	37	18	0.181698	0.368205	0.158358	0.504828	0.675782	0.470466
AIG1	352.96	0.624146	0.144931	4.30651	1.65851e-05	3.41722e-05	OK	243	320	229	552	502	347	2.9491	3.70352	3.2296	5.51497	4.89929	4.84629
AIM2	30.5019	-0.967053	0.384117	-2.5176	0.0118158	0.0175498	OK	34	49	34	28	33	8	1.31547	1.80792	1.52866	0.891828	1.02674	0.356196
AIMP1	1266.58	0.42499	0.124961	3.40099	0.000671424	0.00117114	OK	871	1192	1002	1752	1712	1254	15.3404	20.0206	20.5077	25.4023	24.2476	25.4163
AIMP2	116.376	-0.673213	0.20389	-3.30184	0.000960541	0.00164578	OK	136	156	116	110	92	86	6.40578	7.0071	6.34922	4.26527	3.48471	4.66152
AJAP1	15.1548	-2.82316	0.587064	-4.80894	1.51731e-06	3.44511e-06	OK	17	31	28	4	1	5	0.294266	0.511721	0.563221	0.0569996	0.0139199	0.0995995
AJUBA	1272.62	0.635278	0.106342	5.97392	2.31616e-09	6.58592e-09	OK	905	1089	843	1852	1836	1343	9.99652	11.4712	10.8208	16.8408	16.3087	17.0715
AK1	1000.9	0.945723	0.109515	8.63559	5.84256e-18	2.78375e-17	OK	676	727	547	1653	1546	1100	17.1287	17.5668	16.1062	34.4802	31.5015	32.0749
AK2	1876.49	-0.766378	0.0976945	-7.84464	4.34189e-15	1.78003e-14	OK	2224	2498	2008	1628	1733	1165	22.1269	23.7006	23.2155	13.334	13.8653	13.3385
AK4	3933.91	-2.363	0.103981	-22.7253	2.51999e-114	1.49901e-112	OK	6028	7061	5663	1560	1415	1152	47.8974	53.5039	52.2895	10.2043	9.0415	10.5338
AK5	11.682	-3.59759	0.703709	-5.11233	3.18208e-07	7.64731e-07	OK	23	16	23	1	2	1	0.304632	0.202092	0.354001	0.0109036	0.0213021	0.0152421
AK7	101.436	0.693518	0.211663	3.27652	0.00105096	0.00179204	OK	82	82	57	155	147	107	1.42671	1.36056	1.15246	2.22011	2.05677	2.14241
AK8	36.5232	-0.879298	0.345562	-2.54454	0.010942	0.0163407	OK	38	62	36	30	23	28	1.036	1.61195	1.14054	0.673318	0.504257	0.878481
AK9	102.817	-0.71042	0.210816	-3.36985	0.000752089	0.00130411	OK	119	124	119	85	102	66	0.904735	0.899036	1.05136	0.532003	0.62362	0.57745
AKAP1	595.025	-0.966895	0.117429	-8.23389	1.81234e-16	7.97948e-16	OK	794	789	659	490	481	339	9.77459	9.26266	9.42742	4.96586	4.76177	4.80257
AKAP12	4478.64	2.40469	0.0966454	24.8816	1.17705e-136	1.00242e-134	OK	1426	1381	1223	8532	9236	6667	9.31572	8.60343	9.28439	45.8848	48.5206	50.1214
AKAP13	1314.28	1.27392	0.135216	9.42139	4.45176e-21	2.52018e-20	OK	908	687	591	2113	2129	1749	3.8317	2.76467	2.89817	7.34051	7.22482	8.4936
AKAP17A	4367	-1.34368	0.126996	-10.5805	3.67103e-26	2.55643e-25	OK	6217	6914	4816	2705	3597	1830	54.4476	57.7441	49.0133	19.5023	25.3328	18.4436
AKAP5	530.481	3.01788	0.141607	21.3116	8.85783e-101	4.19603e-99	OK	123	112	94	1107	1105	847	1.08867	0.945348	0.96683	8.06605	7.86503	8.62724
AKAP6	363.065	-2.27113	0.153287	-14.8162	1.15177e-49	1.72103e-48	OK	662	570	483	133	155	113	3.65935	3.00471	3.10258	0.605227	0.689007	0.718821
AKAP8	817.725	-0.809884	0.114718	-7.05976	1.66788e-12	5.88499e-12	OK	1076	1040	853	684	776	481	17.4372	16.0724	16.0636	9.12519	10.1128	8.97029
AKAP8L	2801.67	-0.957907	0.0988911	-9.68648	3.44177e-22	2.03955e-21	OK	3834	3816	2916	2254	2394	1566	93.6744	88.9115	82.7915	45.336	47.0369	44.0308
AKIP1	227.413	-0.563915	0.157694	-3.57601	0.000348874	0.000627925	OK	253	309	214	213	224	159	9.50679	11.0727	9.34451	6.58891	6.76872	6.87553
AKIRIN1	3537.94	-1.12615	0.102232	-11.0157	3.20998e-28	2.40055e-27	OK	4290	5307	4215	2673	2613	1925	90.3583	106.596	103.166	46.3479	44.2584	46.6592
AKIRIN2	1031.94	-0.710615	0.113527	-6.25946	3.86307e-10	1.16475e-09	OK	1261	1273	1106	960	853	713	37.4752	36.0777	38.1957	23.4867	20.3856	24.3846
AKNA	799.896	-0.744256	0.118953	-6.25671	3.93193e-10	1.18459e-09	OK	1019	1072	773	706	676	548	7.92461	7.95022	6.98575	4.5199	4.22762	4.90434
AKR1A1	1524.08	0.799064	0.126896	6.29702	3.03416e-10	9.22141e-10	OK	954	1320	901	2497	2113	1678	34.6679	45.744	38.0482	74.6996	61.7482	70.1726
AKR1B1	1477.88	1.05074	0.117602	8.93466	4.08443e-19	2.07754e-18	OK	929	1062	754	2462	2135	1836	38.1544	41.5944	35.9857	83.2411	70.5136	86.7757
AKR1B10	280.636	5.60362	0.286416	19.5646	3.09628e-85	1.06056e-83	OK	6	17	7	664	664	466	0.215851	0.583221	0.292638	19.6649	19.2096	19.2924
AKR1B15	42.994	3.74435	0.431174	8.68407	3.81853e-18	1.83508e-17	OK	4	3	8	95	92	73	0.141333	0.101085	0.328475	2.7633	2.61407	2.96826
AKR1C1	53.5594	-1.78479	0.287763	-6.20232	5.56374e-10	1.65764e-09	OK	81	83	73	28	29	20	3.37254	3.29558	3.53203	0.959734	0.970992	0.958293
AKR1C2	38.5835	-1.12519	0.323007	-3.48348	0.000494948	0.000877163	OK	52	54	45	23	30	24	0.71857	0.711607	0.722616	0.261646	0.333374	0.381657
AKR1D1	73.2477	1.39073	0.251117	5.5382	3.05604e-08	7.98463e-08	OK	44	39	31	129	118	97	0.932223	0.787975	0.763236	2.24997	2.01046	2.36502
AKR7A2P1	12.5131	-2.91793	0.65149	-4.47886	7.50418e-06	1.60078e-05	OK	29	24	13	1	7	0	1.25761	0.992523	0.655121	0.0357001	0.244114	0
AKR7A3	20.961	-1.15947	0.423807	-2.73584	0.00622217	0.00961457	OK	28	33	23	15	19	8	1.29546	1.45599	1.23658	0.571316	0.70691	0.425942
AKR7L	15.4025	-2.39671	0.566807	-4.22843	2.35323e-05	4.76804e-05	OK	23	36	18	5	10	0	0.570691	0.851837	0.51901	0.102132	0.199535	0
AKT1	4097.27	0.480622	0.105911	4.53796	5.68002e-06	1.22422e-05	OK	3419	3525	2799	5839	5128	4419	60.4393	59.4238	57.498	84.9727	72.8977	89.896
AKT1S1	1006.18	0.874193	0.134827	6.48381	8.94343e-11	2.81924e-10	OK	669	721	623	1664	1276	1242	12.7613	13.1155	13.8098	26.1303	19.5734	27.2639
AKT2	2171.04	0.66834	0.111543	5.99179	2.07541e-09	5.91861e-09	OK	1865	1661	1263	3180	3237	2264	20.2041	17.1598	15.8999	28.3601	28.2	28.2249
AKT3	1958.27	-0.313213	0.10343	-3.02827	0.00245957	0.00401261	OK	1987	2299	1884	1953	2119	1576	15.541	17.1475	17.1235	12.5749	13.3278	14.1851
ALAD	852.413	0.597522	0.117004	5.10686	3.27553e-07	7.86218e-07	OK	741	665	528	1226	1240	876	13.3665	11.4394	11.0679	18.2058	17.9873	18.1844
ALAS1	1015.77	-0.398639	0.110269	-3.61514	0.00030018	0.000544876	OK	1090	1244	958	1020	1010	800	25.5236	27.779	26.0682	19.6624	19.0188	21.5577
ALB	327.951	2.4518	0.421725	5.81374	6.10934e-09	1.68461e-08	OK	154	61	58	683	607	517	3.93509	1.48643	1.72223	14.3673	12.4729	15.2027
ALCAM	1965.13	1.92421	0.108992	17.6546	9.37904e-70	2.23847e-68	OK	717	839	760	3643	3887	2615	6.45969	7.20834	7.95675	27.0192	28.1613	27.1119
ALDH16A1	238.528	0.483491	0.166739	2.89969	0.00373531	0.00594454	OK	220	209	140	353	301	248	4.06685	3.68436	3.00741	5.37193	4.47453	5.27573
ALDH18A1	3372.6	0.962721	0.100491	9.58013	9.69196e-22	5.62986e-21	OK	2081	2489	1937	5478	5109	3886	34.5029	39.3541	37.3201	74.7699	68.1186	74.1452
ALDH1A1	355.334	2.0392	0.149606	13.6305	2.63809e-42	3.20457e-41	OK	123	142	127	661	655	529	2.9811	3.28202	3.57688	13.1884	12.7661	14.7545
ALDH1A3	94.9361	3.80802	0.308061	12.3613	4.23452e-35	4.05126e-34	OK	11	11	12	238	192	149	0.175099	0.16698	0.221974	3.1188	2.45775	2.72943
ALDH1B1	314.745	0.723955	0.149736	4.83486	1.33238e-06	3.03673e-06	OK	232	213	225	499	448	330	4.33897	3.79891	4.89002	7.68279	6.73786	7.10245
ALDH1L1	60.6381	1.91595	0.312349	6.13402	8.56861e-10	2.52061e-09	OK	22	15	32	101	109	97	0.359466	0.233726	0.607595	1.35855	1.43221	1.82391
ALDH1L2	502.222	-0.483118	0.137667	-3.50931	0.000449267	0.000800025	OK	519	688	469	495	552	327	3.95267	4.9968	4.15074	3.10348	3.38071	2.86594
ALDH2	1972.99	1.12081	0.110695	10.1252	4.27214e-24	2.73659e-23	OK	1141	1355	1040	3427	2948	2387	31.802	36.0155	33.6847	78.6328	66.0758	76.5628
ALDH3A2	922.529	0.77673	0.113117	6.86661	6.5746e-12	2.23138e-11	OK	613	706	609	1409	1349	1022	9.19684	10.101	10.6176	17.4024	16.2755	17.6451
ALDH3B1	84.5787	2.03448	0.251385	8.09306	5.81859e-16	2.50921e-15	OK	35	33	25	173	144	124	0.673902	0.605932	0.559369	2.74218	2.22965	2.74756
ALDH6A1	633.478	2.12918	0.153241	13.8943	6.86035e-44	8.66439e-43	OK	212	197	249	1192	1164	966	2.5113	2.22541	3.42762	11.6241	11.0882	13.1685
ALDH7A1	1557.58	0.790632	0.1092	7.24022	4.47949e-13	1.6388e-12	OK	1013	1226	1002	2499	2292	1647	11.7834	13.5998	13.5444	23.9303	21.4398	22.0471
ALDH8A1	20.3036	-1.45252	0.436638	-3.3266	0.000879131	0.00151228	OK	34	30	22	10	14	10	0.763159	0.642152	0.573837	0.184781	0.252703	0.258304
ALDH9A1	1372.02	0.887676	0.106412	8.34191	7.31026e-17	3.30042e-16	OK	884	974	870	2209	2112	1488	20.3025	21.3322	23.2191	41.765	39.0064	39.3274
ALDOA	67744.9	-3.48487	0.132275	-26.3456	5.76354e-153	5.90953e-151	OK	107449	153949	95558	14138	11475	9959	1914.16	2615.37	1978.21	207.341	164.39	204.168
ALDOB	46.1722	2.86816	0.356218	8.0517	8.16514e-16	3.4864e-15	OK	9	12	9	95	94	75	0.213004	0.270837	0.247524	1.85093	1.78904	2.04269
ALDOC	2369.11	-2.92164	0.128491	-22.7382	1.87877e-114	1.12471e-112	OK	3669	5048	3278	635	615	518	127.596	167.413	132.473	18.1796	17.1993	20.7308
ALG1	198.189	1.21472	0.175422	6.92458	4.37261e-12	1.50269e-11	OK	134	105	99	359	320	227	1.95572	1.46141	1.67906	4.31337	3.75576	3.81262
ALG10B	140.492	-0.795669	0.197903	-4.02049	5.80764e-05	0.000113395	OK	194	162	152	113	148	76	1.1057	0.880502	1.00672	0.530192	0.678331	0.498476
ALG11	187.414	1.92139	0.176118	10.9096	1.0366e-27	7.64575e-27	OK	74	80	67	350	361	255	1.65646	1.70773	1.74282	6.44967	6.49833	6.56879
ALG12	686.271	0.720364	0.135256	5.32591	1.00448e-07	2.51401e-07	OK	520	510	441	1114	858	784	12.5818	11.7677	12.3996	22.1893	16.6944	21.8299
ALG13	383.462	-0.514905	0.168699	-3.05221	0.00227163	0.00372509	OK	505	421	361	304	481	250	4.13923	3.29072	3.43847	2.05127	3.17044	2.35811
ALG14	64.0654	0.807963	0.258177	3.1295	0.00175105	0.00290939	OK	39	46	46	99	98	69	2.04684	2.30228	2.80548	4.27735	4.1361	4.16739
ALG2	882.472	-0.384304	0.108187	-3.55223	0.000381987	0.000684757	OK	1023	1007	818	917	941	638	19.6511	18.4468	18.2597	14.5011	14.536	14.1035
ALG3	1054.49	-0.51713	0.140096	-3.69126	0.000223142	0.000411267	OK	1046	1506	1000	1103	901	793	32.7647	44.9863	36.4002	28.4427	22.6957	28.5853
ALG5	458.161	-0.389711	0.144694	-2.69334	0.00707401	0.010847	OK	414	604	461	469	473	345	19.5964	27.2642	25.3575	18.2755	18.0046	18.7928
ALG6	149.761	0.481438	0.18974	2.53736	0.0111694	0.0166626	OK	105	154	98	201	215	152	1.78841	2.50138	1.9397	2.81835	2.94484	2.97932
ALG9	749.018	-0.961044	0.11389	-8.43834	3.21886e-17	1.47547e-16	OK	965	1051	809	617	639	406	8.31311	8.63416	8.09869	4.37564	4.42673	4.02493
ALK	41.2672	-1.50682	0.334044	-4.51084	6.45721e-06	1.38483e-05	OK	62	51	60	31	18	19	0.568208	0.445724	0.638993	0.233882	0.132658	0.200385
ALKBH1	287.753	-0.665309	0.15524	-4.28567	1.82186e-05	3.73945e-05	OK	304	345	348	268	264	190	6.75227	7.30762	8.98224	4.9004	4.71548	4.85652
ALKBH3	75.1778	-1.11797	0.259173	-4.31358	1.60632e-05	3.3167e-05	OK	91	98	103	72	51	32	3.33008	3.41996	4.38006	2.16904	1.50082	1.3476
ALKBH4	238.836	0.614481	0.163059	3.76846	0.000164256	0.000306909	OK	200	171	163	342	314	274	5.4141	4.41441	5.12759	7.62154	6.83551	8.53576
ALKBH5	6749.88	-2.2159	0.116414	-19.0347	8.79789e-81	2.69912e-79	OK	9945	12200	9506	3086	2467	2145	166.329	194.582	184.752	42.4893	33.1801	41.2844
ALKBH8	138.991	0.639122	0.188121	3.39739	0.000680324	0.00118507	OK	110	102	96	191	225	138	1.55294	1.37323	1.57494	2.21981	2.55441	2.24201
ALMS1	339.95	-1.80089	0.161507	-11.1505	7.11925e-29	5.4389e-28	OK	621	489	400	166	188	135	2.7593	2.07203	2.06536	0.607205	0.671754	0.690298
ALMS1-IT1	55.7672	-2.12373	0.291634	-7.2822	3.28426e-13	1.21407e-12	OK	88	92	79	25	23	18	2.86919	2.86053	2.99319	0.671023	0.603046	0.675376
ALOX12B	23.5105	-3.1282	0.501126	-6.24235	4.31053e-10	1.29291e-09	OK	50	44	29	2	9	3	1.14741	0.962903	0.773351	0.0377833	0.166088	0.0792258
ALOX15	2214.3	1.93329	0.119688	16.1528	1.0857e-58	2.07108e-57	OK	930	797	860	4328	3958	3095	19.8947	16.259	21.3787	76.2187	68.0887	76.1922
ALOX15B	24.6104	1.2693	0.404758	3.13594	0.00171305	0.00285051	OK	14	15	11	43	33	36	0.29607	0.302509	0.270327	0.74861	0.561211	0.876123
ALOX5	55.2471	1.95894	0.29313	6.68283	2.34376e-11	7.68837e-11	OK	20	24	19	108	106	74	0.448391	0.51312	0.495006	1.99329	1.91108	1.90921
ALOXE3	11.751	-3.19249	0.664521	-4.8042	1.5537e-06	3.52569e-06	OK	24	25	14	2	4	0	0.398956	0.39631	0.270441	0.0273694	0.0534712	0
ALPK1	68.6592	2.1553	0.283195	7.61063	2.72767e-14	1.06999e-13	OK	28	20	22	128	161	83	0.297055	0.202344	0.271226	1.11792	1.37357	1.01333
ALPK2	919.557	2.55039	0.135388	18.8377	3.7107e-79	1.0891e-77	OK	277	227	250	1805	2106	1246	2.17868	1.70263	2.28498	11.6872	13.3204	11.2779
ALPL	356.898	-1.96189	0.162387	-12.0816	1.32193e-33	1.2006e-32	OK	520	680	430	185	148	135	11.501	14.3424	11.0517	3.3684	2.63232	3.43607
ALS2	902.288	0.571318	0.119794	4.76915	1.85002e-06	4.16534e-06	OK	773	657	628	1212	1372	926	5.32106	4.31285	5.02352	6.86818	7.59483	7.33543
ALS2CL	160.345	1.17831	0.226904	5.19299	2.06947e-07	5.04341e-07	OK	104	98	77	205	379	157	1.06403	0.956149	0.91546	1.72661	3.1182	1.84848
ALX1	121.271	0.676183	0.198466	3.40705	0.000656691	0.00114673	OK	84	101	80	193	166	127	3.73007	4.27701	4.12817	7.05531	5.92777	6.4899
ALX4	328.09	2.23222	0.174039	12.826	1.17298e-37	1.22938e-36	OK	119	101	103	641	542	545	1.25001	1.01174	1.25729	5.54301	4.57838	6.58809
ALYREF	1182.04	-1.27324	0.127983	-9.9485	2.56023e-23	1.58527e-22	OK	1466	1958	1358	895	744	601	76.7298	97.729	82.5961	38.5632	31.3147	36.1993
AMACR	31.9942	1.14767	0.370509	3.09754	0.00195136	0.00322331	OK	16	24	16	71	45	31	0.274064	0.392035	0.31848	1.00118	0.619856	0.611069
AMBP	149.391	2.01962	0.223145	9.0507	1.42057e-19	7.41201e-19	OK	73	58	36	280	243	244	2.92491	2.21615	1.67619	9.23568	7.82965	11.2506
AMD1	1280.18	-0.356563	0.108375	-3.2901	0.00100152	0.00171244	OK	1318	1609	1176	1304	1353	985	20.9162	24.3503	21.6873	17.0359	17.2668	17.9887
AMDHD2	209.422	0.805978	0.168593	4.78061	1.74763e-06	3.94393e-06	OK	168	153	114	342	330	205	4.22513	3.66947	3.33169	7.08072	6.67406	5.93308
AMER1	216.99	0.7017	0.186784	3.75675	0.000172134	0.000321051	OK	208	131	130	342	317	220	1.4145	0.849556	1.02734	1.91464	1.73358	1.7217
AMER2	216.341	-5.60403	0.305506	-18.3435	3.72294e-75	1.00211e-73	OK	431	440	340	5	12	9	2.33348	2.27174	2.13912	0.0222852	0.052246	0.0560744
AMER3	24.6083	-3.64486	0.530274	-6.87355	6.26216e-12	2.12812e-11	OK	54	32	44	3	5	2	0.478914	0.270642	0.453468	0.0219031	0.0356598	0.0204122
AMH	489.938	-3.23047	0.191337	-16.8837	5.93373e-64	1.27204e-62	OK	1067	894	590	96	148	63	30.3585	24.2568	19.5073	2.24857	3.38628	2.06278
AMHR2	187.471	3.11093	0.211675	14.6968	6.76246e-49	9.92401e-48	OK	34	35	39	449	365	282	1.04786	1.02866	1.39675	11.3918	9.04611	10.0016
AMIGO1	70.3219	-2.07192	0.271251	-7.63839	2.1996e-14	8.66989e-14	OK	122	99	102	36	27	23	2.83481	2.19371	2.75419	0.688631	0.504514	0.615018
AMIGO2	1056.43	2.9615	0.12938	22.8899	5.85791e-116	3.60852e-114	OK	207	232	236	2310	2127	1639	3.00815	3.21513	3.98539	27.6352	24.8566	27.4097
AMMECR1	280.456	0.822238	0.163006	5.04422	4.55373e-07	1.0807e-06	OK	177	182	210	404	449	311	1.72045	1.68703	2.37202	3.23275	3.50963	3.47877
AMN	139.052	1.92259	0.213898	8.98832	2.51038e-19	1.29208e-18	OK	65	51	47	279	221	209	2.39696	1.79349	2.01407	8.46979	6.55369	8.86932
AMN1	288.263	-0.324206	0.14615	-2.21831	0.0265338	0.0374099	OK	293	334	284	329	293	212	6.99211	7.60096	7.8757	6.46335	5.62282	5.82201
AMOT	1295.43	1.39308	0.106812	13.0424	7.02237e-39	7.70729e-38	OK	658	722	643	2159	2296	1639	5.11509	5.35236	5.80855	13.8166	14.3531	14.6623
AMOTL1	4316.59	2.23843	0.113003	19.8085	2.51334e-87	9.02544e-86	OK	1540	1352	1365	8727	7883	6428	9.82569	8.22621	10.1206	45.8382	40.4464	47.197
AMOTL2	2437.71	0.613473	0.104361	5.87837	4.14338e-09	1.15539e-08	OK	1781	1999	1691	3765	3299	2523	19.5225	20.8961	21.5399	33.9748	29.0803	31.8262
AMPD2	5230.68	-0.423737	0.0948906	-4.46554	7.98681e-06	1.69722e-05	OK	5947	6484	4701	5411	5438	3720	71.554	74.3978	65.7288	53.5962	52.6164	51.508
AMPD3	281.288	-2.93527	0.167836	-17.4889	1.73971e-68	4.04074e-67	OK	486	501	428	78	69	61	4.93098	4.84747	5.04627	0.651496	0.562978	0.712234
AMPH	175.407	-7.07156	0.495391	-14.2747	3.14523e-46	4.27735e-45	OK	328	365	300	2	4	0	5.49697	5.83342	5.84252	0.027593	0.0539082	0
AMT	433.674	0.390873	0.145119	2.69346	0.00707152	0.0108442	OK	407	358	304	563	691	369	10.6124	8.90191	9.21133	12.085	14.4891	11.0724
AMY2B	174.736	-1.93983	0.224467	-8.64193	5.52734e-18	2.63597e-17	OK	290	287	219	72	127	40	7.42675	7.00912	6.5174	1.51794	2.61547	1.17885
AMZ1	25.7857	-1.39038	0.397701	-3.49603	0.000472239	0.000838346	OK	42	43	24	18	19	9	0.533752	0.521122	0.354431	0.188314	0.194173	0.131622
AMZ2	1023.82	-0.434794	0.111306	-3.90631	9.37158e-05	0.000179364	OK	1063	1299	992	1048	1018	759	30.8251	35.9221	33.4282	25.018	23.7391	25.3285
AMZ2P1	188.011	-1.1625	0.174106	-6.67692	2.44009e-11	7.99931e-11	OK	229	288	225	141	152	87	3.81998	4.58141	4.36152	1.93627	2.03899	1.67009
ANAPC15	54.9949	-0.760619	0.276153	-2.75434	0.00588102	0.00912179	OK	66	79	54	47	58	29	2.98855	3.41134	2.84145	1.75201	2.11198	1.51116
ANAPC4	338.716	0.340695	0.160412	2.12387	0.0336807	0.0466673	OK	299	309	244	385	568	293	6.41777	6.32488	6.086	6.8029	9.80408	7.2373
ANAPC5	1423.1	0.358388	0.10448	3.43022	0.000603097	0.0010574	OK	1266	1317	978	1981	1885	1345	26.6066	26.395	23.885	34.2737	31.8576	32.5293
ANAPC7	424.861	-0.726959	0.128749	-5.64632	1.63921e-08	4.38276e-08	OK	497	532	475	382	394	266	7.83095	7.99375	8.69724	4.95498	4.99229	4.82321
ANGEL1	480	0.369175	0.125726	2.93634	0.00332111	0.00532944	OK	417	404	368	644	688	438	5.82405	5.38085	5.97264	7.4045	7.72722	7.03978
ANGPT1	88.358	1.00117	0.235092	4.25861	2.05698e-05	4.19497e-05	OK	57	67	43	133	126	119	0.754435	0.845673	0.661371	1.44917	1.34111	1.81255
ANGPTL2	3207.75	2.99143	0.140374	21.3105	9.06599e-101	4.28162e-99	OK	678	604	718	7317	5840	5231	10.8982	9.25855	13.4116	96.823	75.489	96.7622
ANGPTL4	1629.49	-1.40733	0.16272	-8.64876	5.20638e-18	2.48824e-17	OK	1714	2666	2323	1182	866	816	51.6598	76.6271	81.3618	29.3278	20.9896	28.3027
ANK2	436.473	-1.47305	0.18199	-8.09411	5.76851e-16	2.48899e-15	OK	812	497	516	248	258	230	3.21067	1.87403	2.37093	0.807258	0.820361	1.04656
ANK3	1066.53	1.30613	0.113197	11.5385	8.43389e-31	6.92165e-30	OK	629	565	544	1750	1850	1331	1.91663	1.64178	1.92626	4.3898	4.53319	4.66724
ANKDD1A	139.463	0.514772	0.195929	2.62733	0.00860569	0.0130264	OK	122	99	104	184	227	128	2.2509	1.74186	2.22977	2.7947	3.36797	2.71771
ANKFY1	1350.41	0.603681	0.143481	4.20739	2.58334e-05	5.21385e-05	OK	1317	899	833	1852	2114	1355	9.20817	5.99416	6.76803	10.6598	11.8861	10.9024
ANKH	343.732	0.908965	0.136352	6.66633	2.62283e-11	8.57494e-11	OK	232	235	210	530	539	389	1.62308	1.56784	1.70727	3.05245	3.0324	3.13183
ANKHD1	75.8002	-0.59392	0.24506	-2.42356	0.015369	0.0224699	OK	86	103	73	79	82	39	0.583666	0.666629	0.57573	0.441381	0.447534	0.304598
ANKIB1	1003.42	0.946632	0.126894	7.46002	8.65076e-14	3.30203e-13	OK	770	588	584	1559	1625	1121	7.2703	5.29444	6.40773	12.1179	12.3384	12.1804
ANKLE1	94.9842	-2.01532	0.269744	-7.47123	7.9451e-14	3.03863e-13	OK	181	129	125	28	63	30	3.22945	2.19493	2.59173	0.411272	0.903934	0.615982
ANKLE2	1652.05	-0.429647	0.0971193	-4.42391	9.69293e-06	2.04591e-05	OK	1887	1927	1585	1644	1743	1195	24.1733	23.5411	23.5952	17.3375	17.9559	17.6169
ANKRA2	427.797	0.518086	0.130588	3.96734	7.26792e-05	0.000140621	OK	339	351	309	597	656	399	8.85541	8.74373	9.37987	12.8382	13.7803	11.9944
ANKRD1	98.9197	2.01307	0.26409	7.62264	2.48542e-14	9.77669e-14	OK	21	52	37	195	218	114	0.610814	1.44236	1.25061	4.66922	5.09908	3.81584
ANKRD10	1729.86	-0.358066	0.14411	-2.48468	0.0129669	0.0191571	OK	1928	2148	1490	1600	2329	1091	35.767	38.0006	32.1212	24.4352	34.7449	23.2915
ANKRD11	4964.17	-1.37757	0.114094	-12.0741	1.4479e-33	1.31424e-32	OK	7949	7443	5170	3330	3239	2378	44.7148	39.9271	33.7955	15.4207	14.6519	15.3938
ANKRD12	1250.68	-0.77797	0.128155	-6.07055	1.27476e-09	3.69004e-09	OK	1606	1431	1438	981	1289	743	7.93348	6.74122	8.25481	3.9894	5.12055	4.2238
ANKRD13A	894.977	-0.666832	0.116046	-5.74628	9.12259e-09	2.48733e-08	OK	984	1227	922	836	867	558	14.457	17.1912	15.7414	10.1113	10.2435	9.43435
ANKRD13B	996.976	-2.55139	0.12642	-20.1818	1.41575e-90	5.44803e-89	OK	1883	1715	1278	356	344	242	34.0735	29.5945	26.8737	5.30319	5.00576	5.03939
ANKRD13D	532.689	-0.396644	0.128475	-3.08731	0.00201974	0.00333308	OK	619	658	456	509	577	406	15.6086	15.8227	13.3619	10.566	11.7002	11.7814
ANKRD16	165.122	-1.45626	0.181963	-8.00304	1.21385e-15	5.14211e-15	OK	233	258	200	116	93	76	5.07128	5.35503	5.0585	2.07845	1.62776	1.90358
ANKRD17	2018.47	0.769183	0.125538	6.12711	8.94916e-10	2.62759e-09	OK	1685	1268	1275	2857	3098	2284	10.1667	7.29596	8.93968	14.191	15.0317	15.8589
ANKRD18B	39.9689	3.44761	0.433008	7.96199	1.69295e-15	7.11366e-15	OK	5	2	10	96	96	52	0.0764941	0.0291789	0.177782	1.20907	1.18107	0.915498
ANKRD20A19P	34.555	-2.34569	0.418334	-5.60721	2.05612e-08	5.44327e-08	OK	66	60	42	6	25	5	0.74362	0.644673	0.549903	0.0556518	0.226513	0.0648296
ANKRD20A9P	23.2054	-1.46591	0.430182	-3.40766	0.000655233	0.00114431	OK	41	32	26	12	22	6	0.0626634	0.0466402	0.0461778	0.0150984	0.0270395	0.010553
ANKRD23	201.158	-0.810737	0.194607	-4.16602	3.09968e-05	6.20295e-05	OK	269	245	217	148	235	100	5.98181	5.1955	5.60751	2.70933	4.20236	2.55904
ANKRD24	182.094	-1.38322	0.183047	-7.55661	4.13708e-14	1.6095e-13	OK	293	251	208	103	138	86	4.1786	3.41364	3.44711	1.20926	1.58266	1.41142
ANKRD27	862.517	0.828594	0.10969	7.55395	4.22266e-14	1.64156e-13	OK	596	625	542	1293	1311	975	7.68476	7.68501	8.12106	13.7247	13.5935	14.4672
ANKRD28	835.045	-0.353613	0.121053	-2.92115	0.00348742	0.00557565	OK	962	840	850	835	905	639	8.3436	6.94766	8.56697	5.96191	6.31208	6.37787
ANKRD32	265.333	-0.72849	0.157043	-4.63879	3.50461e-06	7.7048e-06	OK	284	342	312	220	260	169	4.2765	4.91108	5.45951	2.72717	3.14839	2.92855
ANKRD33	21.3501	-0.886986	0.41526	-2.13598	0.0326813	0.0453793	OK	29	28	23	19	21	9	0.813821	0.749324	0.750047	0.43894	0.47391	0.290649
ANKRD33B	220.835	1.46544	0.18002	8.14039	3.93991e-16	1.71041e-15	OK	109	140	85	378	344	319	0.670566	0.821342	0.607664	1.91438	1.70184	2.25841
ANKRD35	27.2867	1.74492	0.406632	4.29115	1.77748e-05	3.6522e-05	OK	13	16	6	60	51	30	0.221949	0.260502	0.119039	0.843299	0.700205	0.589423
ANKRD36	132.304	-1.13517	0.25648	-4.42594	9.60233e-06	2.02726e-05	OK	178	207	139	73	156	47	1.63053	1.80825	1.47963	0.550492	1.14915	0.495452
ANKRD36B	87.6506	-0.798136	0.283538	-2.81492	0.00487901	0.00765214	OK	114	125	82	49	121	42	1.09346	1.14338	0.913994	0.386916	0.93332	0.463602
ANKRD36C	120.506	-1.5076	0.228482	-6.59836	4.15735e-11	1.34118e-10	OK	176	190	146	74	100	34	1.2519	1.28881	1.20681	0.433319	0.572006	0.278311
ANKRD37	734.359	-7.49055	0.411328	-18.2106	4.24873e-74	1.10915e-72	OK	1191	1759	1224	12	2	7	73.2152	103.118	87.4381	0.607283	0.0988702	0.495203
ANKRD39	198.972	-0.377435	0.161118	-2.3426	0.0191498	0.0276624	OK	219	239	183	204	200	156	14.0025	14.5727	13.5969	10.7377	10.2834	11.4784
ANKRD40	801.691	0.811514	0.117464	6.90861	4.89434e-12	1.6735e-11	OK	560	544	541	1233	1231	863	7.71246	7.14471	8.65828	13.9794	13.6335	13.6776
ANKRD45	24.8161	-2.86737	0.462149	-6.20443	5.48945e-10	1.63613e-09	OK	47	42	37	5	10	3	1.01032	0.860979	0.92426	0.0884816	0.172865	0.074213
ANKRD49	161.18	0.523295	0.181882	2.87712	0.00401329	0.00636352	OK	112	141	122	217	254	152	3.37567	4.05267	4.27298	5.38421	6.15631	5.27207
ANKRD50	927.533	0.531836	0.117252	4.53582	5.73798e-06	1.23568e-05	OK	803	687	660	1265	1370	935	5.24104	4.27602	5.00582	6.79693	7.19065	7.02279
ANKRD52	1650.51	0.326992	0.138072	2.36827	0.0178717	0.025917	OK	1780	1271	1121	2056	2372	1558	11.807	8.03981	8.64081	11.227	12.6526	11.8928
ANKRD53	40.784	1.42918	0.332532	4.29787	1.72446e-05	3.54888e-05	OK	22	17	22	76	59	57	0.595831	0.439067	0.692394	1.69447	1.28499	1.77653
ANKRD54	518	-1.30263	0.128011	-10.176	2.53874e-24	1.64311e-23	OK	771	758	577	363	340	264	21.0901	19.7731	18.3413	8.17431	7.47909	8.31044
ANKRD63	20.9137	2.24259	0.486515	4.60951	4.03621e-06	8.8386e-06	OK	8	4	7	50	28	34	0.401865	0.191616	0.408618	2.06767	1.13108	1.96546
ANKRD9	325.88	-0.98612	0.183949	-5.36085	8.28334e-08	2.08758e-07	OK	371	533	338	305	194	203	13.1006	17.9483	13.8695	8.86618	5.50888	8.24913
ANKS1B	390.98	2.87386	0.162485	17.6869	5.28984e-70	1.27029e-68	OK	105	72	86	803	840	595	0.7777	0.508553	0.740203	4.8962	5.0032	5.07149
ANKS3	530.32	-1.41927	0.128047	-11.0839	1.50106e-28	1.13398e-27	OK	772	789	640	312	386	241	15.0103	14.6295	14.4605	4.994	6.0354	5.39245
ANKS4B	20.8321	0.930053	0.434488	2.14057	0.0323086	0.0448979	OK	17	13	10	23	36	29	0.335884	0.244943	0.229599	0.374101	0.571991	0.659379
ANKS6	683.097	1.64635	0.119432	13.7848	3.14496e-43	3.89002e-42	OK	339	315	283	1230	1229	904	2.72341	2.41326	2.64198	8.13464	7.93981	8.35751
ANKZF1	2121.52	-2.37322	0.134064	-17.7021	4.03909e-70	9.74446e-69	OK	3785	3705	2696	730	1010	511	82.4124	76.93	68.2144	13.0849	17.6845	12.8039
ANLN	1335.81	2.94629	0.119845	24.5841	1.86842e-133	1.50877e-131	OK	293	279	291	2706	3002	2000	3.51138	3.18857	4.05259	26.6968	28.9312	27.5827
ANO1	42.93	-0.688583	0.316165	-2.17792	0.029412	0.0411292	OK	60	43	47	31	38	35	0.679619	0.464476	0.618645	0.289066	0.346133	0.456224
ANO10	505.632	1.63708	0.1349	12.1355	6.84881e-34	6.28614e-33	OK	219	242	233	955	871	661	4.40582	4.64279	5.44714	15.8164	14.0911	15.3031
ANO2	12.8891	-3.50079	0.661398	-5.29302	1.20313e-07	2.98961e-07	OK	25	25	19	1	2	2	0.379337	0.361748	0.335018	0.0124913	0.024404	0.034923
ANO5	97.079	0.783449	0.21815	3.59133	0.000328995	0.000593801	OK	71	65	65	138	142	116	0.612006	0.534308	0.651089	0.979257	0.984308	1.15067
ANO6	2289.27	0.971379	0.116004	8.37368	5.58468e-17	2.52868e-16	OK	1311	1566	1488	3514	3642	2678	10.5233	11.9873	13.8797	23.2204	23.509	24.7374
ANO7	50.1115	-2.18682	0.315468	-6.932	4.14931e-12	1.43005e-11	OK	81	91	65	19	28	11	1.04558	1.1202	0.975023	0.201904	0.290653	0.163403
ANO8	1190.72	-1.40257	0.126586	-11.0799	1.5701e-28	1.18498e-27	OK	1948	1698	1299	755	868	515	26.9382	22.3922	20.8746	8.59502	9.6526	8.19563
ANOS1	179.192	-1.32007	0.177008	-7.45768	8.80593e-14	3.3588e-13	OK	267	229	230	122	124	86	2.42797	1.98586	2.43047	0.913298	0.906774	0.899967
ANP32A	3246.27	-0.913564	0.0991741	-9.21171	3.20969e-20	1.7315e-19	OK	3877	4548	3646	2666	2607	2009	90.2691	100.982	98.6483	51.1004	48.8124	53.8294
ANP32B	3438.24	0.456808	0.116592	3.91799	8.92908e-05	0.000171231	OK	2418	3413	2434	4634	4979	3355	85.9115	115.641	100.495	135.541	142.26	137.178
ANP32E	2149.67	-0.362527	0.108566	-3.33923	0.000840118	0.00144773	OK	2102	2507	2244	2233	2318	1577	33.9683	38.6346	42.1399	29.7064	30.1231	29.3271
ANPEP	197.14	1.25133	0.190689	6.56216	5.30329e-11	1.69926e-10	OK	149	97	85	345	322	238	2.34385	1.45511	1.55379	4.46769	4.07329	4.30841
ANTXR2	383.689	-0.330978	0.129933	-2.54729	0.0108562	0.0162187	OK	427	428	361	398	405	299	2.97787	2.84645	2.9256	2.28498	2.27132	2.39964
ANXA1	3248.45	2.56909	0.137954	18.6229	2.0962e-77	5.9507e-76	OK	721	916	981	6736	6598	4763	26.9514	32.6529	42.6132	207.285	198.337	204.891
ANXA11	1915.73	2.73276	0.117132	23.3305	2.17367e-120	1.43545e-118	OK	461	482	468	4158	3662	2965	7.29374	7.27239	8.60449	54.157	46.5922	53.9846
ANXA2	8381.91	1.84389	0.128656	14.3319	1.38219e-46	1.89959e-45	OK	2794	4048	3465	16145	15127	11350	88.5329	122.321	127.588	421.15	385.458	413.876
ANXA3	680.997	3.30654	0.158573	20.8518	1.46674e-96	6.49408e-95	OK	101	111	136	1620	1393	1024	3.58409	3.75631	5.60824	47.3253	39.7516	41.8171
ANXA4	486.322	2.10341	0.140894	14.9291	2.13236e-50	3.26452e-49	OK	175	162	179	951	926	686	4.69089	4.14107	5.5757	20.9854	19.9606	21.161
ANXA5	5896.57	0.785332	0.132964	5.90634	3.49787e-09	9.80121e-09	OK	3346	5368	3636	9127	8803	6367	120.147	183.815	151.72	269.797	254.193	263.099
ANXA6	5674.65	2.13366	0.112276	19.0037	1.58966e-80	4.82941e-79	OK	1858	2050	2022	11255	10459	8228	34.2471	36.0341	43.3101	170.783	155.029	174.529
ANXA8	71.5306	5.31339	0.482981	11.0012	3.76912e-28	2.8133e-27	OK	3	4	1	158	183	117	0.0395794	0.0503255	0.0153312	1.71603	1.94153	1.77635
ANXA8L1	278.838	4.35139	0.215719	20.1716	1.74008e-90	6.64686e-89	OK	30	23	19	625	678	437	0.778353	0.569068	0.572847	13.3492	14.1459	13.0477
AOC2	154.817	-2.35185	0.200332	-11.7397	7.97224e-32	6.79318e-31	OK	266	285	193	65	60	39	5.73088	5.85551	4.83199	1.15285	1.03953	0.966941
AOC3	284.455	0.673646	0.151884	4.43526	9.19597e-06	1.94384e-05	OK	210	251	166	446	426	276	2.90261	3.30845	2.66629	5.07488	4.73506	4.39011
AOX1	97.512	1.23626	0.250961	4.92609	8.38914e-07	1.94763e-06	OK	37	77	50	155	146	138	0.430653	0.854667	0.676278	1.48518	1.36654	1.84842
AP1G1	1899.21	0.52574	0.103551	5.07711	3.83226e-07	9.13936e-07	OK	1604	1462	1351	2657	2817	1848	13.4486	11.6896	13.1631	18.3394	18.9935	17.8308
AP1G2	895.438	0.854072	0.322676	2.64684	0.00812469	0.0123571	OK	711	649	452	1157	2004	727	13.8196	12.0296	10.2093	18.5131	31.3234	16.2613
AP1M1	1587.8	-0.269923	0.113371	-2.38088	0.0172714	0.0251049	OK	1669	1875	1409	1852	1538	1272	40.0787	42.9377	39.3186	36.6116	29.7002	35.1512
AP1M2	85.0012	2.02651	0.258214	7.8482	4.2204e-15	1.73183e-14	OK	22	36	35	165	152	125	0.718931	1.12188	1.32911	4.43884	3.99442	4.70079
AP1S2	399.753	-0.857617	0.139767	-6.13604	8.46051e-10	2.48975e-09	OK	445	550	468	313	362	247	10.9705	12.9304	13.4073	6.35231	7.17664	7.00745
AP1S3	37.6186	0.756832	0.34165	2.21523	0.0267443	0.0376965	OK	18	34	27	63	64	31	0.255753	0.460689	0.445801	0.7369	0.731262	0.50688
AP2B1	5340.64	0.221782	0.10509	2.11041	0.0348234	0.0481607	OK	4454	5581	4036	6760	6600	5221	44.375	53.025	46.7271	55.4441	52.8783	59.8601
AP2M1	7436.04	0.913775	0.106213	8.60326	7.74857e-18	3.66945e-17	OK	4548	5614	4489	12247	10764	8507	134.603	158.448	154.388	298.391	256.185	289.739
AP2S1	1578.85	0.80363	0.137694	5.83635	5.33583e-09	1.47683e-08	OK	926	1298	1038	2607	2057	1822	42.3985	56.6754	55.2289	98.2654	75.7389	96.0027
AP3B1	770.608	1.00307	0.116397	8.6177	6.83108e-18	3.24482e-17	OK	479	574	410	1203	1285	866	6.79242	7.76214	6.7562	14.0435	14.6534	14.132
AP3B2	161.579	-3.41494	0.222953	-15.3169	5.89869e-53	9.57615e-52	OK	319	294	232	36	29	23	4.83651	4.25079	4.08751	0.449329	0.353578	0.401296
AP3D1	7692.84	-0.963788	0.104377	-9.23376	2.61295e-20	1.41792e-19	OK	10160	11360	7633	6156	6066	4644	115.378	123.024	100.729	57.5504	55.3959	60.6901
AP3M1	1254.46	-0.43054	0.111976	-3.84493	0.000120587	0.000228325	OK	1270	1567	1261	1286	1355	856	13.8814	16.3335	16.0167	11.5715	11.9101	10.7671
AP3M2	522.668	-0.445497	0.124204	-3.58681	0.000334749	0.000603477	OK	592	592	529	536	567	347	9.26173	8.83228	9.61736	6.90328	7.13344	6.24735
AP4E1	164.697	-0.385974	0.180446	-2.139	0.0324357	0.0450625	OK	201	176	155	165	196	108	1.70167	1.42093	1.5249	1.14996	1.33438	1.0522
AP4S1	89.1793	0.553936	0.219692	2.52142	0.0116883	0.0173702	OK	65	77	63	124	132	90	0.590237	0.666784	0.664789	0.926948	0.963902	0.940485
AP5S1	145.175	0.639002	0.210746	3.03209	0.00242864	0.00396713	OK	124	122	78	224	164	178	3.63247	3.40817	2.65525	5.40193	3.8634	6.00062
APAF1	732.078	0.622392	0.116789	5.3292	9.86472e-08	2.47173e-07	OK	579	541	513	1031	1066	782	4.62302	4.11932	4.75986	6.77683	6.84463	7.18538
APBA1	157.206	-2.15172	0.198185	-10.8571	1.84444e-27	1.3464e-26	OK	279	248	205	67	60	57	2.43305	2.06243	2.07745	0.480997	0.420769	0.572028
APBA2	536.974	-3.45644	0.147685	-23.4041	3.88434e-121	2.60938e-119	OK	1053	941	810	110	105	74	16.6235	14.1665	14.8596	1.42957	1.33299	1.34438
APBB1	2100.01	-0.555142	0.101189	-5.48621	4.10651e-08	1.06189e-07	OK	2463	2562	2091	2131	1900	1484	39.1086	38.7943	38.5826	27.8556	24.2609	27.1168
APBB1IP	22.3062	0.899564	0.412057	2.1831	0.0290281	0.040629	OK	14	12	17	35	35	25	0.304828	0.249166	0.430135	0.627357	0.61283	0.626415
APBB2	756.456	0.437241	0.12301	3.55452	0.000378665	0.000679113	OK	689	585	549	969	1075	776	4.30514	3.48582	3.9863	4.9844	5.4016	5.57989
APBB3	493.27	-1.65574	0.185265	-8.93713	3.99397e-19	2.03286e-18	OK	804	793	555	263	390	139	21.3915	20.1205	17.1596	5.76052	8.3444	4.25594
APC	471.291	0.470111	0.1693	2.77679	0.00548985	0.00855421	OK	481	298	338	607	633	521	2.46232	1.45477	2.01069	2.55804	2.60584	3.06925
APC2	2724.75	-4.71749	0.152305	-30.9739	1.21188e-210	2.39079e-208	OK	6201	4611	4145	258	190	185	35.0743	24.8716	27.2447	1.20135	0.864225	1.20419
APCDD1	140.549	0.920211	0.20616	4.46358	8.05998e-06	1.71231e-05	OK	115	76	83	220	200	173	2.57724	1.62425	2.16155	4.05883	3.6044	4.46169
APCDD1L	12.8695	-2.47601	0.581568	-4.25747	2.06757e-05	4.21546e-05	OK	22	21	20	2	5	4	0.3189	0.29029	0.336893	0.0238661	0.0582837	0.0667249
APEH	1144.17	0.762357	0.115471	6.60213	4.05305e-11	1.30889e-10	OK	790	936	692	1745	1585	1319	16.4463	18.5823	16.7409	29.906	26.5349	31.5997
APELA	13.0944	1.426	0.530453	2.68828	0.00718219	0.0110085	OK	7	5	7	21	25	17	0.153286	0.104413	0.178128	0.378568	0.44024	0.428399
APEX2	176.459	1.55644	0.206649	7.53182	5.00393e-14	1.93658e-13	OK	89	64	96	303	289	254	2.43917	1.67268	3.05741	6.83621	6.36936	8.01092
APH1A	2864.69	0.654749	0.121666	5.38152	7.38614e-08	1.87206e-07	OK	1915	2509	1908	4538	3692	3115	48.5228	60.6259	56.1804	94.6589	75.2288	90.8303
APH1B	406.282	1.5822	0.135148	11.7071	1.17194e-31	9.94807e-31	OK	195	215	168	735	773	489	2.67022	2.80757	2.67332	8.28552	8.5121	7.70578
API5	1302.64	-0.62672	0.107258	-5.84312	5.12331e-09	1.41899e-08	OK	1500	1568	1419	1194	1324	829	22.4869	22.4163	24.7201	14.7354	15.9614	14.3017
APIP	312.06	0.799323	0.150761	5.30193	1.14583e-07	2.85405e-07	OK	186	255	205	455	494	341	8.36293	10.9337	10.711	16.8414	17.8615	17.644
APLF	46.2271	0.884174	0.296496	2.98208	0.00286298	0.00463483	OK	29	30	32	71	71	53	0.4326	0.426767	0.554713	0.871902	0.851712	0.90983
APLN	36.3517	-3.3186	0.42407	-7.82561	5.05214e-15	2.06444e-14	OK	59	60	69	10	8	2	1.05074	1.019	1.42797	0.146609	0.114572	0.040989
APLNR	281.375	0.819848	0.146665	5.58993	2.27166e-08	5.99352e-08	OK	215	194	169	437	434	301	3.18487	2.74053	2.90917	5.32911	5.16997	5.13116
APLP1	5990.08	-1.06674	0.111845	-9.53769	1.46055e-21	8.43063e-21	OK	7815	9200	6216	4898	4198	3423	183.147	205.608	169.282	94.4952	79.1149	92.3152
APLP2	24703.7	1.96396	0.102887	19.0886	3.13967e-81	9.74737e-80	OK	8839	11060	8711	49102	44574	34084	127.13	151.699	145.594	581.388	515.553	564.147
APOA1	2539.72	1.69583	0.132788	12.771	2.38172e-37	2.46311e-36	OK	1189	1263	954	4689	3794	3905	76.1072	77.0954	70.9614	247.084	195.293	287.648
APOA1BP	463.461	1.1604	0.147136	7.88661	3.10513e-15	1.28501e-14	OK	260	316	238	847	648	577	13.3169	15.4347	14.1657	35.7137	26.6902	34.0097
APOA2	1101.7	2.3018	0.130031	17.7019	4.05328e-70	9.76359e-69	OK	403	351	298	2067	2030	1780	48.9193	40.6315	42.036	206.555	198.16	248.652
APOA4	445.329	-1.57052	0.131539	-11.9396	7.35825e-33	6.50104e-32	OK	637	702	559	263	254	206	25.0509	26.327	25.5461	8.51452	8.03273	9.32281
APOB	1391.19	1.26941	0.327789	3.87265	0.000107658	0.00020484	OK	1126	695	489	1978	2568	1838	4.57836	2.69486	2.31052	6.62091	8.39676	8.60028
APOBEC3B	38.3996	2.00887	0.349029	5.75559	8.63417e-09	2.36035e-08	OK	12	16	14	79	68	54	0.447983	0.569614	0.607348	2.42788	2.04143	2.3199
APOBEC3C	436.08	1.99766	0.15308	13.0498	6.37325e-39	7.01463e-38	OK	145	191	157	883	728	641	7.50711	9.43016	9.4457	37.6345	30.3097	38.1908
APOBEC3D	65.944	1.60267	0.270936	5.91531	3.31253e-09	9.29692e-09	OK	32	33	27	117	142	71	0.73405	0.721889	0.719729	2.20944	2.61945	1.87426
APOBEC3F	166.403	1.53618	0.18287	8.40041	4.44916e-17	2.02868e-16	OK	82	77	81	295	296	214	0.935828	0.838019	1.07423	2.77156	2.71656	2.81055
APOBEC3G	45.066	1.85494	0.319113	5.8128	6.14376e-09	1.6938e-08	OK	17	18	19	84	90	58	0.532214	0.537391	0.691227	2.1649	2.26582	2.08959
APOC1	221.584	2.10639	0.182013	11.5727	5.6651e-31	4.69132e-30	OK	77	94	65	448	371	340	9.59017	11.1646	9.4076	45.934	37.1582	48.7316
APOC3	543.331	0.664538	0.16496	4.02848	5.61398e-05	0.000109793	OK	446	439	314	829	605	687	48.0446	45.0977	39.3069	73.5164	52.4095	85.1652
APOL2	339.916	0.994632	0.142833	6.96361	3.31653e-12	1.14888e-11	OK	235	234	178	500	597	381	4.87459	4.62879	4.29062	8.5381	9.95842	9.09476
APOM	98.2629	0.958809	0.226695	4.22952	2.34195e-05	4.74633e-05	OK	71	73	46	163	133	123	0.639964	0.627481	0.48182	1.2095	0.964038	1.27585
APOOL	450.372	-0.393354	0.130359	-3.01748	0.00254888	0.00415048	OK	464	536	453	429	500	336	4.11957	4.53815	4.67371	3.13553	3.56984	3.43296
APOPT1	492.871	-0.303577	0.136089	-2.23072	0.0256998	0.0363227	OK	471	639	446	554	520	365	8.69555	11.2501	9.56843	8.41989	7.72014	7.7547
APPBP2	1109.32	0.487415	0.117403	4.15164	3.30099e-05	6.58213e-05	OK	932	838	843	1478	1686	1067	8.23391	7.06017	8.6546	10.7494	11.9782	10.848
APPL1	1439.69	-0.251028	0.110692	-2.26781	0.023341	0.0332392	OK	1387	1627	1423	1504	1558	1188	13.1414	14.7005	15.6675	11.7309	11.8707	12.9532
APRT	397.699	0.727851	0.150285	4.84314	1.278e-06	2.91919e-06	OK	255	339	257	647	516	443	18.1428	23.0008	21.2484	37.8955	29.5228	36.2713
AQP1	30424.8	1.17128	0.152564	7.67734	1.62431e-14	6.45292e-14	OK	13022	20816	18829	53156	45622	37695	235.712	359.32	396.059	792.093	664.084	785.205
AQP11	45.5106	-0.649237	0.301858	-2.15081	0.0314915	0.0438249	OK	57	50	51	34	52	29	1.52008	1.27158	1.58049	0.746435	1.11517	0.889993
AQP3	787.302	2.99629	0.133207	22.4935	4.80552e-112	2.73336e-110	OK	165	173	156	1703	1527	1286	5.06345	5.06279	5.5631	43.0227	37.6832	45.415
AQP4	62.2414	3.02029	0.324228	9.31531	1.21593e-20	6.73186e-20	OK	16	10	11	137	119	103	0.17609	0.104953	0.140682	1.24124	1.05319	1.30451
AQP5	183.504	2.81465	0.210951	13.3427	1.30661e-40	1.50173e-39	OK	44	50	34	419	318	300	1.38429	1.50011	1.24303	10.852	8.04538	10.8615
AQP6	27.1653	1.62902	0.405061	4.02167	5.77872e-05	0.000112859	OK	14	15	8	43	66	29	0.302875	0.309462	0.20112	0.765816	1.14822	0.721987
AQP7	11.0313	1.99522	0.606087	3.29196	0.000994912	0.00170205	OK	2	3	6	20	21	17	0.0914275	0.130782	0.318734	0.752658	0.77199	0.894318
AR	60.2121	-1.19027	0.277381	-4.29109	1.77801e-05	3.65282e-05	OK	100	71	68	37	49	32	0.52977	0.358696	0.418626	0.161365	0.208751	0.195089
ARAF	1043.99	0.509686	0.114253	4.46104	8.15638e-06	1.73184e-05	OK	810	903	736	1574	1343	1065	14.8633	15.8015	15.6942	23.777	19.8177	22.4893
ARAP1	1568.76	0.87915	0.102143	8.60704	7.49734e-18	3.55263e-17	OK	1128	1080	931	2451	2368	1778	11.4711	10.4737	11.0021	20.5192	19.3652	20.8077
ARAP2	209.425	2.93907	0.194523	15.1091	1.4106e-51	2.2319e-50	OK	44	46	45	401	493	315	0.343157	0.342121	0.407833	2.57458	3.09196	2.82714
ARAP3	421.255	0.523226	0.144323	3.62539	0.000288527	0.00052464	OK	400	324	262	574	643	408	4.36461	3.37141	3.32213	5.15606	5.64212	5.12321
ARC	159.992	-3.97095	0.248865	-15.9562	2.57822e-57	4.73838e-56	OK	312	338	215	22	20	18	6.07664	6.27779	4.86606	0.352738	0.313245	0.403439
ARCN1	7490.27	0.981258	0.105688	9.28443	1.6257e-20	8.93392e-20	OK	4302	5307	4650	11805	11938	8585	61.5207	72.3737	77.274	138.975	137.287	141.282
AREL1	697.16	-0.474921	0.129227	-3.67509	0.000237767	0.000436465	OK	914	734	660	716	685	496	9.63795	7.38101	8.08746	6.21544	5.80864	6.01889
ARF1	14768.6	-0.703226	0.128262	-5.48274	4.18784e-08	1.0817e-07	OK	15528	22070	14768	14258	11726	10238	405.625	549.784	448.291	306.611	246.323	307.765
ARF4	4674.49	0.526357	0.11303	4.65677	3.21208e-06	7.08368e-06	OK	3171	4355	3367	6648	6647	4677	104.637	137.043	129.11	180.592	176.384	177.603
ARF6	1671.56	0.412587	0.11491	3.59054	0.000329993	0.000595524	OK	1299	1584	1201	2305	2073	1774	18.9348	22.0184	20.3434	27.6594	24.2994	29.7578
ARFGAP3	2679.47	-0.642669	0.118979	-5.40152	6.60773e-08	1.68215e-07	OK	2702	3840	2778	2542	2544	1735	54.7615	74.2168	65.4262	42.4117	41.4622	40.4655
ARFGEF1	1134.38	0.961282	0.124728	7.70702	1.28794e-14	5.14813e-14	OK	776	660	733	1773	1776	1315	6.16681	5.00177	6.76912	11.5992	11.3498	12.026
ARFGEF2	1811.78	0.864988	0.10305	8.39386	4.70431e-17	2.14313e-16	OK	1337	1288	1032	2664	2819	2094	8.52575	7.83245	7.64734	13.9848	14.4558	15.3665
ARFGEF3	516.284	-5.0453	0.192462	-26.2146	1.81187e-151	1.83364e-149	OK	1066	1050	754	33	37	26	4.11275	3.86318	3.38046	0.104812	0.114795	0.115437
ARFIP1	429.303	0.715027	0.140265	5.09767	3.43854e-07	8.23949e-07	OK	312	291	314	639	680	428	5.54611	4.93296	6.48624	9.35094	9.7205	8.75535
ARFIP2	1335.17	0.598146	0.108454	5.51519	3.48407e-08	9.06346e-08	OK	934	1151	933	1898	1970	1368	13.9436	16.3864	16.186	23.3262	23.6504	23.5022
ARFRP1	439.403	0.346515	0.128635	2.69379	0.00706456	0.0108346	OK	398	395	310	621	582	404	8.54591	8.08822	7.73511	10.9771	10.0495	9.9828
ARG2	1803.42	0.684788	0.120145	5.69968	1.20033e-08	3.24721e-08	OK	1140	1485	1291	2739	2543	1937	33.058	41.0656	43.5038	65.3859	59.3012	64.6393
ARGLU1	2294.62	-0.763096	0.311973	-2.44603	0.0144438	0.0211945	OK	3138	2832	2301	1676	2930	1060	102.897	88.5573	87.6792	45.2423	77.2616	39.9993
ARHGAP1	1197.44	1.21693	0.115533	10.5332	6.0718e-26	4.19455e-25	OK	715	695	631	2180	1844	1425	11.9132	11.043	12.2174	29.9019	24.7074	27.3232
ARHGAP10	568.345	2.50622	0.150118	16.695	1.42423e-62	2.96747e-61	OK	138	160	178	1197	1098	843	2.59276	2.86671	3.88627	18.5139	16.5894	18.2266
ARHGAP11A	487.814	1.47488	0.130018	11.3436	7.97777e-30	6.32419e-29	OK	250	249	231	801	899	630	2.28787	2.17306	2.4566	6.03455	6.61603	6.63481
ARHGAP11B	20.6982	1.59642	0.522235	3.0569	0.00223635	0.00367034	OK	18	5	5	27	65	16	1.01622	0.269195	0.328031	1.25487	2.95104	1.03952
ARHGAP15	15.0665	-4.22615	0.707459	-5.97371	2.31921e-09	6.59338e-09	OK	23	30	29	1	0	2	0.750756	0.933841	1.10001	0.0268715	0	0.0751271
ARHGAP17	917.008	1.22161	0.114179	10.6991	1.02802e-26	7.30247e-26	OK	555	587	427	1526	1482	1150	9.08126	9.15951	8.11915	20.5555	19.5006	21.6544
ARHGAP18	140.623	1.67141	0.199385	8.38282	5.16766e-17	2.34668e-16	OK	67	63	59	225	268	199	1.09943	0.985857	1.12506	3.03945	3.53649	3.75787
ARHGAP19	386.342	-0.59289	0.132618	-4.47064	7.79842e-06	1.659e-05	OK	461	453	406	347	394	261	4.75633	4.45708	4.86774	2.94728	3.26899	3.0989
ARHGAP20	84.637	0.935718	0.253098	3.69705	0.000218116	0.000402478	OK	63	38	61	125	138	98	0.52668	0.30295	0.592606	0.860274	0.92775	0.942819
ARHGAP21	2158.92	-1.41379	0.126439	-11.1816	5.0155e-29	3.85627e-28	OK	3586	2792	2559	1266	1544	1013	28.7283	21.3302	23.8231	8.34936	9.947	9.33909
ARHGAP24	471.846	2.80333	0.166629	16.8238	1.63442e-63	3.47035e-62	OK	78	140	114	990	991	707	0.77684	1.32968	1.31939	8.11695	7.937	8.10313
ARHGAP25	37.4034	-1.48034	0.343155	-4.31392	1.60387e-05	3.31209e-05	OK	66	45	46	20	22	20	1.11096	0.722351	0.899792	0.277144	0.297799	0.387419
ARHGAP26	131.882	-1.0904	0.198833	-5.484	4.15817e-08	1.07435e-07	OK	194	191	131	101	112	63	1.23203	1.15674	0.966765	0.528034	0.571984	0.460423
ARHGAP27	103.636	0.608816	0.209336	2.90832	0.00363381	0.00579602	OK	84	83	66	152	138	115	0.479708	0.452019	0.437997	0.714598	0.633756	0.755773
ARHGAP28	1179.35	1.99325	0.125656	15.8628	1.14723e-56	2.08629e-55	OK	395	469	468	2212	2283	1633	4.10044	4.64287	5.64558	18.9033	19.0583	19.5081
ARHGAP29	1546.79	1.88034	0.133706	14.0632	6.39385e-45	8.2902e-44	OK	553	635	667	2667	3273	2014	3.48265	3.81364	4.88135	13.827	16.5759	14.5962
ARHGAP31	253.685	2.39617	0.189536	12.6423	1.23467e-36	1.24305e-35	OK	96	63	68	530	440	403	0.68226	0.426973	0.561588	3.10081	2.51465	3.29594
ARHGAP33	1022.62	-1.259	0.144378	-8.72016	2.77817e-18	1.34674e-17	OK	1563	1454	1111	652	905	432	20.3913	18.0897	16.8434	7.0025	9.49466	6.48582
ARHGAP35	2507.74	-0.333708	0.118645	-2.81266	0.00491339	0.00770219	OK	2942	2692	2322	2722	2303	2102	19.0053	16.584	17.4311	14.4758	11.9639	15.6265
ARHGAP39	797.515	-2.42343	0.124708	-19.4328	4.07796e-84	1.35512e-82	OK	1360	1436	1048	304	275	228	14.8172	14.9197	13.2683	2.72659	2.40937	2.85862
ARHGAP42	484.742	2.37938	0.15966	14.9028	3.16261e-50	4.8134e-49	OK	151	120	165	935	1025	690	1.82447	1.38268	2.31672	9.3002	9.95932	9.59412
ARHGAP44	685.755	1.27515	0.126523	10.0784	6.88299e-24	4.36255e-23	OK	350	432	355	1241	1088	829	4.72175	5.55776	5.56536	13.7825	11.8035	12.8702
ARHGAP5	3208.96	1.04707	0.102777	10.1879	2.24662e-24	1.45769e-23	OK	1966	2017	1934	4906	5399	3752	11.7535	11.4993	13.436	24.1453	25.9563	25.8133
ARHGAP5-AS1	178.278	1.46421	0.174633	8.38449	5.09451e-17	2.31413e-16	OK	90	101	78	326	314	216	4.03394	4.31708	4.06267	12.0289	11.3178	11.1413
ARHGAP6	1019.74	3.50823	0.123872	28.3213	1.88981e-176	2.67752e-174	OK	151	162	151	2242	2273	1591	1.3515	1.38272	1.57053	16.5195	16.3601	16.3872
ARHGDIA	3339.31	0.491594	0.12101	4.06243	4.85642e-05	9.55286e-05	OK	2551	3069	2291	5159	3974	3491	61.4901	70.546	64.1726	102.372	77.0315	96.8368
ARHGDIB	366.893	1.91431	0.148384	12.9011	4.43989e-38	4.70079e-37	OK	137	156	141	728	638	514	6.4688	7.02439	7.73663	28.2979	24.2253	27.9294
ARHGDIG	80.6994	-2.12878	0.255618	-8.32797	8.22417e-17	3.70016e-16	OK	145	135	98	40	36	21	8.83799	7.84694	6.94131	2.00709	1.76455	1.47299
ARHGEF1	1182.69	0.401817	0.10826	3.71158	0.000205972	0.000381018	OK	1083	1007	814	1651	1608	1130	18.6845	16.5678	16.3195	23.4488	22.3092	22.4351
ARHGEF10	1183.71	0.542927	0.1142	4.75417	1.99267e-06	4.47876e-06	OK	1040	960	749	1605	1827	1157	10.4944	9.23797	8.78286	13.3328	14.8255	13.4355
ARHGEF10L	899.514	-1.48549	0.12167	-12.2091	2.77827e-34	2.58195e-33	OK	1405	1340	1040	562	520	441	17.9506	16.3264	15.4407	5.91099	5.3426	6.48393
ARHGEF12	2026.6	0.452719	0.112907	4.00968	6.08021e-05	0.000118509	OK	1867	1643	1363	2639	2744	2171	10.6961	8.97637	9.07419	12.4464	12.6419	14.3132
ARHGEF16	314.093	-0.821001	0.152427	-5.3862	7.19629e-08	1.82602e-07	OK	388	463	301	285	291	170	7.67135	8.72975	6.9157	4.6388	4.62678	3.86799
ARHGEF17	2352.64	0.882896	0.114534	7.7086	1.27202e-14	5.08578e-14	OK	1839	1470	1385	3692	3703	2556	13.5145	10.3019	11.8276	22.3358	21.8836	21.616
ARHGEF18	2204.53	0.752338	0.114742	6.5568	5.49749e-11	1.76003e-10	OK	1641	1634	1390	3504	2879	2542	16.0348	15.2261	15.7834	28.1864	22.6226	28.5842
ARHGEF19	201.326	0.61708	0.167831	3.67679	0.000236186	0.000433717	OK	149	165	137	320	261	211	2.82438	2.98265	3.01778	4.99353	3.97854	4.60273
ARHGEF25	1010.09	0.413232	0.108488	3.80899	0.000139534	0.000262637	OK	897	878	695	1404	1432	938	17.4822	16.3185	15.7405	22.5264	22.4436	21.0379
ARHGEF26	169.021	0.8024	0.191191	4.19684	2.7066e-05	5.44992e-05	OK	131	98	118	243	292	170	1.38928	0.991118	1.45422	2.12151	2.49027	2.07474
ARHGEF3	1662.95	1.79832	0.124605	14.4322	3.24541e-47	4.56495e-46	OK	599	780	715	3146	3000	2246	7.18756	8.92545	9.96989	31.0766	28.9482	31.0142
ARHGEF33	10.2535	-1.4982	0.6013	-2.4916	0.0127169	0.0188128	OK	17	17	11	9	7	1	0.226784	0.216269	0.170524	0.0988388	0.0750945	0.0153518
ARHGEF34P	22.3781	2.94469	0.497706	5.91654	3.28792e-09	9.23117e-09	OK	6	3	4	43	51	36	0.0819455	0.0390729	0.0634839	0.483463	0.560131	0.565812
ARHGEF35	48.0747	3.14917	0.369865	8.51438	1.67478e-17	7.79614e-17	OK	7	12	7	93	101	85	0.162456	0.265582	0.188784	1.77681	1.88497	2.27014
ARHGEF37	137.62	-3.06957	0.226112	-13.5754	5.60003e-42	6.74471e-41	OK	227	273	203	38	29	26	2.67904	3.07254	2.78407	0.369197	0.275231	0.353121
ARHGEF39	131.879	0.671701	0.198351	3.38643	0.000708093	0.0012311	OK	94	123	74	180	214	136	1.43427	1.78973	1.31209	2.26097	2.6258	2.38802
ARHGEF4	467.538	-0.303871	0.136684	-2.22317	0.0262044	0.0369823	OK	553	502	418	463	575	333	7.47617	6.472	6.5669	5.15295	6.25126	5.18077
ARHGEF40	2143.77	0.250204	0.106537	2.34851	0.0188489	0.0272479	OK	2125	1876	1576	2848	2725	2000	20.386	17.1627	17.5695	22.4922	21.0225	22.08
ARHGEF5	121.167	2.83565	0.234223	12.1066	9.74608e-34	8.89301e-33	OK	26	32	25	240	279	177	0.272017	0.319266	0.303943	2.06707	2.34732	2.13104
ARHGEF9	1047.71	-0.819217	0.109356	-7.49128	6.82071e-14	2.62147e-13	OK	1377	1276	1148	881	955	633	13.4437	11.88	13.0244	7.08079	7.49781	7.11189
ARID1A	3729.1	-0.335098	0.120931	-2.771	0.00558849	0.00869141	OK	4592	3815	3426	3917	3540	3133	30.7113	24.3317	26.6264	21.566	19.039	24.1131
ARID2	890.299	-0.34323	0.12989	-2.64247	0.00823048	0.0125087	OK	1114	854	856	908	942	693	7.55516	5.52328	6.74624	5.06949	5.13753	5.40863
ARID3A	2040.33	1.27369	0.125604	10.1406	3.64979e-24	2.34372e-23	OK	1234	1066	1072	3513	3030	2738	25.2142	20.7715	25.4539	59.092	49.7873	64.3813
ARID3B	1755.11	-1.06868	0.103712	-10.3043	6.74127e-25	4.47838e-24	OK	2399	2334	2026	1408	1275	989	32.2279	29.9009	31.628	15.5713	13.7739	15.2895
ARID5A	230.842	-2.2549	0.177977	-12.6696	8.71258e-37	8.82297e-36	OK	356	450	289	92	88	76	9.26576	11.1693	8.74095	1.97124	1.84187	2.27636
ARID5B	1133.03	0.971418	0.126329	7.68959	1.47612e-14	5.8777e-14	OK	768	650	737	1762	1835	1286	5.36838	4.33287	5.98658	10.1393	10.3149	10.3447
ARIH1	2306.73	-0.281393	0.096459	-2.91723	0.00353152	0.00564268	OK	2442	2499	2241	2449	2508	1805	26.7018	26.058	28.4752	22.0447	22.053	22.7126
ARIH2	1444.07	-0.307158	0.106996	-2.87074	0.00409508	0.00648596	OK	1682	1642	1240	1545	1621	1053	23.7751	22.1335	20.368	17.9782	18.4257	17.1286
ARIH2OS	63.7268	-0.903465	0.285349	-3.16617	0.0015446	0.00258456	OK	87	106	48	57	42	43	3.12593	3.63201	2.00415	1.68599	1.21354	1.77797
ARL1	2222.01	1.25475	0.104735	11.9803	4.50912e-33	4.02489e-32	OK	1149	1404	1169	3757	3754	2680	20.3553	23.7195	24.0659	54.7923	53.4807	54.6372
ARL10	262.473	-0.409569	0.175217	-2.3375	0.0194132	0.0280091	OK	344	258	248	264	230	226	8.21259	5.87384	6.88023	5.18855	4.41565	6.20906
ARL14EP	381.439	0.54958	0.150124	3.66084	0.00025139	0.000459742	OK	272	283	316	516	573	386	6.5674	6.51616	8.86628	10.2564	11.1256	10.7253
ARL15	148.212	0.693073	0.185784	3.73053	0.000191078	0.000354814	OK	97	114	109	227	220	151	2.24031	2.51085	2.92544	4.316	4.08605	4.01336
ARL17A	42.8342	-0.8044	0.333404	-2.41269	0.0158352	0.0231208	OK	59	62	37	28	55	20	0.0940052	0.0942047	0.0685064	0.0367264	0.0704706	0.0366713
ARL2	359.834	0.604827	0.157258	3.84609	0.000120019	0.000227278	OK	244	321	246	566	435	400	14.2955	17.9348	16.7485	27.299	20.4949	26.9691
ARL2BP	1961.17	1.20888	0.11285	10.7122	8.91757e-27	6.35775e-26	OK	1021	1260	1074	3370	3087	2419	27.9153	32.8525	34.1233	75.8521	67.8734	76.1113
ARL3	1072.93	-0.845292	0.122819	-6.88243	5.88383e-12	2.00305e-11	OK	1173	1605	1157	940	892	659	17.385	22.6847	19.9269	11.469	10.6313	11.2398
ARL4A	390.84	0.433221	0.133213	3.25208	0.00114565	0.00194244	OK	302	352	291	513	576	376	5.05828	5.62237	5.66394	7.07349	7.75825	7.24735
ARL4C	1729.1	-0.483502	0.119457	-4.0475	5.17675e-05	0.000101522	OK	1813	2296	1648	1790	1539	1321	25.9462	31.3349	27.4071	21.0887	17.7117	21.7558
ARL4D	736.246	1.3208	0.132526	9.96629	2.14071e-23	1.33026e-22	OK	395	435	363	1335	1076	978	14.3088	15.0272	15.2807	39.8115	31.3448	40.7701
ARL5A	1156.63	0.294669	0.115088	2.56039	0.0104554	0.0156515	OK	890	1108	948	1516	1514	1108	16.1252	19.1441	19.9596	22.6117	22.059	23.102
ARL6	98.2984	-1.47041	0.218006	-6.74482	1.53219e-11	5.08609e-11	OK	136	152	124	64	59	45	3.5032	3.7338	3.71174	1.35715	1.22215	1.33394
ARL6IP4	2359.46	0.416925	0.113105	3.68616	0.000227661	0.000419114	OK	1995	2185	1590	3452	2865	2413	61.2217	63.9433	56.7008	87.2075	70.7022	85.215
ARL6IP5	2295.38	1.08897	0.118952	9.15469	5.45166e-20	2.91172e-19	OK	1218	1502	1422	3783	3691	2683	32.8634	38.647	44.5856	84.0276	80.0856	83.307
ARL6IP6	864.797	0.246634	0.111162	2.21868	0.0265085	0.037381	OK	727	822	697	1128	1095	822	14.7706	15.9264	16.4561	18.8666	17.8906	19.2191
ARL8A	991.159	0.429081	0.112952	3.7988	0.000145395	0.000273274	OK	794	899	711	1430	1260	999	25.3976	27.4229	26.4284	37.6555	32.4107	36.7734
ARL8B	1546.77	-0.603257	0.109554	-5.50651	3.66024e-08	9.51061e-08	OK	1634	2042	1631	1465	1437	1078	31.43	37.4566	36.4566	23.198	22.2277	23.862
ARMC12	62.6482	-0.859151	0.265859	-3.23161	0.00123097	0.00208122	OK	83	89	60	42	63	39	3.89344	3.98131	3.27066	1.6219	2.37652	2.10531
ARMC2	43.9591	-0.7868	0.308482	-2.55055	0.0107552	0.0160755	OK	54	56	49	30	50	25	0.829896	0.820727	0.875095	0.379552	0.617938	0.442146
ARMC3	13.9925	-2.85869	0.605297	-4.72279	2.32629e-06	5.20013e-06	OK	26	29	17	5	0	4	0.361023	0.384008	0.274309	0.0571546	0	0.0639171
ARMC4	21.6363	-1.32424	0.450237	-2.94121	0.00326928	0.00525113	OK	18	31	38	11	14	13	0.265135	0.435449	0.650441	0.133385	0.165832	0.220361
ARMC5	372.712	-1.19065	0.140591	-8.46889	2.47749e-17	1.14337e-16	OK	537	497	440	286	247	201	6.11274	5.39509	5.82028	2.68008	2.26102	2.63302
ARMC6	237.672	-0.387382	0.180075	-2.15123	0.0314582	0.0437903	OK	257	270	238	297	188	181	5.93088	5.94197	6.38253	5.64239	3.48891	4.80685
ARMC7	210.009	0.920758	0.192092	4.79331	1.64054e-06	3.71301e-06	OK	175	139	100	373	272	246	3.56055	2.69696	2.36434	6.24754	4.45035	5.75984
ARMC8	678.006	-0.673824	0.120666	-5.5842	2.3478e-08	6.18604e-08	OK	794	848	729	640	679	397	6.84823	6.97485	7.3066	4.54421	4.70948	3.94044
ARMC9	478.268	0.920721	0.130363	7.06275	1.63235e-12	5.76354e-12	OK	305	349	285	807	707	526	2.4644	2.68917	2.676	5.36791	4.59384	4.89095
ARMCX1	1059.22	0.303779	0.110976	2.73735	0.0061937	0.00957248	OK	847	1014	833	1451	1371	989	22.7997	26.0294	26.0568	32.1539	29.6776	30.6364
ARMCX2	1391.82	1.18244	0.111299	10.624	2.30376e-26	1.61585e-25	OK	901	775	736	2342	2297	1650	17.8203	14.6175	16.916	38.1326	36.5339	37.5551
ARMCX4	569.214	-0.737402	0.180269	-4.09056	4.30339e-05	8.49935e-05	OK	815	721	508	444	694	282	3.07777	2.59654	2.22932	1.38033	2.10758	1.22553
ARMCX5	184.842	0.546991	0.174416	3.13612	0.00171199	0.00284934	OK	149	135	140	234	280	197	2.80678	2.42514	3.06464	3.62876	4.24156	4.27055
ARMT1	542.799	0.324996	0.126668	2.56573	0.0102957	0.0154258	OK	427	496	442	689	723	542	9.41868	10.4334	11.3296	12.5113	12.8247	13.7581
ARNT2	626.058	-0.421971	0.118665	-3.55599	0.000376561	0.000675729	OK	732	685	619	634	628	472	6.40879	5.71922	6.29775	4.56957	4.42151	4.75558
ARNTL	89.7922	-0.899889	0.22459	-4.00681	6.15455e-05	0.000119909	OK	116	131	89	81	77	47	2.28093	2.45644	2.03364	1.31117	1.21756	1.06352
ARPC1A	1629.28	0.603077	0.111646	5.40171	6.60092e-08	1.6807e-07	OK	1162	1338	1167	2482	2176	1717	41.5171	45.5887	48.4531	73.0034	62.5209	70.5971
ARPC1B	712.716	1.93157	0.132861	14.5383	6.93363e-48	9.95033e-47	OK	271	297	268	1450	1193	1012	10.1632	10.6218	11.6795	44.7662	35.9789	43.6755
ARPC3	2403	0.6908	0.129201	5.34671	8.95695e-08	2.25115e-07	OK	1435	2159	1631	3596	3420	2611	86.4561	124.044	114.19	178.354	165.697	181.028
ARPC5	1322.07	0.471737	0.107502	4.38816	1.14313e-05	2.39425e-05	OK	998	1147	997	1895	1806	1301	27.4696	30.1069	31.8895	42.939	39.9747	41.2093
ARPIN	392.437	0.557962	0.141185	3.952	7.74996e-05	0.000149515	OK	266	364	273	542	563	412	2.26767	2.95925	2.70453	3.80381	3.85969	4.04196
ARPP21	10.581	-5.09821	0.91339	-5.58164	2.38261e-08	6.27565e-08	OK	20	21	19	0	0	0	0.167078	0.167298	0.184448	0	0	0
ARRB1	1999.59	2.69895	0.12496	21.5984	1.85805e-103	9.16384e-102	OK	565	450	486	4254	3881	3089	4.31272	3.27564	4.31091	26.7314	23.8228	27.1342
ARRB2	821.711	-1.10073	0.121423	-9.06525	1.24323e-19	6.51723e-19	OK	1106	1268	840	600	658	442	31.3593	34.2856	27.6771	14.005	15.0032	14.4221
ARRDC1	303.232	0.363674	0.142846	2.54591	0.0108994	0.0162802	OK	250	269	233	394	394	314	8.98255	9.21707	9.72849	11.654	11.3842	12.9833
ARRDC2	422.253	-4.06451	0.176217	-23.0653	1.03222e-117	6.56618e-116	OK	757	905	619	53	50	48	14.7587	16.826	14.024	0.850644	0.783911	1.07693
ARRDC3	3826.07	-2.1464	0.108054	-19.8641	8.3266e-88	3.03911e-86	OK	5602	6268	5810	1558	1726	1265	77.3004	82.48	93.1632	17.6981	19.1525	20.0875
ARRDC3-AS1	18.5873	-2.06873	0.47898	-4.31903	1.56715e-05	3.23926e-05	OK	35	34	19	9	8	5	0.803188	0.744062	0.506679	0.170025	0.147633	0.132043
ARRDC4	1752.34	-1.56617	0.101575	-15.4189	1.22162e-53	2.02974e-52	OK	2496	2635	2310	1076	1023	768	35.2377	35.4751	37.8969	12.5053	11.614	12.4773
ARSA	749.879	1.24496	0.115979	10.7343	7.02608e-27	5.03686e-26	OK	443	470	354	1275	1216	931	5.89467	5.96396	5.4738	13.9665	13.0117	14.2561
ARSB	254.917	0.68208	0.150994	4.51725	6.26476e-06	1.3443e-05	OK	185	200	170	375	356	285	1.59132	1.64058	1.69928	2.65544	2.46253	2.82115
ARSD	169.874	0.361929	0.170407	2.12391	0.0336774	0.0466669	OK	152	154	118	232	237	156	1.68383	1.62689	1.51903	2.11575	2.1113	1.98873
ARSE	110.077	1.4186	0.224102	6.33015	2.44916e-10	7.49757e-10	OK	54	49	64	189	179	149	1.1621	1.00561	1.60052	3.34837	3.09777	3.69006
ARSG	47.8478	-1.51107	0.303851	-4.97306	6.59044e-07	1.54491e-06	OK	67	75	60	27	24	27	1.35264	1.44394	1.40763	0.448736	0.38964	0.627288
ARSI	3573.54	2.48988	0.131821	18.8884	1.42117e-79	4.23497e-78	OK	956	1020	1054	7868	6179	5540	17.3319	17.6348	22.2054	117.428	90.0849	115.583
ARSJ	75.6819	2.84379	0.28585	9.94852	2.55968e-23	1.58527e-22	OK	17	20	14	157	152	122	0.208653	0.234092	0.19968	1.58634	1.50026	1.72319
ARSK	348.858	0.960056	0.152927	6.27786	3.43267e-10	1.039e-09	OK	193	240	235	531	599	377	3.31282	3.92855	4.68746	7.50335	8.26823	7.44694
ART4	72.8896	2.26309	0.279085	8.10897	5.10519e-16	2.20583e-15	OK	21	20	28	133	141	115	0.879465	0.798748	1.36266	4.58534	4.74858	5.54234
ART5	97.3914	3.05167	0.262571	11.6223	3.17537e-31	2.65352e-30	OK	20	22	16	210	210	148	0.68029	0.713621	0.632432	5.88036	5.74419	5.79324
ARTN	20.7819	-3.40309	0.532825	-6.38688	1.69308e-10	5.23232e-10	OK	39	40	31	4	4	2	1.15187	1.12663	1.06398	0.097257	0.0950049	0.0679777
ARV1	157.31	0.633891	0.179871	3.52414	0.00042486	0.000758557	OK	116	122	111	206	249	167	4.60921	4.62285	5.12532	6.73839	7.95634	7.63627
ARVCF	1172.03	-2.37376	0.12092	-19.6307	8.45025e-86	2.94625e-84	OK	2131	2010	1483	471	435	322	30.3158	27.2686	24.5164	5.51603	4.97646	5.27154
ARX	1138.28	-10.4168	0.582751	-17.8752	1.84099e-71	4.52553e-70	OK	2418	2130	1919	0	1	1	48.3066	40.5798	44.5507	0	0.0160655	0.0229904
ASAP2	670.527	-1.29704	0.115409	-11.2387	2.63234e-29	2.04104e-28	OK	919	984	810	462	453	341	9.22962	9.4242	9.45329	3.81971	3.65858	3.94111
ASAP3	1002.93	-0.390495	0.122886	-3.17771	0.00148445	0.00248846	OK	1246	1075	921	970	1169	701	17.2305	14.1765	14.8002	11.0426	12.9999	11.1556
ASB1	1233.22	-0.646391	0.105325	-6.13708	8.405e-10	2.47482e-09	OK	1567	1503	1221	1169	1180	789	13.1672	12.0438	11.9226	8.08649	7.97357	7.62954
ASB13	227.721	0.423035	0.157879	2.67948	0.00737361	0.0112853	OK	190	185	176	332	296	221	3.88502	3.60738	4.18198	5.58854	4.86717	5.20029
ASB14	32.7672	-1.70737	0.392392	-4.35119	1.35399e-05	2.81546e-05	OK	45	62	39	13	30	7	0.805657	1.05855	0.811394	0.191603	0.431921	0.144222
ASB16	35.4791	0.947042	0.346572	2.7326	0.00628362	0.00970278	OK	25	21	22	46	74	35	0.671067	0.537559	0.686243	1.01649	1.59736	1.08116
ASB16-AS1	107.278	1.01757	0.220232	4.62043	3.82943e-06	8.3964e-06	OK	71	68	62	167	209	101	1.80539	1.64893	1.83204	3.49582	4.2737	2.95549
ASB6	582.767	-1.08371	0.120761	-8.97394	2.86089e-19	1.46716e-18	OK	806	815	639	467	434	314	10.0125	9.65484	9.22438	4.77578	4.33553	4.48882
ASB8	629.105	-0.41104	0.115077	-3.57188	0.000354422	0.000637249	OK	679	748	616	625	665	465	14.9199	15.674	15.7292	11.3057	11.7507	11.7583
ASCC1	916.38	-1.40693	0.117726	-11.9509	6.42505e-33	5.70566e-32	OK	1175	1488	1131	597	592	437	19.2042	23.1922	21.4808	8.03255	7.78082	8.21932
ASCC3	917.685	0.63093	0.116917	5.39637	6.80011e-08	1.72887e-07	OK	656	792	602	1213	1399	1001	3.30861	3.80932	3.52832	5.03643	5.6742	5.80994
ASCL1	335.185	-9.07546	0.665164	-13.6439	2.19383e-42	2.66699e-41	OK	797	516	583	1	0	0	18.4223	11.3741	15.6597	0.0190285	0	0
ASCL2	23.3312	-5.20889	0.721239	-7.22214	5.11744e-13	1.8666e-12	OK	53	51	29	0	2	0	1.64579	1.51026	1.04647	0	0.0499431	0
ASF1B	185.425	1.75913	0.185781	9.46886	2.82919e-21	1.61631e-20	OK	87	77	74	363	299	263	2.88575	2.43563	2.85234	9.91212	7.97547	10.039
ASGR1	208.283	-0.790158	0.161713	-4.88618	1.02809e-06	2.37093e-06	OK	270	278	206	178	176	139	10.3143	10.1275	9.1448	5.59781	5.40674	6.11066
ASGR2	71.0733	1.04978	0.249488	4.20774	2.57941e-05	5.20659e-05	OK	47	48	36	121	103	87	1.74778	1.7022	1.55568	3.70421	3.08015	3.7231
ASH1L	1357.71	0.343889	0.127573	2.69564	0.00702544	0.0107757	OK	1350	1052	995	1645	1864	1396	6.58334	4.89226	5.63852	6.60388	7.30977	7.83419
ASH2L	1808.07	1.82456	0.103191	17.6814	5.83455e-70	1.3968e-68	OK	776	763	713	3353	3354	2453	13.4975	12.656	14.4115	48.0115	46.9137	49.1003
ASIC1	962.1	0.990443	0.109841	9.0171	1.93139e-19	1.00069e-18	OK	675	624	532	1526	1545	1095	8.1833	7.21423	7.49491	15.23	15.0626	15.2769
ASIC2	25.8212	-1.10253	0.389301	-2.83207	0.00462473	0.00727898	OK	29	41	31	22	15	15	0.389857	0.52562	0.484282	0.243473	0.16216	0.232057
ASIC3	286.904	-2.11325	0.16534	-12.7813	2.08603e-37	2.16594e-36	OK	493	487	356	115	154	82	12.2326	11.5235	10.2649	2.34905	3.07284	2.34144
ASIC4	140.756	-1.67151	0.236876	-7.05646	1.70795e-12	6.02362e-12	OK	235	233	151	71	115	37	4.74433	4.48584	3.54253	1.18001	1.86703	0.859616
ASL	263.445	0.95561	0.158586	6.02583	1.68245e-09	4.82803e-09	OK	204	160	145	419	436	283	5.5302	4.13629	4.56781	9.35072	9.50479	8.82862
ASMTL	1124.47	1.08797	0.123195	8.83124	1.03522e-18	5.13656e-18	OK	665	757	620	1972	1589	1383	8.38059	9.09766	9.07976	20.4588	16.1036	20.0572
ASNS	3023.25	-1.87659	0.116114	-16.1616	9.40985e-59	1.80384e-57	OK	4118	5655	3827	1538	1555	1104	93.603	122.579	101.086	28.7793	28.4236	28.8781
ASNSD1	919.718	0.370512	0.111217	3.33142	0.00086403	0.00148745	OK	722	840	715	1206	1279	889	16.7765	18.6133	19.3063	23.0692	23.899	23.7718
ASPG	34.1719	2.55224	0.415876	6.13702	8.40856e-10	2.47539e-09	OK	8	4	14	82	59	50	0.232927	0.111063	0.473682	1.96546	1.38142	1.67531
ASPH	2404.67	-0.375764	0.098244	-3.8248	0.000130879	0.000247032	OK	2507	2777	2425	2519	2482	1800	11.9624	12.6363	13.4463	9.8949	9.52379	9.88396
ASPHD1	890.12	2.60948	0.13306	19.6113	1.23857e-85	4.29914e-84	OK	236	249	222	1975	1595	1377	9.16799	9.22449	10.0218	63.1611	49.8274	61.5591
ASPHD2	188.287	-1.89291	0.178862	-10.583	3.57164e-26	2.49056e-25	OK	289	327	233	83	101	73	5.00856	5.40435	4.69246	1.18417	1.40761	1.45591
ASPM	490.087	2.51404	0.165849	15.1586	6.65097e-52	1.05879e-50	OK	165	130	117	859	1232	655	0.870106	0.653751	0.716975	3.72908	5.2245	3.9749
ASPN	34.6057	1.38981	0.346082	4.01585	5.92325e-05	0.00011558	OK	16	18	19	57	64	43	0.363971	0.390482	0.502262	1.06744	1.17077	1.12567
ASPRV1	31.8119	-0.906516	0.348655	-2.60003	0.00932143	0.0140403	OK	44	40	35	24	32	16	1.16206	1.00744	1.07417	0.521806	0.67963	0.486287
ASPSCR1	538.229	-0.614633	0.123533	-4.97544	6.51003e-07	1.52661e-06	OK	657	700	505	519	498	365	17.7518	18.0367	15.8562	11.5442	10.8206	11.3492
ASRGL1	194.807	-1.77427	0.191095	-9.28473	1.62124e-20	8.91255e-20	OK	285	341	237	120	79	83	6.76465	7.71855	6.537	2.34478	1.5079	2.26712
ASTE1	39.9704	1.28752	0.336254	3.82901	0.000128659	0.000243019	OK	19	19	26	55	73	55	0.382374	0.364644	0.608048	0.911209	1.18142	1.27378
ASTN1	142.92	-5.72946	0.376667	-15.2109	2.99241e-52	4.79801e-51	OK	285	279	236	6	5	4	2.12378	1.98266	2.04365	0.0368074	0.0299626	0.034302
ASTN2	141.815	-1.85308	0.198796	-9.32151	1.14694e-20	6.36124e-20	OK	213	214	204	83	68	48	1.54357	1.47891	1.71793	0.49516	0.396279	0.400299
ASUN	565.502	-1.22326	0.133281	-9.17807	4.38903e-20	2.35386e-19	OK	692	915	656	394	440	273	13.3509	16.8347	14.7074	6.25778	6.82656	6.06125
ASXL1	4926.99	-0.337712	0.119124	-2.83495	0.00458332	0.00721744	OK	6089	5386	4238	4743	6016	3499	47.0854	39.718	38.083	30.1935	37.4105	31.1372
ASXL3	352.409	-0.956403	0.137981	-6.9314	4.16695e-12	1.4355e-11	OK	479	453	391	269	287	218	3.59886	3.2457	3.41378	1.6638	1.73403	1.88487
ATAD1	1522.23	-0.932679	0.116569	-8.00111	1.23307e-15	5.22072e-15	OK	1717	2226	1746	1262	1343	823	32.4931	40.1723	38.3968	19.6608	20.4382	17.9232
ATAD2	1076.75	1.651	0.116916	14.1212	2.81093e-45	3.71572e-44	OK	485	503	481	1801	2103	1410	5.00485	4.94992	5.76799	15.2997	17.4516	16.7442
ATAD2B	384.113	-0.895147	0.153064	-5.8482	4.96935e-09	1.37807e-08	OK	538	444	437	292	380	208	3.77306	2.96945	3.56142	1.68584	2.14309	1.67869
ATAD3A	669.45	-0.870431	0.119649	-7.2749	3.46689e-13	1.27855e-12	OK	800	968	704	575	558	405	16.3638	18.8821	16.7339	9.68239	9.17855	9.53334
ATAD3B	439.261	-1.37786	0.142684	-9.65673	4.60337e-22	2.71345e-21	OK	660	677	482	291	332	179	15.5754	15.2358	13.2182	5.65338	6.30054	4.8612
ATAD3C	60.7395	-1.33174	0.292031	-4.56026	5.10909e-06	1.10652e-05	OK	116	72	62	38	48	26	1.72592	1.02159	1.07197	0.465442	0.574313	0.445175
ATAT1	589.311	-2.22088	0.174382	-12.7358	3.74138e-37	3.84374e-36	OK	972	1079	735	194	342	147	2.9541	3.12724	2.59583	0.485379	0.835854	0.514129
ATCAY	1112.66	-5.49432	0.167286	-32.8438	1.39498e-236	3.88227e-234	OK	2420	2055	1731	48	60	45	27.5909	22.3431	22.9339	0.450518	0.550108	0.590418
ATE1	849.555	0.237489	0.111422	2.13143	0.0330536	0.0458513	OK	728	775	707	1099	1105	786	7.58056	7.69577	8.55498	9.4208	9.25289	9.41864
ATF1	450.975	0.858221	0.157844	5.43715	5.41402e-08	1.38824e-07	OK	244	326	332	741	695	467	5.59266	7.1257	8.84294	13.9819	12.8103	12.318
ATF2	1486.52	-0.340172	0.116672	-2.91563	0.00354973	0.00566945	OK	1448	1690	1563	1447	1621	1177	17.135	19.0714	21.4934	14.0963	15.4257	16.0283
ATF3	1310.72	-2.00824	0.145373	-13.8144	2.08757e-43	2.6007e-42	OK	1705	2667	1652	631	571	475	38.4657	57.379	43.31	11.7192	10.3593	12.3321
ATF4	13072.4	-1.08212	0.109725	-9.86213	6.07453e-23	3.7068e-22	OK	15542	20919	14333	10310	9864	7093	440.24	565.073	471.791	240.415	224.689	231.211
ATF5	843.28	-2.49662	0.142255	-17.5503	5.92013e-69	1.39373e-67	OK	1350	1752	1023	288	325	210	29.7666	36.8392	26.212	5.22767	5.76268	5.32857
ATF6	774.343	0.297496	0.109909	2.70676	0.00679441	0.0104439	OK	681	731	568	1001	1058	723	5.18164	5.30418	5.02224	6.2701	6.47368	6.33073
ATF6B	883.709	0.673436	0.109773	6.13482	8.52548e-10	2.50839e-09	OK	691	694	555	1336	1336	882	3.79155	3.63144	3.53884	6.03484	5.89509	5.56934
ATF7IP2	100.757	2.12857	0.234404	9.08076	1.07817e-19	5.67294e-19	OK	36	36	33	178	222	137	0.557442	0.531594	0.5938	2.26901	2.76436	2.44126
ATG101	628.299	-0.428258	0.130434	-3.28333	0.00102587	0.00175139	OK	646	822	590	677	581	476	25.8114	31.3208	27.3944	22.2684	18.6682	21.8868
ATG14	528.367	-0.567756	0.127339	-4.45863	8.24867e-06	1.75048e-05	OK	615	633	547	480	577	337	7.44489	7.30749	7.69485	4.78349	5.617	4.69472
ATG16L1	437.823	-0.460299	0.128273	-3.58844	0.000332667	0.000599932	OK	509	530	409	452	464	291	8.58296	8.52268	8.01443	6.27449	6.29192	5.64688
ATG4B	1365.91	-0.970596	0.14561	-6.66574	2.63329e-11	8.60734e-11	OK	2140	1754	1293	1021	1316	698	42.4133	33.1511	29.7794	16.6584	20.9744	15.9199
ATG4C	182.985	0.876272	0.186052	4.70983	2.47926e-06	5.52699e-06	OK	116	110	136	303	278	193	2.44505	2.21107	3.33118	5.25766	4.71216	4.68147
ATG4D	472.044	-0.556661	0.139788	-3.98219	6.82839e-05	0.000132512	OK	561	529	503	496	395	343	15.6972	14.1155	16.3552	11.4251	8.88795	11.0446
ATG9A	2062.49	-0.828486	0.113588	-7.29378	3.01385e-13	1.11596e-12	OK	2374	2832	2301	1918	1596	1299	35.6637	40.5714	40.1691	23.72	19.2808	22.457
ATG9B	68.1483	-0.785856	0.283305	-2.77389	0.00553906	0.00862486	OK	93	102	54	39	67	53	1.07073	1.1199	0.722471	0.369643	0.620322	0.702213
ATHL1	1313.07	1.68599	0.159308	10.5832	3.56556e-26	2.48744e-25	OK	646	617	503	2061	3226	1388	11.3498	10.3376	10.2696	29.8094	45.579	28.0634
ATL1	256.27	-3.86077	0.200465	-19.259	1.18554e-82	3.76305e-81	OK	488	506	379	37	48	21	9.55962	9.45262	8.62759	0.596682	0.756149	0.473408
ATL2	1158.93	0.919565	0.118635	7.75122	9.10105e-15	3.6708e-14	OK	783	716	762	1787	1884	1273	9.54301	8.3218	10.7922	17.9295	18.465	17.8545
ATL3	788.688	1.35264	0.11911	11.3562	6.90564e-30	5.48265e-29	OK	386	476	396	1313	1379	990	2.95425	3.47414	3.52196	8.27265	8.48729	8.71948
ATM	949.863	0.322308	0.139484	2.31072	0.0208484	0.0299081	OK	955	803	650	1078	1491	880	4.17074	3.34431	3.29878	3.87569	5.2364	4.42271
ATMIN	1164.87	0.435155	0.105954	4.10701	4.00817e-05	7.9374e-05	OK	991	954	865	1624	1569	1158	11.0271	10.1232	11.1849	14.8762	14.0396	14.8283
ATN1	6704.83	-0.473966	0.0921184	-5.14518	2.67261e-07	6.46679e-07	OK	8017	8004	6227	6820	6701	4749	104.166	99.1746	94.0202	72.9487	70.0161	71.0086
ATOH1	15.9114	-5.58011	0.888284	-6.2819	3.34467e-10	1.01335e-09	OK	20	27	41	0	0	0	1.07824	1.38813	2.56862	0	0	0
ATOH8	22.899	-2.40532	0.47132	-5.10336	3.33667e-07	8.00401e-07	OK	53	27	31	11	6	5	0.51903	0.252151	0.352783	0.0886809	0.0472513	0.0563485
ATOX1	352.532	1.44768	0.151406	9.56161	1.1594e-21	6.70969e-21	OK	161	218	158	654	564	456	18.904	24.4098	21.5583	63.2158	53.254	61.6153
ATP10A	10.4928	-1.37914	0.589697	-2.33873	0.0193493	0.0279248	OK	21	16	8	9	5	4	0.230368	0.16738	0.101982	0.0812767	0.0441081	0.0504962
ATP10D	208.391	1.64455	0.176431	9.32122	1.15009e-20	6.37645e-20	OK	103	89	92	338	382	298	0.902885	0.743988	0.937158	2.43912	2.6928	3.00613
ATP11A	1412.17	1.18869	0.134033	8.86863	7.40501e-19	3.7025e-18	OK	1001	722	716	2351	2222	1777	6.49056	4.46443	5.39499	12.5493	11.5861	13.2596
ATP11B	1215.99	0.878	0.109832	7.99403	1.30602e-15	5.52207e-15	OK	773	867	786	1807	1937	1372	6.06324	6.48523	7.16436	11.6682	12.218	12.3844
ATP11C	498.447	0.533333	0.146208	3.64777	0.000264528	0.000482974	OK	459	354	343	658	810	467	4.30764	3.16819	3.74068	5.08362	6.11305	5.04359
ATP13A1	1639.64	-0.463369	0.115842	-4.00001	6.33401e-05	0.000123302	OK	2122	1905	1412	1646	1660	1177	31.5315	26.9945	24.3817	20.1349	19.836	20.1267
ATP13A2	795.914	-0.669277	0.138915	-4.8179	1.45073e-06	3.29876e-06	OK	1007	1059	733	817	610	556	14.3115	14.3526	12.1057	9.55868	6.97157	9.09339
ATP1A1	12249.3	2.09068	0.102168	20.4632	4.58655e-93	1.87615e-91	OK	4070	4928	4186	23960	22843	17527	54.3454	62.7509	64.9527	263.376	245.283	269.322
ATP1A1-AS1	25.6621	0.989522	0.401565	2.46417	0.0137333	0.0202147	OK	21	20	8	48	41	25	0.457589	0.415592	0.20257	0.861029	0.718431	0.626891
ATP1A2	90.4998	-5.32529	0.427768	-12.449	1.41622e-35	1.38035e-34	OK	134	190	176	5	2	5	1.4099	1.90641	2.15191	0.0433085	0.0169223	0.0605409
ATP1A3	3038.63	-5.56683	0.122578	-45.4145	0	0	OK	6004	6268	4723	146	142	114	92.8937	92.4816	84.9167	1.8596	1.76677	2.02977
ATP1B1	5337.32	0.846659	0.11022	7.68152	1.57217e-14	6.24899e-14	OK	3293	3810	3665	8231	8141	5926	85.942	94.8243	111.152	176.843	170.859	177.98
ATP1B2	1068.65	-0.938584	0.109914	-8.53928	1.35063e-17	6.31171e-17	OK	1359	1536	1118	885	844	645	22.5975	24.3563	21.6029	12.1145	11.2857	12.3423
ATP1B3	1233.41	-0.255367	0.113675	-2.24647	0.0246742	0.0349652	OK	1217	1502	1110	1405	1259	983	37.7096	44.3825	39.9681	35.8392	31.3713	35.0518
ATP2A1	67.3187	-0.879338	0.29514	-2.97939	0.00288823	0.0046728	OK	116	77	59	56	76	26	1.85627	1.17505	1.09715	0.737722	0.97801	0.478799
ATP2A1-AS1	17.5086	-1.01537	0.473642	-2.14375	0.0320528	0.0445622	OK	14	34	20	12	16	9	1.37642	3.18774	2.28498	0.971238	1.265	1.01827
ATP2A2	4087.95	0.314197	0.097057	3.23724	0.00120692	0.00204211	OK	3776	3717	2901	5484	5234	3979	26.0771	24.4794	23.2811	31.1777	29.0674	31.6225
ATP2B2	76.3679	-5.44469	0.481464	-11.3086	1.18945e-29	9.37659e-29	OK	197	112	118	4	5	0	1.26211	0.684275	0.878503	0.0210966	0.0257601	0
ATP2B3	25.0767	-3.93452	0.543545	-7.23863	4.5324e-13	1.65738e-12	OK	49	46	40	1	3	4	0.42796	0.383129	0.405972	0.00718997	0.0210704	0.0402034
ATP2B4	4596.29	1.55448	0.106832	14.5507	5.77745e-48	8.30641e-47	OK	2500	2105	2006	7942	8236	6064	16.0921	12.9213	15.0049	42.0845	42.6318	44.9187
ATP2C1	2209.06	0.244736	0.100455	2.43629	0.0148388	0.021738	OK	1818	2170	1761	2861	2934	2014	16.7147	19.0259	18.8145	21.6542	21.6925	21.3088
ATP4A	11.8068	-2.98843	0.644472	-4.63702	3.53461e-06	7.76637e-06	OK	17	29	16	4	2	1	0.274257	0.446157	0.299956	0.0531238	0.0259468	0.0185654
ATP5A1	11360.8	0.267898	0.110053	2.43427	0.0149219	0.0218538	OK	8853	11616	8877	15677	13895	10738	209.353	261.954	243.94	305.191	264.236	292.218
ATP5C1	2249.37	0.270593	0.113637	2.3812	0.0172562	0.0250899	OK	1755	2361	1700	3056	2887	2071	87.9284	112.805	98.9761	126.045	116.317	119.407
ATP5J2	360.326	0.555707	0.139144	3.99374	6.5039e-05	0.000126435	OK	270	334	229	520	504	371	30.3375	35.7885	29.9007	48.0994	45.5399	47.9717
ATP5L	1662.3	-0.472908	0.113847	-4.15391	3.26846e-05	6.5206e-05	OK	1717	2230	1574	1741	1608	1180	70.8728	87.7799	75.4995	59.1601	53.3754	56.0515
ATP5O	1664.05	-0.272035	0.114832	-2.36899	0.0178367	0.0258687	OK	1581	2112	1505	1862	1804	1251	112.625	143.475	124.586	109.195	103.344	102.555
ATP6V0A1	1671.79	-1.35264	0.105965	-12.7649	2.57431e-37	2.65699e-36	OK	2299	2672	1901	1161	1123	780	31.7233	35.1606	30.4825	13.1884	12.4613	12.386
ATP6V0A4	12.9219	1.28618	0.537687	2.39206	0.0167542	0.0244009	OK	6	5	9	25	18	17	0.102621	0.0815523	0.178878	0.352002	0.247573	0.334603
ATP6V0B	1454.89	-1.02445	0.122059	-8.3931	4.73474e-17	2.15637e-16	OK	1786	2272	1528	1227	1042	837	49.587	60.1555	49.2991	28.0447	23.2648	26.7428
ATP6V0C	4009.34	-0.407578	0.12736	-3.20021	0.00137329	0.00231032	OK	4263	5217	3600	4540	3427	3144	198.835	232.049	195.124	174.323	128.54	168.755
ATP6V0D1	994.07	-0.575383	0.128428	-4.48019	7.45767e-06	1.59173e-05	OK	1100	1362	941	1046	836	703	37.8192	44.6558	37.5958	29.6055	23.1138	27.8145
ATP6V0E1	1071.62	1.31987	0.127572	10.3461	4.35814e-25	2.92388e-24	OK	521	662	553	1978	1640	1345	33.9161	41.0967	41.8334	106.002	85.8534	100.76
ATP6V0E2	400.372	-2.35908	0.14996	-15.7314	9.21325e-56	1.62984e-54	OK	659	675	572	164	129	125	13.5086	13.195	13.6254	2.7675	2.12647	2.94869
ATP6V0E2-AS1	33.9223	-1.09977	0.337324	-3.26028	0.00111303	0.00189146	OK	46	45	41	25	25	19	0.860592	0.802847	0.89136	0.385035	0.376119	0.409062
ATP6V1A	1907.44	-0.284923	0.103708	-2.74737	0.00600756	0.00930232	OK	1887	2309	1773	2001	2069	1508	23.5891	27.5261	25.756	20.5924	20.7992	21.6939
ATP6V1B1	37.2557	3.65141	0.447841	8.15338	3.53904e-16	1.53938e-15	OK	5	7	2	88	80	59	0.148057	0.197669	0.0688206	2.14517	1.905	2.01051
ATP6V1B2	1671.9	-0.587056	0.0973214	-6.03213	1.61811e-09	4.65282e-09	OK	2002	2029	1684	1623	1614	1117	37.7621	36.4968	36.9117	25.2018	24.4817	24.2461
ATP6V1C2	71.2595	-2.34807	0.285091	-8.23621	1.77757e-16	7.8369e-16	OK	124	140	81	22	36	17	2.19742	2.36592	1.66804	0.320948	0.513026	0.346686
ATP6V1D	1054.01	-0.31252	0.120073	-2.60274	0.00924828	0.0139368	OK	1005	1360	969	1120	1159	786	31.951	41.2324	35.7991	29.3128	29.6311	28.7566
ATP6V1E2	28.6623	-0.834525	0.367553	-2.27049	0.0231778	0.0330248	OK	44	31	30	26	22	18	1.27657	0.857696	1.01144	0.62099	0.513285	0.600979
ATP6V1G1	2652.43	-0.430317	0.116934	-3.67999	0.000233246	0.000428672	OK	2557	3585	2551	2720	2772	1877	91.1322	121.846	105.653	79.8051	79.4474	76.9841
ATP6V1G2	128.035	-2.42581	0.235999	-10.2789	8.77205e-25	5.78799e-24	OK	225	242	156	41	66	24	1.1513	1.18087	0.927597	0.172707	0.271578	0.141323
ATP6V1H	1011.23	-0.325975	0.123461	-2.64031	0.00828301	0.0125807	OK	970	1236	992	1090	979	825	23.7097	28.8106	28.177	21.9331	19.2434	23.2062
ATP7B	7629.49	3.20883	0.122388	26.2185	1.63633e-151	1.66681e-149	OK	1711	1283	1211	16795	15659	12184	14.7929	10.5782	12.1668	119.537	108.871	121.224
ATP8A1	219.292	-3.54239	0.201876	-17.5474	6.23052e-69	1.46239e-67	OK	426	404	323	33	44	33	2.93208	2.65173	2.58344	0.186982	0.243537	0.261382
ATP8A2	48.486	-0.775775	0.291519	-2.66115	0.00778746	0.011886	OK	62	68	46	50	37	29	0.711111	0.743765	0.613103	0.472102	0.341266	0.382772
ATP8B1	78.5025	1.60091	0.264825	6.04514	1.4928e-09	4.30519e-09	OK	28	39	41	130	125	122	0.270787	0.359679	0.460769	1.03498	0.972132	1.35777
ATP8B2	2037.51	0.318006	0.124528	2.5537	0.0106587	0.0159389	OK	2129	1635	1405	2694	2791	1891	19.3939	14.2033	14.8729	20.2026	20.4454	19.8233
ATP8B3	87.615	0.879936	0.245892	3.57855	0.000345511	0.000622087	OK	63	54	57	113	176	86	0.645935	0.527987	0.67913	0.953778	1.45113	1.01471
ATP8B4	105.368	3.83385	0.301864	12.7006	5.86834e-37	6.00118e-36	OK	17	5	15	232	251	162	0.165887	0.046528	0.170092	1.86368	1.96962	1.81918
ATP9A	1725.33	0.521097	0.116557	4.47073	7.79529e-06	1.65879e-05	OK	1537	1346	1148	2427	2236	1891	11.5782	9.66927	10.0494	15.0507	13.5452	16.3929
ATP9B	282.379	-0.948512	0.144254	-6.5753	4.85548e-11	1.55962e-10	OK	373	389	300	223	238	165	4.7815	4.75539	4.46896	2.35332	2.45345	2.43408
ATPAF1	759.983	0.270484	0.117039	2.31105	0.0208299	0.0298844	OK	649	741	572	1032	925	736	17.3157	18.8536	17.7345	22.667	19.8464	22.5979
ATPIF1	1306.02	0.506238	0.112348	4.50598	6.60685e-06	1.41478e-05	OK	968	1234	878	1890	1843	1271	28.8723	35.0996	30.432	46.4075	44.2055	43.6262
ATR	245.438	-0.402595	0.164055	-2.45403	0.0141266	0.0207622	OK	278	296	225	231	307	158	1.93453	1.96428	1.81946	1.32331	1.71796	1.26527
ATRAID	1046.96	0.546802	0.122913	4.44868	8.64013e-06	1.83057e-05	OK	741	958	723	1591	1358	1085	30.4332	37.5211	34.5062	53.7923	44.8513	51.2808
ATRIP	193.17	1.49373	0.175534	8.50962	1.74507e-17	8.11364e-17	OK	101	91	93	312	352	259	1.85511	1.59393	1.985	4.71762	5.19919	5.47449
ATRN	1893.8	-0.921488	0.102893	-8.95576	3.37404e-19	1.72182e-18	OK	2487	2510	2062	1588	1461	1179	16.3549	15.7408	15.7576	8.59693	7.72624	8.92241
ATRNL1	681.87	0.586876	0.120433	4.87304	1.09894e-06	2.52758e-06	OK	498	566	482	980	922	744	3.13593	3.39887	3.52707	5.08023	4.66889	5.39145
ATXN1	626.298	-0.331894	0.126001	-2.63405	0.00843725	0.0127938	OK	752	637	594	692	650	464	4.05953	3.27928	3.72627	3.07528	2.82174	2.88252
ATXN10	2682.83	-0.394164	0.11464	-3.43828	0.000585424	0.00102885	OK	2601	3520	2570	2793	2655	2058	44.8469	57.8783	51.4938	39.6446	36.8131	40.8351
ATXN2L	6732.68	-1.10024	0.101311	-10.8601	1.78577e-27	1.30418e-26	OK	9090	10271	6951	5152	5180	3605	117.814	126.948	104.691	54.9704	53.9894	53.7693
ATXN3	494.191	-1.00557	0.136811	-7.35009	1.98066e-13	7.41678e-13	OK	662	651	565	351	464	260	5.3686	5.0346	5.32453	2.34332	3.02599	2.42646
ATXN7	545.633	-0.538729	0.127987	-4.20925	2.56221e-05	5.17456e-05	OK	684	633	525	482	584	381	5.21968	4.60651	4.65561	3.028	3.58382	3.34587
ATXN7L2	202.551	-1.4869	0.173451	-8.57247	1.01288e-17	4.76621e-17	OK	333	294	228	126	137	84	8.02674	6.75807	6.38645	2.50026	2.65559	2.33008
ATXN7L3	2007.33	0.370752	0.0966365	3.83656	0.000124768	0.000235985	OK	1758	1790	1438	2748	2658	1952	27.9298	27.1195	26.5483	35.9406	33.9585	35.6882
ATXN7L3B	2190.3	0.349578	0.114503	3.05301	0.00226557	0.00371634	OK	2073	1691	1692	3020	2922	2058	32.326	25.1465	30.6607	38.7686	36.6419	36.9313
AUNIP	41.56	0.955075	0.329197	2.90123	0.00371706	0.00591669	OK	17	31	31	65	74	42	0.405349	0.704892	0.858957	1.27589	1.41892	1.15246
AUP1	1217.21	-0.249712	0.118202	-2.11258	0.0346366	0.0479151	OK	1290	1523	980	1380	1353	903	38.7584	43.6372	34.2162	34.1331	32.6903	31.2219
AURKA	623.712	2.50799	0.129309	19.3953	8.45347e-84	2.78536e-82	OK	179	176	171	1301	1280	882	4.03516	3.78356	4.47954	24.1438	23.204	22.8808
AURKAPS1	35.7819	-2.12021	0.377283	-5.61968	1.91307e-08	5.07752e-08	OK	54	64	50	12	25	6	2.01723	2.27994	2.17051	0.369032	0.751014	0.257935
AURKB	514.733	2.43232	0.142137	17.1125	1.19706e-65	2.65757e-64	OK	150	146	156	1067	982	767	6.62498	6.14932	8.00659	38.7952	34.8779	38.9838
AUTS2	1471.97	-1.72361	0.118537	-14.5406	6.70099e-48	9.62534e-47	OK	2521	2195	1741	773	873	577	20.6604	17.1546	16.5804	5.21515	5.75342	5.44174
AVEN	209.345	1.55332	0.186882	8.31178	9.42792e-17	4.22589e-16	OK	78	115	106	400	337	276	2.9252	4.11282	4.61952	12.3493	10.1633	11.9115
AVIL	40.845	-2.17184	0.349115	-6.221	4.93998e-10	1.47546e-09	OK	74	69	50	12	24	11	1.41911	1.26187	1.11425	0.189446	0.370119	0.242758
AVPI1	199.771	0.536927	0.189936	2.82689	0.00470022	0.00739033	OK	121	193	148	292	244	225	4.99094	7.59164	7.09396	9.91518	8.09343	10.6801
AXIN1	1770.75	-0.847103	0.120396	-7.03597	1.97876e-12	6.94728e-12	OK	2241	2477	1789	1594	1302	1175	35.1558	37.0563	32.6134	20.5856	16.4252	21.2124
AXIN2	655.917	-0.685073	0.120285	-5.69542	1.23066e-08	3.32636e-08	OK	827	762	708	618	623	403	11.2201	9.85886	11.1623	6.9024	6.79711	6.29205
AXL	3817.88	2.16146	0.114607	18.8599	2.43879e-79	7.18499e-78	OK	1229	1424	1285	7659	6745	5735	14.401	15.9122	17.4974	73.881	63.5577	77.3339
AZIN1	2782.46	-0.326297	0.107003	-3.04941	0.00229291	0.00375605	OK	2663	3364	2768	2899	2971	2145	34.8689	42.0053	42.1175	31.249	31.2835	32.3214
B2M	3943.74	1.82821	0.128922	14.1808	1.20469e-45	1.61576e-44	OK	1342	1865	1677	7701	7099	5240	78.0678	103.462	113.366	368.797	332.095	350.79
B3GALNT1	100.4	1.07365	0.21358	5.0269	4.98465e-07	1.17956e-06	OK	58	69	56	166	162	116	0.914627	1.03764	1.0262	2.15499	2.05436	2.10509
B3GALNT2	377.305	-0.825902	0.132394	-6.2382	4.42648e-10	1.32641e-09	OK	482	492	400	315	320	245	4.93223	4.80112	4.75648	2.65355	2.63325	2.88508
B3GALT1	18.7045	-3.37327	0.557537	-6.0503	1.44576e-09	4.17185e-09	OK	29	41	29	3	4	2	0.768025	1.03548	0.892493	0.0654062	0.0851889	0.0609541
B3GALT2	13.8843	-4.15344	0.721439	-5.75716	8.55426e-09	2.33933e-08	OK	32	25	20	0	3	0	0.517849	0.38581	0.376108	0	0.0390409	0
B3GALT4	59.6022	1.73267	0.305903	5.66412	1.4778e-08	3.96548e-08	OK	40	18	19	121	101	78	0.272439	0.116913	0.150381	0.678445	0.553192	0.611364
B3GALT5-AS1	17.6997	1.51511	0.46869	3.23265	0.00122646	0.00207427	OK	10	8	7	34	28	24	0.261936	0.199833	0.213071	0.733154	0.589793	0.723441
B3GALT6	697.624	0.346361	0.136514	2.53717	0.0111752	0.0166697	OK	599	635	513	1027	771	720	12.3182	12.453	12.2594	17.3865	12.7503	17.0392
B3GAT1	559.957	-6.42773	0.256602	-25.0495	1.76925e-138	1.54044e-136	OK	1149	1213	813	16	10	13	18.0447	18.1665	14.8372	0.206857	0.126292	0.234947
B3GLCT	187.743	0.583988	0.179785	3.24826	0.00116113	0.00196784	OK	132	154	139	304	231	196	1.79895	2.00146	2.20135	3.41067	2.53164	3.07395
B3GNT2	401.49	1.52846	0.141069	10.8349	2.35329e-27	1.71143e-26	OK	177	217	190	698	694	538	3.69688	4.32218	4.61153	12.0016	11.6565	12.9312
B3GNT4	22.2407	-1.84564	0.435514	-4.23785	2.25675e-05	4.58141e-05	OK	29	39	32	14	8	8	1.1071	1.41982	1.41961	0.439984	0.245598	0.351459
B3GNT5	254.655	-0.517743	0.156018	-3.31849	0.000905054	0.00155447	OK	283	297	272	247	284	157	3.94103	3.94421	4.40171	2.83166	3.18044	2.51605
B3GNT7	112.39	1.8312	0.221642	8.26199	1.43268e-16	6.34688e-16	OK	44	48	46	215	186	165	0.696917	0.725021	0.846674	2.80342	2.36912	3.00752
B3GNT8	55.9992	1.63518	0.295013	5.54274	2.97781e-08	7.78547e-08	OK	28	32	17	118	89	71	0.857877	0.93497	0.605265	2.97625	2.19282	2.50335
B3GNT9	542.904	2.10587	0.147566	14.2707	3.32986e-46	4.51662e-45	OK	199	189	188	1110	901	826	4.22399	3.82571	4.63721	19.396	15.3794	20.1765
B4GALNT1	125.685	-4.96392	0.334475	-14.8409	7.96456e-50	1.19468e-48	OK	265	241	190	7	6	10	3.91947	3.39922	3.26561	0.0852314	0.0713638	0.170207
B4GALNT4	3658.49	-0.413029	0.107581	-3.83925	0.000123409	0.000233471	OK	4491	4244	3208	3959	3536	2698	74.6547	67.2776	61.9695	54.1777	47.2685	51.6122
B4GALT1	3462.8	1.45564	0.129082	11.2769	1.70665e-29	1.33592e-28	OK	1487	1908	1816	6313	5552	4559	20.333	24.88	28.856	71.0636	61.05	71.7391
B4GALT2	1239.41	0.377004	0.129048	2.92142	0.00348436	0.00557133	OK	1078	1107	885	1878	1390	1259	25.5237	24.995	24.3499	36.605	26.4658	34.3041
B4GALT3	1019.33	0.666313	0.117229	5.68389	1.31668e-08	3.54902e-08	OK	754	879	617	1565	1385	1105	17.9263	19.9292	17.0465	30.6305	26.4798	30.2327
B4GALT4	899.424	0.858935	0.126521	6.78887	1.13014e-11	3.78615e-11	OK	521	722	572	1420	1401	964	12.7619	16.8654	16.2819	28.6344	27.597	27.1739
B4GALT5	1072.68	0.331326	0.108891	3.04274	0.00234435	0.00383668	OK	940	930	826	1443	1357	1069	11.4177	10.7725	11.659	14.4291	13.2549	14.9425
B4GALT6	439.217	1.09138	0.137681	7.92688	2.24723e-15	9.37449e-15	OK	242	279	271	725	729	497	2.88633	3.17333	3.75603	7.11851	6.99203	6.82155
B4GALT7	439.787	0.407809	0.135188	3.01661	0.00255616	0.00416146	OK	370	375	328	656	540	433	12.3012	11.8893	12.6721	17.9543	14.4372	16.5664
B4GAT1	1441.22	0.570137	0.124524	4.57851	4.68293e-06	1.01861e-05	OK	1084	1242	975	2335	1767	1490	30.0674	32.8525	31.4268	53.318	39.4138	47.5607
B9D1	306.859	0.807578	0.140841	5.73398	9.80988e-09	2.66679e-08	OK	211	241	183	458	476	337	6.82528	7.43423	6.8789	12.1962	12.382	12.5448
BABAM1	1028.86	0.558946	0.112037	4.98894	6.0712e-07	1.42844e-06	OK	851	854	666	1544	1373	1064	32.6178	31.215	29.6639	48.7183	42.3195	46.9313
BACE1	1690.45	0.68637	0.109997	6.2399	4.37859e-10	1.31282e-09	OK	1255	1315	1110	2604	2244	1890	11.9697	11.9604	12.3025	20.4457	17.2111	20.7443
BACE1-AS	35.288	-0.728189	0.339655	-2.1439	0.0320405	0.0445492	OK	52	39	35	25	39	22	3.61898	2.58838	2.83061	1.43233	2.18269	1.76198
BAD	637.175	0.333563	0.153223	2.17698	0.0294821	0.0412162	OK	494	622	487	990	670	637	23.173	27.8244	26.5469	38.2306	25.2741	34.3867
BAG1	1106.52	-1.11866	0.132004	-8.47441	2.36265e-17	1.09167e-16	OK	1354	1792	1193	883	731	635	20.078	25.3408	20.5575	10.7791	8.71694	10.836
BAG2	475.987	2.88424	0.152714	18.8865	1.47207e-79	4.37829e-78	OK	90	138	93	1025	976	726	2.51827	3.6823	3.02393	23.6104	21.9611	23.3772
BAG3	1467.29	0.564015	0.127062	4.4389	9.04216e-06	1.91184e-05	OK	986	1309	1065	2247	1871	1552	22.0368	27.8993	27.66	41.3424	33.6273	39.9172
BAG5	691.838	-0.72785	0.125283	-5.80964	6.26056e-09	1.72539e-08	OK	816	798	824	607	644	442	8.91737	8.3163	10.4641	5.46079	5.6595	5.55859
BAG6	8584.33	-0.772021	0.107417	-7.18715	6.61589e-13	2.39565e-12	OK	10136	12298	8543	7868	6976	5655	21.5522	24.9368	21.1089	13.7724	11.9282	13.8374
BAHCC1	1395.08	-1.0961	0.140782	-7.7858	6.9272e-15	2.80927e-14	OK	2264	1701	1460	1064	949	840	12.634	9.05208	9.46773	4.88794	4.25868	5.39434
BAHD1	1999.94	-1.39587	0.110115	-12.6765	7.984e-37	8.10096e-36	OK	3032	3064	2201	1391	1251	935	36.0279	34.72	30.392	13.6068	11.954	12.7855
BAIAP2	1843.6	-1.99979	0.109697	-18.2302	2.97485e-74	7.77905e-73	OK	2973	3086	2362	910	799	668	34.8579	34.5051	32.1822	8.78352	7.53353	9.0132
BAIAP2L1	950.198	1.40827	0.128154	10.9889	4.32171e-28	3.22267e-27	OK	418	563	489	1590	1705	1194	6.53953	8.39962	8.89015	20.478	21.4506	21.4966
BAIAP2L2	113.413	-0.533513	0.199029	-2.68058	0.00734954	0.0112517	OK	135	137	111	109	121	73	3.61362	3.49712	3.45272	2.40191	2.60459	2.24868
BAIAP3	1147.41	-2.98676	0.139931	-21.3445	4.38281e-101	2.0825e-99	OK	2251	2129	1469	289	359	191	25.4418	22.9472	19.2941	2.689	3.26297	2.48429
BAMBI	3065.26	0.406015	0.130901	3.1017	0.00192411	0.00318084	OK	2436	2378	2608	4525	3638	3134	81.1291	75.5252	100.934	124.062	97.4333	120.114
BANF1	1308.79	-0.45783	0.118659	-3.85836	0.000114151	0.000216613	OK	1311	1747	1264	1312	1263	991	65.3412	83.0344	73.2084	53.8317	50.6213	56.8399
BANK1	10.0433	1.72034	0.615885	2.79327	0.00521773	0.00815467	OK	5	3	4	12	24	15	0.0806865	0.0461671	0.0750102	0.159416	0.311449	0.278559
BARHL1	25.4523	-5.70301	0.775968	-7.34953	1.98902e-13	7.44627e-13	OK	46	71	30	1	0	0	1.38498	2.03857	1.04963	0.024786	0	0
BARHL2	37.0673	-6.21358	0.750813	-8.2758	1.27599e-16	5.67369e-16	OK	69	94	50	1	0	0	2.64822	3.44044	2.23	0.0315955	0	0
BARX1	232.682	-5.93197	0.327183	-18.1304	1.8335e-73	4.6615e-72	OK	402	551	360	9	7	6	15.5745	20.3573	16.2077	0.287046	0.218088	0.267507
BATF3	22.1903	1.79672	0.434628	4.13391	3.5664e-05	7.09204e-05	OK	10	10	7	38	40	34	0.585285	0.558147	0.476097	1.83093	1.88267	2.29004
BAZ1B	2263.43	-0.239072	0.102696	-2.32796	0.0199142	0.0286683	OK	2587	2338	2045	2366	2608	1779	24.2905	20.9346	22.3133	18.2884	19.6922	19.2226
BAZ2B	742.471	-0.807363	0.134038	-6.02339	1.70802e-09	4.8987e-09	OK	1033	813	833	603	707	449	5.53122	4.15137	5.18316	2.65802	3.04428	2.7667
BBC3	517.37	-1.69362	0.146229	-11.582	5.0848e-31	4.21749e-30	OK	777	865	618	303	239	239	21.2948	22.6073	19.6821	6.83621	5.2674	7.53783
BBIP1	189.341	-1.13047	0.174347	-6.48403	8.9302e-11	2.81621e-10	OK	218	288	234	144	145	97	5.08813	6.41025	6.34669	2.76684	2.72154	2.60537
BBS1	657.1	-0.327396	0.117806	-2.77911	0.00545087	0.00849858	OK	720	755	609	661	769	475	12.267	12.2669	12.0574	9.27104	10.5361	9.31314
BBS12	68.2515	1.00722	0.251488	4.00504	6.20079e-05	0.000120769	OK	48	42	38	114	104	79	0.803028	0.670069	0.738759	1.57005	1.39916	1.52094
BBS2	853.968	-0.433397	0.108578	-3.99156	6.56405e-05	0.000127573	OK	946	1029	821	897	876	598	19.3021	20.0221	19.4664	15.067	14.3735	14.0414
BBS5	242.394	-0.947243	0.153616	-6.16629	6.99104e-10	2.06943e-09	OK	309	343	259	199	187	149	5.61979	5.9489	5.47383	2.97945	2.73495	3.11849
BBS7	424.884	-0.488687	0.13307	-3.67239	0.000240288	0.000440782	OK	445	542	426	393	455	302	5.96692	6.93059	6.63788	4.33813	4.90622	4.66007
BBS9	307.12	0.335617	0.141858	2.36586	0.0179881	0.0260689	OK	244	287	240	418	401	295	3.48585	3.91004	3.98437	4.91604	4.6069	4.84994
BCAM	2633.52	2.30502	0.11272	20.4491	6.11628e-93	2.48883e-91	OK	879	968	678	5503	4768	3913	14.7097	15.448	13.1848	75.8116	64.1649	75.3567
BCAN	27.2689	-2.68389	0.430164	-6.23923	4.39725e-10	1.31816e-09	OK	49	44	42	9	6	7	0.694669	0.59486	0.691927	0.105038	0.0684035	0.114202
BCAP29	392.379	1.38119	0.145702	9.47956	2.5536e-21	1.46101e-20	OK	177	237	202	689	713	456	1.66657	2.12803	2.21019	5.34059	5.39864	4.94094
BCAP31	1995.18	-0.306113	0.131409	-2.32947	0.0198339	0.0285712	OK	1903	2623	1782	2313	1846	1605	45.6025	59.9417	49.6235	45.6295	35.5735	44.2609
BCAR1	1980.56	0.392404	0.119142	3.29359	0.000989177	0.00169317	OK	1664	1768	1440	2944	2289	2031	17.719	17.9535	17.8188	25.8074	19.601	24.8881
BCAR3	600.022	0.826207	0.124817	6.61932	3.60845e-11	1.1687e-10	OK	404	449	375	949	841	692	5.44258	5.76833	5.87062	10.5247	9.11097	10.7282
BCAS2	847.878	-0.644971	0.118103	-5.4611	4.73203e-08	1.21778e-07	OK	924	1048	959	821	772	558	40.7785	44.1064	49.1821	29.8279	27.3982	28.3393
BCAS4	348.059	0.501753	0.16548	3.0321	0.00242858	0.00396713	OK	240	355	228	533	415	371	9.99997	14.1058	11.0396	18.2825	13.9053	17.7892
BCAT1	7109.29	-1.28583	0.100953	-12.7368	3.69026e-37	3.79622e-36	OK	9134	11126	8488	4565	5200	3633	51.2802	59.5673	55.3762	21.0984	23.4767	23.472
BCAT2	489.359	0.566051	0.13909	4.06969	4.7076e-05	9.26948e-05	OK	443	394	291	701	763	456	12.2286	10.3717	9.3346	15.9299	16.9373	14.4855
BCDIN3D	71.135	1.0782	0.248855	4.33265	1.47325e-05	3.05408e-05	OK	43	53	34	114	124	79	0.759898	0.893189	0.698225	1.65849	1.7622	1.60661
BCHE	44.6762	-2.38733	0.350421	-6.81274	9.57585e-12	3.22262e-11	OK	65	64	82	17	12	15	1.52516	1.43207	2.23587	0.328376	0.226428	0.405032
BCKDHA	1891.55	-1.51381	0.129842	-11.6589	2.06665e-31	1.73539e-30	OK	2539	3074	2374	1280	959	911	82.1761	94.8785	89.288	34.1046	24.9601	33.931
BCL10	234.465	0.395744	0.166886	2.37134	0.0177237	0.0257143	OK	177	189	204	326	298	238	3.27407	3.33394	4.38505	4.96424	4.43278	5.06626
BCL11B	213.865	-2.00436	0.173553	-11.549	7.46674e-31	6.1441e-30	OK	377	332	269	102	98	75	2.69129	2.26015	2.23152	0.599431	0.562588	0.616135
BCL2L1	1357.6	0.423324	0.120803	3.50425	0.000457887	0.000814445	OK	1050	1322	938	1984	1670	1383	23.5589	28.2865	24.4568	36.6462	30.132	35.7096
BCL2L11	474.573	-0.758615	0.125346	-6.05217	1.42905e-09	4.12594e-09	OK	553	617	525	414	417	311	5.11129	5.4384	5.6389	3.15011	3.09946	3.30797
BCL2L12	333.637	0.999382	0.142364	7.0199	2.22025e-12	7.76888e-12	OK	226	217	188	556	495	392	6.81519	6.24037	6.58805	13.8027	12.0038	13.6035
BCL2L13	1552.07	-0.337882	0.111963	-3.0178	0.00254615	0.00414734	OK	1593	1895	1451	1734	1494	1212	16.5907	18.8208	17.5609	14.8668	12.5125	14.526
BCL2L2	773.995	-0.809957	0.136737	-5.92347	3.15216e-09	8.86758e-09	OK	990	1017	807	629	824	404	15.5392	15.2228	14.7196	8.12763	10.4008	7.29743
BCL6	467.947	-0.372579	0.126259	-2.9509	0.00316848	0.00509974	OK	537	520	446	515	490	328	7.75664	7.16281	7.48624	6.12389	5.69169	5.45217
BCL7A	864.869	-1.83598	0.116414	-15.7711	4.92058e-56	8.77429e-55	OK	1368	1331	1145	468	420	335	20.7628	19.2646	20.1946	5.84745	5.12619	5.85115
BCL7C	309.565	0.409968	0.16678	2.45814	0.013966	0.0205398	OK	223	319	216	443	356	337	5.84652	7.97561	6.58076	9.56129	7.50564	10.1676
BCL9L	4451.08	0.875493	0.108251	8.0876	6.08509e-16	2.62268e-15	OK	3032	3165	2716	7165	6096	5317	22.4976	22.3956	23.4189	43.7668	36.3746	45.4015
BCO1	61.2686	-1.13648	0.266372	-4.26653	1.98537e-05	4.05636e-05	OK	74	93	73	43	41	38	1.75065	2.09812	2.00687	0.837444	0.780003	1.03454
BCOR	1749.64	-1.52099	0.109448	-13.897	6.60575e-44	8.3496e-43	OK	2747	2517	2127	1014	1066	833	23.3802	20.4293	21.0372	7.10475	7.29614	8.15889
BCR	2805.09	-0.96474	0.118139	-8.16613	3.18429e-16	1.38856e-15	OK	3896	3772	2924	2284	1984	1823	32.2931	29.8156	28.1643	15.585	13.2245	17.389
BCRP2	74.4592	-0.891747	0.242752	-3.67349	0.000239257	0.000439099	OK	99	105	73	58	58	51	2.4354	2.46323	2.08684	1.17458	1.14739	1.44378
BDH1	73.956	1.51951	0.255561	5.9458	2.75107e-09	7.76868e-09	OK	41	32	34	135	119	101	0.638134	0.474962	0.614945	1.72975	1.48943	1.80903
BDKRB1	110.872	1.84884	0.238036	7.76707	8.03199e-15	3.25224e-14	OK	31	51	52	185	211	164	1.36811	2.1464	2.66681	6.72127	7.48837	8.32912
BDKRB2	468.285	2.25815	0.145157	15.5566	1.43555e-54	2.44515e-53	OK	133	175	149	995	891	643	1.81949	2.28306	2.36872	11.2058	9.80214	10.1229
BDNF	69.0259	1.54242	0.267713	5.76147	8.33841e-09	2.2835e-08	OK	29	30	39	116	134	86	0.215433	0.212528	0.336672	0.709401	0.800504	0.735204
BEAN1	25.6969	1.1216	0.395164	2.83831	0.00453535	0.00714769	OK	10	19	16	41	46	29	0.163115	0.295548	0.30328	0.550552	0.603389	0.544362
BEGAIN	132.816	-2.64504	0.223283	-11.8462	2.25295e-32	1.95285e-31	OK	232	202	214	44	37	35	4.7455	3.94027	5.08672	0.740913	0.608613	0.823869
BEND3	107.274	-1.17317	0.224259	-5.23131	1.68316e-07	4.13102e-07	OK	178	121	124	77	80	56	1.53455	0.994783	1.24226	0.546479	0.554623	0.55558
BEND3P3	267.213	-1.03647	0.164435	-6.3032	2.91571e-10	8.87873e-10	OK	414	323	287	222	193	152	4.01527	2.98743	3.23464	1.77251	1.50528	1.6965
BEND4	100.536	-5.40998	0.407437	-13.2781	3.10216e-40	3.52641e-39	OK	201	187	172	5	7	1	1.30404	1.15695	1.29674	0.0267045	0.0365205	0.00746602
BEND5	649.612	-3.95295	0.151832	-26.035	1.9877e-149	1.94832e-147	OK	1161	1324	999	109	78	66	36.0522	39.2074	36.0491	2.78642	1.94778	2.35852
BEND6	58.5842	0.777752	0.28246	2.75349	0.00589635	0.00914374	OK	32	54	36	84	77	76	0.680996	1.0959	0.89028	1.47162	1.31774	1.86125
BEND7	138.365	-0.461019	0.189569	-2.43194	0.0150183	0.0219795	OK	162	179	119	151	138	92	3.00629	3.16774	2.56621	2.30682	2.0594	1.96472
BEST1	139.329	-3.3695	0.253481	-13.2929	2.54435e-40	2.89654e-39	OK	312	249	170	29	24	24	5.29998	4.03367	3.35582	0.405544	0.327851	0.469167
BET1	886.901	1.10385	0.125519	8.79427	1.43977e-18	7.09863e-18	OK	478	585	530	1515	1509	950	8.96605	10.4643	11.5526	23.3941	22.7619	20.5066
BET1L	1884.11	1.39431	0.0976301	14.2816	2.85131e-46	3.88781e-45	OK	1020	1035	892	3297	3252	2334	19.8122	19.1714	20.1338	52.7195	50.7958	52.171
BEX1	303.44	-1.65732	0.16153	-10.2601	1.06554e-24	7.00694e-24	OK	461	483	370	156	154	154	30.7065	30.6801	28.6392	8.5541	8.24889	11.8045
BEX2	491.964	-0.682135	0.129913	-5.25071	1.51514e-07	3.73513e-07	OK	605	676	456	438	473	319	29.5382	31.4743	25.8716	17.6045	18.571	17.9232
BEX4	1087.15	0.449955	0.105532	4.26366	2.01104e-05	4.10398e-05	OK	890	899	817	1498	1534	1058	39.8601	38.3963	42.5207	55.2307	55.2484	54.5293
BEX5	79.5103	-1.57694	0.260499	-6.05353	1.41705e-09	4.09281e-09	OK	109	150	84	42	41	43	6.15378	8.07584	5.51093	1.95203	1.86142	2.7937
BFAR	1259	0.420674	0.115883	3.63016	0.000283246	0.00051588	OK	954	1100	994	1690	1636	1325	18.0004	19.7928	21.7947	26.2508	24.8235	28.7704
BFSP1	25.6536	1.35299	0.407689	3.31869	0.000904403	0.00155352	OK	8	19	13	50	39	32	0.152653	0.345739	0.288262	0.785425	0.598445	0.702684
BGN	71.7282	1.75447	0.277749	6.31674	2.67136e-10	8.15376e-10	OK	30	31	30	125	105	121	0.704785	0.694509	0.819004	2.4175	1.98367	3.27127
BHLHA15	14.7056	-2.18293	0.531854	-4.10437	4.05412e-05	8.02533e-05	OK	21	27	22	5	8	3	1.70786	2.094	2.07914	0.334751	0.5232	0.280769
BHLHB9	211.436	0.3808	0.160364	2.3746	0.017568	0.0255074	OK	188	187	148	261	309	208	2.52144	2.39174	2.30666	2.88172	3.33269	3.21034
BHLHE23	10.9896	-3.04714	0.662761	-4.59764	4.27294e-06	9.32817e-06	OK	20	25	13	2	2	2	1.0864	1.29504	0.820606	0.0894359	0.0873649	0.125022
BHLHE40	5140.93	-3.89882	0.112943	-34.5203	3.98092e-261	1.47721e-258	OK	8301	10702	8419	746	740	587	157.091	193.138	185.145	11.622	11.2616	12.7837
BHLHE40-AS1	17.6939	-3.27903	0.599965	-5.46537	4.6195e-08	1.18941e-07	OK	34	47	15	1	7	1	0.718234	0.946816	0.368221	0.0173903	0.118913	0.0243099
BHLHE41	470.59	-3.03305	0.147995	-20.4943	2.42053e-93	1.00866e-91	OK	826	805	749	134	109	87	12.5466	11.6606	13.2208	1.6756	1.33143	1.52076
BICC1	117.708	-0.702708	0.207228	-3.39099	0.000696395	0.00121185	OK	162	124	128	99	117	75	1.70014	1.241	1.56102	0.855314	0.987418	0.905789
BICD2	1246.31	-0.552563	0.11119	-4.96956	6.71065e-07	1.5713e-06	OK	1465	1475	1272	1221	1104	932	13.1102	12.5877	13.2278	8.99515	7.94487	9.59807
BID	168.437	0.415427	0.192932	2.15323	0.0313008	0.043579	OK	136	135	136	250	183	185	2.93558	2.77888	3.41133	4.44238	3.17652	4.59539
BIK	56.894	0.7294	0.27627	2.64018	0.00828631	0.0125833	OK	34	46	41	93	91	51	2.04844	2.64291	2.8705	4.61261	4.4089	3.53598
BIN1	2832.28	0.814606	0.104684	7.78158	7.1627e-15	2.90402e-14	OK	2015	2212	1630	4396	4000	3276	42.6287	44.6265	40.0723	76.5605	68.0506	79.7566
BIRC5	627.346	1.62627	0.129686	12.54	4.50817e-36	4.45246e-35	OK	288	298	281	1200	1038	835	6.12442	6.04324	6.94398	21.0075	17.7507	20.4341
BIRC6	1569.37	0.319843	0.13585	2.35438	0.0185536	0.026836	OK	1680	1245	1056	1909	2208	1538	6.14315	4.34142	4.4872	5.74656	6.49271	6.47193
BISPR	81.8576	1.09821	0.242535	4.52803	5.95353e-06	1.28139e-05	OK	47	51	49	125	161	83	1.28995	1.33483	1.56279	2.82426	3.55342	2.62149
BIVM	171.028	0.819422	0.178939	4.57934	4.6645e-06	1.01503e-05	OK	139	110	102	255	279	180	2.05428	1.55031	1.75176	3.10246	3.31585	3.06136
BLACAT1	39.0159	-1.16696	0.339435	-3.43794	0.00058615	0.00102989	OK	59	39	55	33	29	16	1.29494	0.81629	1.40279	0.596257	0.51185	0.404124
BLCAP	798.601	-1.86766	0.121568	-15.3632	2.89073e-53	4.75232e-52	OK	1301	1189	1074	439	389	287	29.409	25.631	28.2122	8.16936	7.07128	7.46587
BLM	113.222	0.832361	0.210968	3.94544	7.96547e-05	0.00015347	OK	80	79	72	178	201	102	0.950801	0.89538	0.994401	1.74157	1.92106	1.39507
BLMH	899.868	1.02053	0.123261	8.27944	1.23753e-16	5.50424e-16	OK	506	604	568	1423	1421	1065	11.4516	13.0357	14.9381	26.5119	25.8616	27.7371
BLOC1S1	50.3596	0.8884	0.283047	3.13871	0.00169695	0.00282674	OK	36	36	28	82	77	55	2.05876	1.9633	1.86076	3.86044	3.54111	3.61961
BLOC1S2	434.614	-1.00778	0.133463	-7.55098	4.31986e-14	1.67767e-13	OK	516	629	508	361	349	232	10.0806	11.7184	11.5327	5.80583	5.48287	5.2158
BLOC1S3	213.028	0.997804	0.169945	5.87134	4.32292e-09	1.20394e-08	OK	149	121	131	358	324	242	3.29041	2.54818	3.36174	6.50829	5.75379	6.14999
BLOC1S6	1095.21	-0.352098	0.111892	-3.14677	0.00165083	0.0027558	OK	1144	1205	1131	1141	1228	777	16.667	16.7416	19.148	13.6847	14.3871	13.0271
BLVRA	386.477	1.28761	0.147485	8.73043	2.53715e-18	1.23182e-17	OK	194	265	181	712	651	436	9.47983	12.3488	10.278	28.6417	25.5815	24.5178
BLVRB	1213.94	1.49719	0.155512	9.62753	6.11811e-22	3.57923e-21	OK	467	757	574	2324	1818	1646	31.3242	48.4216	44.7409	128.327	98.0623	127.054
BLZF1	251.899	0.3436	0.154308	2.22672	0.0259661	0.0366826	OK	208	215	205	306	352	254	5.15658	5.08297	5.90584	6.24511	7.01756	7.24649
BMF	2164.27	1.03976	0.112898	9.20974	3.26921e-20	1.763e-19	OK	1348	1312	1337	3654	3303	2508	16.1987	15.0351	18.6703	36.1476	31.9186	34.6828
BMP1	2116.8	1.44468	0.099094	14.5789	3.82709e-48	5.52782e-47	OK	1147	1103	976	3675	3664	2711	15.5726	14.2809	15.3985	41.0749	40.0037	42.3569
BMP10	19.3041	-1.53666	0.454084	-3.38409	0.000714147	0.00124094	OK	27	29	26	8	10	12	0.97869	1.00244	1.09518	0.238722	0.291492	0.500563
BMP2	343.092	-0.495431	0.165297	-2.99722	0.00272457	0.0044227	OK	326	462	354	362	281	271	5.94215	8.03062	7.49823	5.43194	4.11887	5.68449
BMP4	2052.3	4.24446	0.127348	33.3295	1.44273e-243	4.40882e-241	OK	194	192	191	5059	4246	3361	5.37327	5.0713	6.14752	115.351	94.572	107.128
[truncated: 10,304 more rows]

## Sheet: Top100
GeneName	1-1	1-2	1-3	2-1	2-2	2-3
Sept3	42.0142	45.5579	39.5944	1.81718	1.46768	1.68875
[truncated: 99 more rows]

## Sheet: Up in DMG2
GeneName	baseMean	log2FoldChange	lfcSE	stat	pvalue	padj	status	1-1	1-2	1-3	2-1	2-2	2-3	1-1	1-2	1-3	2-1	2-2	2-3
[truncated: 5,682 more rows]

[truncated: 1 more sheets: Up in MG]
