# Supplementary material for: Functionalization of Brain Region-specific Spheroids with Isogenic Microglia-like Cells
Source: Sci Rep. 2019 Jul 30;9:11055. doi: 10.1038/s41598-019-47444-6 (PMC6667451; doi:10.1038/s41598-019-47444-6)
Supplement: Supplementary file 3 — Supple Spreadsheet 2 [file 41598_2019_47444_MOESM3_ESM.xlsx]

## Sheet: 500Up_MolFxn
geneset	description	link	C	O	E	R	PValue	FDR	overlapGene	OverlapGene_UserID
GO:0008092	cytoskeletal protein binding	http://amigo.geneontology.org/amigo/term/GO:0008092	725	52	23.4903	2.21368	4.89027e-08	7.85378e-05	119;226;230;547;1400;1496;1641;1808;1809;2039;2258;3785;3798;3800;4133;4135;4137;4741;4897;4926;5798;5864;6546;7852;8507;9026;9479;9638;10297;10458;10529;10570;10810;22809;22998;23208;23255;23287;50861;51560;56776;56896;57662;65108;80206;81551;83715;83988;85300;116442;157922;440193	APC2;BAIAP2;NEBL;DPYSL4;WASF3;RAB39B;ADD2;CRMP1;CTNNA2;CAMSAP1;DCX;DPYSL2;DPYSL3;DMTN;FGF13;ALDOA;ATF5;LIMCH1;ALDOC;SYT11;MTCL1;AGTPBP1;KCNQ2;KIF5A;KIF5C;MAP2;MAP6;MAPT;CCDC88C;NEFM;NRCAM;NUMA1;STMN3;RAB6B;KIF1A;FMN2;DPYSL5;CAMSAP3;PTPRN;RAB3A;MARCKSL1;SLC8A1;CXCR4;FHOD3;STMN4;ESPN;NCALD;ENC1;ATCAY;HIP1R;MAPK8IP1;FEZ1
GO:0015631	tubulin binding	http://amigo.geneontology.org/amigo/term/GO:0015631	265	25	8.58609	2.91169	1.66516e-06	0.00133712	226;547;1641;1808;2258;3798;3800;4133;4135;4137;4741;4926;9638;10297;22809;23208;23255;23287;50861;56896;57662;81551;83988;157922;440193	APC2;CAMSAP1;DCX;DPYSL2;FGF13;ALDOA;ATF5;SYT11;MTCL1;AGTPBP1;KIF5A;KIF5C;MAP2;MAP6;MAPT;CCDC88C;NEFM;NUMA1;STMN3;KIF1A;DPYSL5;CAMSAP3;STMN4;NCALD;FEZ1
GO:0000981	RNA polymerase II transcription factor activity, sequence-specific DNA binding	http://amigo.geneontology.org/amigo/term/GO:0000981	509	34	16.4918	2.06163	5.13689e-05	0.0274995	1602;2115;2290;2297;3164;3516;3725;4084;4097;4783;4929;5015;5080;5452;5454;5629;5991;6095;6657;6659;6664;7025;7026;7545;7547;7704;8553;22809;51616;55502;56033;79365;170302;253738	DACH1;ARX;ETV1;ATF5;FOXG1;FOXD1;EBF3;NR4A1;RBPJ;JUN;MXD1;MAFG;NFIL3;NR4A2;OTX2;PAX6;TAF9B;POU2F2;POU3F2;HES6;BARX1;PROX1;RFX3;RORA;SOX2;SOX4;SOX11;NR2F1;NR2F2;ZIC1;ZIC3;ZBTB16;BHLHE41;BHLHE40
GO:0030276	clathrin binding	http://amigo.geneontology.org/amigo/term/GO:0030276	56	9	1.81442	4.96026	7.06666e-05	0.0281391	6857;6860;9026;9892;23208;51617;57586;83988;92737	SYT11;HMP19;SYT13;SYT1;SYT4;NCALD;HIP1R;DNER;SNAP91
GO:0043565	sequence-specific DNA binding	http://amigo.geneontology.org/amigo/term/GO:0043565	826	47	26.7627	1.75618	0.000109584	0.0281391	2018;2115;2290;2297;3164;3516;3725;4084;4097;4783;4929;5015;5080;5187;5452;5453;5454;5629;5990;5991;6095;6657;6658;6659;6664;7025;7026;7545;7547;7704;9361;9586;10265;10472;22809;27164;55502;55818;56033;58524;79192;79365;112885;148523;153572;170302;253738	IRX5;ZBTB18;PHF21B;CIART;IRX2;ARX;EMX2;ETV1;ATF5;FOXG1;FOXD1;EBF3;SALL3;NR4A1;RBPJ;JUN;MXD1;MAFG;NFIL3;NR4A2;OTX2;PAX6;PER1;POU2F2;POU3F1;POU3F2;HES6;KDM3A;BARX1;PROX1;DMRT3;RFX2;RFX3;RORA;SOX2;SOX3;SOX4;SOX11;NR2F1;NR2F2;ZIC1;ZIC3;ZBTB16;IRX1;BHLHE41;LONP1;CREB5
GO:0031005	filamin binding	http://amigo.geneontology.org/amigo/term/GO:0031005	9	4	0.291603	13.7173	0.000120214	0.0281391	1400;1809;10529;10570	NEBL;DPYSL4;CRMP1;DPYSL3
GO:0000982	transcription factor activity, RNA polymerase II core promoter proximal region sequence-specific binding	http://amigo.geneontology.org/amigo/term/GO:0000982	281	22	9.1045	2.41639	0.000122648	0.0281391	1602;2115;2297;3164;3516;3725;4084;4783;4929;5015;5080;5452;5454;5629;6657;6659;6664;7545;7547;8553;79365;253738	DACH1;ETV1;FOXD1;EBF3;NR4A1;RBPJ;JUN;MXD1;NFIL3;NR4A2;OTX2;PAX6;POU2F2;POU3F2;PROX1;SOX2;SOX4;SOX11;ZIC1;ZIC3;BHLHE41;BHLHE40
GO:0019904	protein domain specific binding	http://amigo.geneontology.org/amigo/term/GO:0019904	528	33	17.1074	1.92899	0.000231993	0.0462518	1795;1809;1837;1840;2043;3725;4137;4747;5080;5452;5577;5629;6855;7532;7704;7846;7976;8321;8553;8996;9026;10458;10656;23114;25925;50861;51440;56849;79364;80725;83715;85300;440193	BAIAP2;KHDRBS3;DOCK3;DPYSL3;DTNA;DTX1;EPHA4;NFASC;ZNF521;JUN;MAPT;CCDC88C;NEFL;PAX6;STMN3;HPCAL4;POU2F2;PRKAR2B;PROX1;TCEAL7;SYP;YWHAG;ZBTB16;TUBA1A;ZXDC;FZD3;SRCIN1;FZD1;ESPN;ATCAY;BHLHE40;NOL3;HIP1R
GO:0008017	microtubule binding	http://amigo.geneontology.org/amigo/term/GO:0008017	199	17	6.44767	2.63661	0.000259195	0.0462518	547;1641;1808;2258;3798;3800;4133;4135;4137;4741;4926;10297;23255;56896;57662;157922;440193	APC2;CAMSAP1;DCX;DPYSL2;FGF13;MTCL1;KIF5A;KIF5C;MAP2;MAP6;MAPT;CCDC88C;NEFM;NUMA1;KIF1A;DPYSL5;CAMSAP3

## Sheet: 500Up_CellComp
geneset	description	link	C	O	E	R	PValue	FDR	overlapGene	OverlapGene_UserID
GO:0030424	axon	http://amigo.geneontology.org/amigo/term/GO:0030424	332	45	8.5592	5.2575	0	0	478;547;1496;1630;1808;1837;2043;2258;2596;2823;3785;3897;4137;4741;4747;4897;4915;5798;5799;5864;6616;6855;6857;6860;7345;7976;8851;8927;9001;9479;9638;10381;10439;10497;22902;23025;23114;23208;26047;50861;51062;57549;80725;81551;85300	TUBB3;OLFM1;UNC13B;CTNNA2;DCC;DPYSL2;DTNA;EPHA4;FGF13;RUFY3;UNC13A;NFASC;SYT11;GAP43;CNTNAP2;GPM6A;KCNQ2;L1CAM;MAPT;NEFM;NEFL;ATP1A3;NRCAM;NTRK2;STMN3;ATL1;KIF1A;IGSF9;PTPRN;PTPRN2;RAB3A;SNAP25;SYP;SYT1;SYT4;UCHL1;FZD3;SRCIN1;STMN4;ATCAY;CDK5R1;BSN;HAP1;MAPK8IP1;FEZ1
GO:0030425	dendrite	http://amigo.geneontology.org/amigo/term/GO:0030425	394	46	10.1576	4.52863	0	0	108;478;664;773;774;1137;1152;1501;1808;2043;2258;2775;2781;2785;2823;4137;4926;5100;5577;5582;6509;6546;6860;7976;8851;8927;9026;9479;9638;10381;10458;22902;23208;23237;26047;30001;55450;56896;57549;57580;80725;84249;84502;85300;92737;114088	TUBB3;BAIAP2;ADCY2;CHRNA4;TRIM9;CKB;CTNND2;DPYSL2;EPHA4;FGF13;RUFY3;SYT11;ARC;CNTNAP2;GNAO1;GNAZ;GNG3;GPM6A;ERO1A;MAPT;ATP1A3;NUMA1;PCDH8;CAMK2N1;PRKAR2B;PRKCG;DPYSL5;IGSF9;PREX1;SLC1A4;SLC8A1;BNIP3;SYT4;CACNA1A;CACNA1B;FZD3;SRCIN1;PSD2;JPH4;ATCAY;CDK5R1;BSN;HIP1R;DNER;MAPK8IP1;FEZ1
GO:0036477	somatodendritic compartment	http://amigo.geneontology.org/amigo/term/GO:0036477	545	57	14.0505	4.0568	0	0	108;478;664;773;774;1137;1152;1501;1808;1917;2026;2043;2173;2258;2775;2781;2785;2823;3780;3798;4137;4926;5100;5577;5582;5798;6509;6546;6616;6860;7345;7976;8507;8851;8927;9026;9479;9638;10381;10439;10458;22902;23208;23237;23769;26047;30001;55450;56896;57549;57580;80725;84249;84502;85300;92737;114088	TUBB3;OLFM1;BAIAP2;ADCY2;CHRNA4;TRIM9;CKB;CTNND2;DPYSL2;EEF1A2;ENO2;EPHA4;FABP7;FGF13;RUFY3;SYT11;ARC;FLRT1;CNTNAP2;GNAO1;GNAZ;GNG3;GPM6A;ERO1A;KCNN1;KIF5A;MAPT;ATP1A3;NUMA1;PCDH8;CAMK2N1;PRKAR2B;PRKCG;DPYSL5;IGSF9;PREX1;PTPRN;SLC1A4;SLC8A1;SNAP25;BNIP3;SYT4;UCHL1;CACNA1A;CACNA1B;FZD3;SRCIN1;PSD2;JPH4;ENC1;ATCAY;CDK5R1;BSN;HIP1R;DNER;MAPK8IP1;FEZ1
GO:0042995	cell projection	http://amigo.geneontology.org/amigo/term/GO:0042995	1503	100	38.7484	2.58075	0	0	18;108;478;547;664;773;774;1137;1152;1496;1501;1630;1641;1808;1809;1837;2039;2043;2173;2258;2596;2664;2775;2781;2785;2821;2823;3098;3785;3798;3800;3897;4133;4137;4741;4747;4897;4915;4926;5015;5100;5315;5577;5582;5798;5799;5864;6509;6546;6616;6855;6857;6860;7345;7976;8851;8927;9001;9026;9289;9479;9638;10297;10381;10439;10458;10497;10810;22902;23025;23108;23114;23208;23237;23513;23769;26047;30001;5…	APC2;TUBB3;OLFM1;BAIAP2;UNC13B;ADCY2;WASF3;CHRNA4;TRIM9;GPRIN1;CKB;RAB39B;CTNNA2;CTNND2;DCC;DCX;ABAT;DPYSL2;DPYSL3;DTNA;DMTN;EPHA4;FABP7;FGF13;RUFY3;UNC13A;RAP1GAP2;NFASC;SYT11;ARC;SCRIB;FLRT1;GAP43;CNTNAP2;GDI1;GNAO1;GNAZ;GNG3;GPI;GPM6A;ERO1A;HK1;KCNQ2;KIF5A;KIF5C;L1CAM;MAP2;MAPT;NEFM;NEFL;ATP1A3;NRCAM;NTRK2;NUMA1;OTX2;STMN3;PCDH8;ATL1;PKM;KIF1A;CAMK2N1;PRKAR2B;PRKCG;FMN2;DPYSL5;PDXP;TTYH1;IGSF9…
GO:0043005	neuron projection	http://amigo.geneontology.org/amigo/term/GO:0043005	806	85	20.7793	4.09062	0	0	18;108;478;547;664;773;774;1137;1152;1496;1501;1630;1641;1808;1809;1837;2043;2258;2596;2664;2775;2781;2785;2821;2823;3785;3798;3800;3897;4133;4137;4741;4747;4897;4915;4926;5015;5100;5577;5582;5798;5799;5864;6509;6546;6616;6855;6857;6860;7345;7976;8851;8927;9001;9026;9479;9638;10381;10439;10458;10497;22902;23025;23108;23114;23208;23237;23769;26047;30001;50861;51062;55450;56896;57549;57580;80725;81…	TUBB3;OLFM1;BAIAP2;UNC13B;ADCY2;CHRNA4;TRIM9;GPRIN1;CKB;RAB39B;CTNNA2;CTNND2;DCC;DCX;ABAT;DPYSL2;DPYSL3;DTNA;EPHA4;FGF13;RUFY3;UNC13A;RAP1GAP2;NFASC;SYT11;ARC;FLRT1;GAP43;CNTNAP2;GDI1;GNAO1;GNAZ;GNG3;GPI;GPM6A;ERO1A;KCNQ2;KIF5A;KIF5C;L1CAM;MAP2;MAPT;NEFM;NEFL;ATP1A3;NRCAM;NTRK2;NUMA1;OTX2;STMN3;PCDH8;ATL1;KIF1A;CAMK2N1;PRKAR2B;PRKCG;DPYSL5;IGSF9;PREX1;PTPRN;PTPRN2;RAB3A;SLC1A4;SLC8A1;SNAP25;BNIP3…
GO:0044456	synapse part	http://amigo.geneontology.org/amigo/term/GO:0044456	542	55	13.9731	3.93612	0	0	119;321;478;575;664;773;774;1137;1496;1808;2039;2043;2562;2571;2596;2785;2823;2891;2894;4915;5100;5577;5582;5798;5799;5864;6546;6616;6855;6857;6860;7476;7976;8541;8618;8851;8927;8938;9001;9026;9201;9369;9783;10458;10497;23025;23208;23237;23513;27445;55450;57586;80725;114088;140730	BAIAP2;UNC13B;CHRNA4;TRIM9;ADD2;RIMS4;CTNNA2;DPYSL2;DMTN;EPHA4;UNC13A;SYT11;ARC;SCRIB;GABRB3;GAD1;GAP43;PCLO;GNG3;GPM6A;GRIA2;GRID1;APBA2;ATP1A3;NTRK2;PCDH8;CAMK2N1;PRKAR2B;PRKCG;ADGRB1;SYT13;PTPRN;PTPRN2;RAB3A;SLC8A1;SNAP25;BNIP3;SYP;SYT1;SYT4;WNT7A;CACNA1A;CACNA1B;FZD3;SRCIN1;PPFIA3;CADPS;CDK5R1;BSN;BAIAP3;HAP1;HIP1R;DCLK1;NRXN3;RIMS3
GO:0045202	synapse	http://amigo.geneontology.org/amigo/term/GO:0045202	655	65	16.8864	3.84926	0	0	119;321;478;575;664;773;774;1137;1496;1808;1837;2039;2043;2562;2571;2596;2785;2823;2891;2894;4897;4915;5100;5577;5582;5798;5799;5864;6546;6616;6620;6855;6857;6860;7476;7976;8541;8618;8851;8927;8938;9001;9026;9201;9369;9479;9783;10439;10458;10497;23025;23057;23208;23237;23513;27445;51299;55450;57549;57586;80725;84059;85300;114088;140730	OLFM1;BAIAP2;UNC13B;CHRNA4;TRIM9;ADD2;RIMS4;CTNNA2;DPYSL2;DTNA;DMTN;EPHA4;UNC13A;NMNAT2;SYT11;ARC;SCRIB;GABRB3;GAD1;GAP43;PCLO;GNG3;GPM6A;GRIA2;GRID1;APBA2;ATP1A3;NRCAM;NTRK2;PCDH8;NRN1;CAMK2N1;PRKAR2B;PRKCG;ADGRB1;IGSF9;SYT13;PTPRN;PTPRN2;RAB3A;SLC8A1;SNAP25;SNCB;BNIP3;SYP;SYT1;SYT4;WNT7A;CACNA1A;CACNA1B;FZD3;SRCIN1;ADGRV1;ATCAY;PPFIA3;CADPS;CDK5R1;BSN;BAIAP3;HAP1;HIP1R;DCLK1;NRXN3;MAPK8IP1;RIMS3
GO:0097458	neuron part	http://amigo.geneontology.org/amigo/term/GO:0097458	1067	107	27.508	3.88977	0	0	18;108;321;478;547;664;773;774;1137;1152;1496;1501;1630;1641;1808;1809;1837;1917;2026;2043;2173;2258;2571;2596;2664;2775;2781;2785;2821;2823;3780;3785;3798;3800;3897;4133;4137;4741;4747;4897;4915;4926;5015;5100;5577;5582;5798;5799;5864;6509;6546;6602;6616;6855;6857;6860;7345;7476;7976;8193;8507;8541;8618;8851;8927;8938;9001;9026;9369;9479;9638;9783;10381;10439;10458;10497;22902;23025;23108;23114;…	TUBB3;OLFM1;BAIAP2;UNC13B;ADCY2;CHRNA4;TRIM9;GPRIN1;CKB;RAB39B;RIMS4;CTNNA2;CTNND2;DCC;DCX;ABAT;DPYSL2;DPYSL3;DTNA;EEF1A2;ENO2;EPHA4;FABP7;FGF13;RUFY3;UNC13A;RAP1GAP2;NFASC;SYT11;ARC;SCRIB;FLRT1;GAD1;GAP43;CNTNAP2;GDI1;PCLO;GNAO1;GNAZ;GNG3;GPI;GPM6A;ERO1A;APBA2;KCNN1;KCNQ2;KIF5A;KIF5C;L1CAM;MAP2;MAPT;NEFM;NEFL;ATP1A3;NRCAM;NTRK2;NUMA1;OTX2;STMN3;PCDH8;ATL1;KIF1A;CAMK2N1;PRKAR2B;PRKCG;DPYSL5;IGSF9…
GO:0044297	cell body	http://amigo.geneontology.org/amigo/term/GO:0044297	389	41	10.0287	4.08827	1.18794e-14	1.27769e-12	773;774;1137;1152;1501;1808;1809;1917;2026;2043;2173;2775;2781;2785;2823;3780;3798;4137;4926;5577;5798;6509;6860;7345;7976;8507;8851;9026;9479;10381;10439;10458;22902;23208;23769;26047;55450;56896;80725;84249;92737	TUBB3;OLFM1;BAIAP2;CHRNA4;CKB;CTNND2;DPYSL2;DPYSL3;EEF1A2;ENO2;EPHA4;FABP7;RUFY3;SYT11;FLRT1;CNTNAP2;GNAO1;GNAZ;GNG3;GPM6A;KCNN1;KIF5A;MAPT;NUMA1;CAMK2N1;PRKAR2B;DPYSL5;PTPRN;SLC1A4;SYT4;UCHL1;CACNA1A;CACNA1B;FZD3;SRCIN1;PSD2;ENC1;CDK5R1;HIP1R;DNER;MAPK8IP1
GO:0098793	presynapse	http://amigo.geneontology.org/amigo/term/GO:0098793	274	32	7.06391	4.53007	7.24643e-13	7.01454e-11	321;773;774;1808;2043;2571;4915;5100;5798;5799;5864;6616;6855;6857;6860;7476;7976;8541;8618;8927;8938;9001;9369;9783;10497;23025;23208;23513;27445;57586;114088;140730	UNC13B;TRIM9;RIMS4;DPYSL2;EPHA4;UNC13A;SYT11;SCRIB;GAD1;PCLO;APBA2;NTRK2;PCDH8;SYT13;PTPRN;PTPRN2;RAB3A;SNAP25;SYP;SYT1;SYT4;WNT7A;CACNA1A;CACNA1B;FZD3;PPFIA3;CADPS;BSN;BAIAP3;HAP1;NRXN3;RIMS3
GO:0043025	neuronal cell body	http://amigo.geneontology.org/amigo/term/GO:0043025	339	35	8.73966	4.00473	2.18736e-12	1.92488e-10	773;774;1137;1152;1501;1808;1917;2026;2043;2173;2823;3780;3798;4137;4926;5577;5798;6509;6860;7345;7976;8507;8851;9026;10381;10439;10458;22902;23769;26047;55450;56896;80725;84249;92737	TUBB3;OLFM1;BAIAP2;CHRNA4;CKB;CTNND2;DPYSL2;EEF1A2;ENO2;EPHA4;FABP7;RUFY3;FLRT1;CNTNAP2;GPM6A;KCNN1;KIF5A;MAPT;NUMA1;CAMK2N1;PRKAR2B;DPYSL5;PTPRN;SLC1A4;SYT4;UCHL1;CACNA1A;CACNA1B;FZD3;SRCIN1;PSD2;ENC1;CDK5R1;HIP1R;DNER
GO:0033267	axon part	http://amigo.geneontology.org/amigo/term/GO:0033267	154	23	3.97023	5.79312	8.98503e-12	7.24793e-10	547;1808;2043;2823;3785;3897;4137;4747;4897;4915;5799;5864;6855;6857;7345;9001;9479;10439;10497;23025;23114;23208;26047	OLFM1;UNC13B;DPYSL2;EPHA4;UNC13A;NFASC;SYT11;CNTNAP2;GPM6A;KCNQ2;L1CAM;MAPT;NEFL;NRCAM;NTRK2;KIF1A;PTPRN2;RAB3A;SYP;SYT1;UCHL1;HAP1;MAPK8IP1
GO:0044463	cell projection part	http://amigo.geneontology.org/amigo/term/GO:0044463	817	56	21.0628	2.65871	1.25424e-11	9.33927e-10	478;547;1808;1809;2039;2043;2258;2596;2821;2823;3098;3785;3798;3800;3897;4137;4747;4897;4915;5015;5577;5798;5799;5864;6546;6616;6855;6857;6860;7345;7976;8851;8927;9001;9026;9479;10297;10439;10458;10497;22902;23025;23114;23208;23237;23769;26047;50861;57026;57348;57580;65009;81551;83715;84502;114787	APC2;OLFM1;BAIAP2;UNC13B;GPRIN1;DPYSL2;DPYSL3;DMTN;EPHA4;FGF13;RUFY3;UNC13A;NFASC;SYT11;ARC;FLRT1;GAP43;CNTNAP2;GPI;GPM6A;HK1;KCNQ2;KIF5A;KIF5C;L1CAM;MAPT;NEFL;ATP1A3;NRCAM;NTRK2;OTX2;STMN3;KIF1A;PRKAR2B;PDXP;TTYH1;PREX1;PTPRN;PTPRN2;RAB3A;NDRG4;SLC8A1;SNAP25;SYP;SYT1;SYT4;UCHL1;FZD3;STMN4;ESPN;JPH4;CDK5R1;BSN;HAP1;HIP1R;MAPK8IP1
GO:0048786	presynaptic active zone	http://amigo.geneontology.org/amigo/term/GO:0048786	26	11	0.670298	16.4106	1.55429e-11	1.07468e-09	2571;6855;7976;8541;8927;9783;10497;23025;23208;27445;140730	UNC13B;RIMS4;UNC13A;SYT11;GAD1;PCLO;SYP;FZD3;PPFIA3;BSN;RIMS3
GO:0030426	growth cone	http://amigo.geneontology.org/amigo/term/GO:0030426	131	19	3.37727	5.62584	1.00736e-09	6.4049e-08	1808;1809;2043;2258;2596;2823;3897;4137;4747;5015;6616;8851;9479;10439;22902;50861;57580;81551;114787	OLFM1;GPRIN1;DPYSL2;DPYSL3;EPHA4;FGF13;RUFY3;GAP43;GPM6A;L1CAM;MAPT;NEFL;OTX2;STMN3;PREX1;SNAP25;STMN4;CDK5R1;MAPK8IP1
GO:0098794	postsynapse	http://amigo.geneontology.org/amigo/term/GO:0098794	322	30	8.30139	3.61385	1.09416e-09	6.4049e-08	119;478;575;664;1137;1496;2039;2043;2562;2596;2785;2823;2891;2894;4915;5100;5577;5582;6546;8851;8927;9026;9201;10458;23208;23237;23513;27445;55450;80725	BAIAP2;CHRNA4;ADD2;CTNNA2;DMTN;EPHA4;SYT11;ARC;SCRIB;GABRB3;GAP43;PCLO;GNG3;GPM6A;GRIA2;GRID1;ATP1A3;NTRK2;PCDH8;CAMK2N1;PRKAR2B;PRKCG;ADGRB1;SLC8A1;BNIP3;SRCIN1;CDK5R1;BSN;HIP1R;DCLK1
GO:0044459	plasma membrane part	http://amigo.geneontology.org/amigo/term/GO:0044459	1809	88	46.6373	1.8869	1.12483e-09	6.4049e-08	108;182;291;478;575;773;774;1002;1137;1271;1496;1837;1944;2039;2042;2043;2239;2258;2562;2596;2775;2781;2785;2786;2821;2891;2894;3485;3679;3696;3755;3780;3785;4326;4355;4684;4897;4915;5100;5582;5799;5803;6509;6515;6535;6546;6616;6781;6855;6857;7036;7087;7102;7803;7976;9026;9201;9254;9289;9369;9427;10058;10297;23025;23208;23237;23255;23513;23769;26047;28514;50512;51308;54756;55450;55800;57026;57216…	CDH4;ABCB6;APC2;ADCY2;CHRNA4;CNTFR;RIMS4;CTNNA2;JAG1;DTNA;EFNA3;DMTN;EPHA3;EPHA4;GPC4;FGF13;UNC13A;SYT11;ARC;MTCL1;SCRIB;FLRT1;GABRB3;GAP43;CNTNAP2;GNAO1;GNAZ;GNG3;GNG4;GPI;DLL1;GRIA2;GRID1;SLC25A4;IGFBP2;RTN4RL2;ITGA7;ITGB8;KCNG1;KCNN1;KCNQ2;MMP17;MPP2;NCAM1;ATP1A3;NRCAM;NTRK2;PODXL2;PCDH8;REEP2;IL17RD;CAMK2N1;SCN3B;PRKCG;PDXP;VANGL2;TTYH1;ADGRB1;PCDH19;SYT13;PTPRN2;PTPRZ1;JAM2;CACNG7;NDRG4;SLC1…
GO:0030427	site of polarized growth	http://amigo.geneontology.org/amigo/term/GO:0030427	134	19	3.45462	5.49989	1.49112e-09	8.01893e-08	1808;1809;2043;2258;2596;2823;3897;4137;4747;5015;6616;8851;9479;10439;22902;50861;57580;81551;114787	OLFM1;GPRIN1;DPYSL2;DPYSL3;EPHA4;FGF13;RUFY3;GAP43;GPM6A;L1CAM;MAPT;NEFL;OTX2;STMN3;PREX1;SNAP25;STMN4;CDK5R1;MAPK8IP1
GO:0043209	myelin sheath	http://amigo.geneontology.org/amigo/term/GO:0043209	154	20	3.97023	5.03749	2.64916e-09	1.34968e-07	291;478;1152;1808;1917;2026;2664;2775;2821;4747;5223;5315;6616;7345;7532;7846;9118;23114;23513;29114	CKB;DPYSL2;EEF1A2;ENO2;NFASC;SCRIB;GDI1;GNAO1;GPI;SLC25A4;TAGLN3;NEFL;ATP1A3;PGAM1;PKM;SNAP25;UCHL1;YWHAG;TUBA1A;INA
GO:0031410	cytoplasmic vesicle	http://amigo.geneontology.org/amigo/term/GO:0031410	1445	73	37.2531	1.95957	9.51129e-09	4.60346e-07	21;119;226;321;1198;1809;2039;2042;2043;2562;2571;2891;3485;4915;5604;5798;5799;5864;6509;6616;6855;6857;6860;7036;7058;7200;7425;7476;7477;7532;7803;7846;7852;7857;8541;8618;8916;9001;9026;9892;10058;10396;10458;10497;10525;22822;23057;23138;23208;23237;23769;26047;27106;27344;28514;29106;29923;51560;51617;55521;56776;57216;57221;57561;57586;58528;79012;83988;92737;114088;124930;155066;155382	ABCB6;ATP8A1;BAIAP2;UNC13B;HYOU1;TRIM9;ADD2;CLK3;ANKRD13B;ATP6V0E2;VPS37D;DPYSL3;DMTN;EPHA3;EPHA4;ABCA3;ALDOA;PHLDA1;NMNAT2;N4BP3;SYT11;ARC;FLRT1;GABRB3;GAD1;CNTNAP2;ARRDC2;PCSK1N;DLL1;GRIA2;SCG3;HILPDA;APBA2;IGFBP2;NTRK2;RAB6B;HMP19;TRIM36;MAP2K1;FMN2;VANGL2;ARFGEF3;ARRDC3;SYT13;PTPRN;PTPRN2;RRAGD;RAB3A;SLC1A4;SNAP25;SYP;SYT1;SYT4;TFR2;THBS2;TRH;VGF;WNT7A;WNT7B;YWHAG;PTP4A1;TUBA1A;CXCR4;SCG2;CAM…
GO:0097708	intracellular vesicle	http://amigo.geneontology.org/amigo/term/GO:0097708	1447	73	37.3047	1.95686	1.00877e-08	4.64995e-07	21;119;226;321;1198;1809;2039;2042;2043;2562;2571;2891;3485;4915;5604;5798;5799;5864;6509;6616;6855;6857;6860;7036;7058;7200;7425;7476;7477;7532;7803;7846;7852;7857;8541;8618;8916;9001;9026;9892;10058;10396;10458;10497;10525;22822;23057;23138;23208;23237;23769;26047;27106;27344;28514;29106;29923;51560;51617;55521;56776;57216;57221;57561;57586;58528;79012;83988;92737;114088;124930;155066;155382	ABCB6;ATP8A1;BAIAP2;UNC13B;HYOU1;TRIM9;ADD2;CLK3;ANKRD13B;ATP6V0E2;VPS37D;DPYSL3;DMTN;EPHA3;EPHA4;ABCA3;ALDOA;PHLDA1;NMNAT2;N4BP3;SYT11;ARC;FLRT1;GABRB3;GAD1;CNTNAP2;ARRDC2;PCSK1N;DLL1;GRIA2;SCG3;HILPDA;APBA2;IGFBP2;NTRK2;RAB6B;HMP19;TRIM36;MAP2K1;FMN2;VANGL2;ARFGEF3;ARRDC3;SYT13;PTPRN;PTPRN2;RRAGD;RAB3A;SLC1A4;SNAP25;SYP;SYT1;SYT4;TFR2;THBS2;TRH;VGF;WNT7A;WNT7B;YWHAG;PTP4A1;TUBA1A;CXCR4;SCG2;CAM…
GO:0014069	postsynaptic density	http://amigo.geneontology.org/amigo/term/GO:0014069	175	20	4.51162	4.43299	2.45279e-08	1.0323e-06	119;575;664;1496;2039;2043;2596;2785;4915;5582;8851;8927;9026;9201;10458;23208;23237;27445;55450;80725	BAIAP2;ADD2;CTNNA2;DMTN;EPHA4;SYT11;ARC;GAP43;PCLO;GNG3;NTRK2;CAMK2N1;PRKCG;ADGRB1;BNIP3;SRCIN1;CDK5R1;BSN;HIP1R;DCLK1
GO:0099572	postsynaptic specialization	http://amigo.geneontology.org/amigo/term/GO:0099572	175	20	4.51162	4.43299	2.45279e-08	1.0323e-06	119;575;664;1496;2039;2043;2596;2785;4915;5582;8851;8927;9026;9201;10458;23208;23237;27445;55450;80725	BAIAP2;ADD2;CTNNA2;DMTN;EPHA4;SYT11;ARC;GAP43;PCLO;GNG3;NTRK2;CAMK2N1;PRKCG;ADGRB1;BNIP3;SRCIN1;CDK5R1;BSN;HIP1R;DCLK1
GO:0032279	asymmetric synapse	http://amigo.geneontology.org/amigo/term/GO:0032279	178	20	4.58897	4.35828	3.2761e-08	1.32136e-06	119;575;664;1496;2039;2043;2596;2785;4915;5582;8851;8927;9026;9201;10458;23208;23237;27445;55450;80725	BAIAP2;ADD2;CTNNA2;DMTN;EPHA4;SYT11;ARC;GAP43;PCLO;GNG3;NTRK2;CAMK2N1;PRKCG;ADGRB1;BNIP3;SRCIN1;CDK5R1;BSN;HIP1R;DCLK1
GO:0098984	neuron to neuron synapse	http://amigo.geneontology.org/amigo/term/GO:0098984	180	20	4.64053	4.30985	3.95926e-08	1.53302e-06	119;575;664;1496;2039;2043;2596;2785;4915;5582;8851;8927;9026;9201;10458;23208;23237;27445;55450;80725	BAIAP2;ADD2;CTNNA2;DMTN;EPHA4;SYT11;ARC;GAP43;PCLO;GNG3;NTRK2;CAMK2N1;PRKCG;ADGRB1;BNIP3;SRCIN1;CDK5R1;BSN;HIP1R;DCLK1
GO:0044306	neuron projection terminus	http://amigo.geneontology.org/amigo/term/GO:0044306	104	15	2.68119	5.59452	6.47071e-08	2.4091e-06	1808;2043;4915;5798;5799;5864;6855;6857;6860;7345;8927;10497;23025;23208;23769	UNC13B;DPYSL2;EPHA4;UNC13A;SYT11;FLRT1;NTRK2;PTPRN;PTPRN2;RAB3A;SYP;SYT1;SYT4;UCHL1;BSN
GO:0030054	cell junction	http://amigo.geneontology.org/amigo/term/GO:0030054	1191	61	30.7048	1.98666	1.28601e-07	4.61058e-06	182;226;575;595;1137;1496;1501;1837;2023;2043;2173;2258;2562;2596;2891;2894;3897;5100;5315;5582;5604;5798;5799;6546;6616;6855;6857;6860;7532;7852;8321;8618;8927;9001;9240;9783;10439;10458;10497;10525;22902;23025;23114;23208;23237;23513;23769;27445;28514;51299;51400;55450;57216;57549;57662;58494;65267;80725;85300;114088;140730	OLFM1;BAIAP2;UNC13B;HYOU1;CHRNA4;TRIM9;RIMS4;CTNNA2;CTNND2;JAG1;DTNA;ENO1;EPHA4;FABP7;FGF13;ALDOA;RUFY3;UNC13A;NFASC;SYT11;ARC;SCRIB;FLRT1;GABRB3;GAP43;PCLO;DLL1;GRIA2;GRID1;L1CAM;PCDH8;NRN1;PPME1;PKM;CAMK2N1;PRKCG;MAP2K1;VANGL2;ADGRB1;IGSF9;CAMSAP3;PTPRN;PTPRN2;JAM2;CCND1;WNK3;SLC8A1;SNAP25;SYP;SYT1;SYT4;YWHAG;CXCR4;SRCIN1;FZD1;ATCAY;CADPS;BSN;HAP1;PNMA1;RIMS3
GO:0099503	secretory vesicle	http://amigo.geneontology.org/amigo/term/GO:0099503	340	26	8.76544	2.96619	7.52771e-07	2.60244e-05	21;226;321;1198;1809;5798;5799;5864;6616;6855;6857;6860;7058;7200;7857;8541;9001;10396;10458;23208;23237;27344;29106;29923;55521;114088	ATP8A1;BAIAP2;TRIM9;CLK3;DPYSL3;ABCA3;ALDOA;SYT11;ARC;PCSK1N;SCG3;HILPDA;APBA2;TRIM36;PTPRN;PTPRN2;RAB3A;SNAP25;SYP;SYT1;SYT4;THBS2;TRH;SCG2;PPFIA3;HAP1
GO:0005887	integral component of plasma membrane	http://amigo.geneontology.org/amigo/term/GO:0005887	1052	51	27.1213	1.88044	7.93353e-06	0.000264816	108;182;291;478;575;1002;1137;1271;1944;2042;2043;2239;2562;2891;3679;3696;3755;3780;3785;4326;4355;4897;4915;5100;5799;5803;6509;6515;6535;6546;6616;7036;7087;7102;9201;9289;9369;9427;23208;23769;26047;28514;50512;51308;54756;55800;57526;57586;58494;59284;84634	CDH4;ADCY2;CHRNA4;CNTFR;JAG1;EFNA3;EPHA3;EPHA4;GPC4;SYT11;FLRT1;GABRB3;CNTNAP2;DLL1;GRIA2;SLC25A4;ITGA7;ITGB8;KCNG1;KCNN1;KCNQ2;MMP17;MPP2;ATP1A3;NRCAM;NTRK2;PODXL2;PCDH8;REEP2;IL17RD;SCN3B;ADGRB1;PCDH19;SYT13;PTPRN2;PTPRZ1;JAM2;CACNG7;SLC1A4;SLC2A3;SLC6A8;SLC8A1;SNAP25;TFR2;ICAM5;TSPAN7;KISS1R;DCLK1;ADGRG1;NRXN3;ECEL1
GO:0097060	synaptic membrane	http://amigo.geneontology.org/amigo/term/GO:0097060	231	19	5.95534	3.19041	8.55207e-06	0.000275947	1137;2043;2562;2891;2894;4915;5100;5582;6616;6855;6857;9026;23025;23208;23237;23513;55450;80725;140730	CHRNA4;RIMS4;EPHA4;UNC13A;SYT11;ARC;SCRIB;GABRB3;GRIA2;GRID1;NTRK2;PCDH8;CAMK2N1;PRKCG;SNAP25;SYP;SYT1;SRCIN1;HIP1R
GO:0043195	terminal bouton	http://amigo.geneontology.org/amigo/term/GO:0043195	55	9	1.41794	6.34724	1.01044e-05	0.000315518	1808;4915;5799;5864;6855;6857;10497;23025;23208	UNC13B;DPYSL2;UNC13A;SYT11;NTRK2;PTPRN2;RAB3A;SYP;SYT1
GO:0031226	intrinsic component of plasma membrane	http://amigo.geneontology.org/amigo/term/GO:0031226	1102	52	28.4103	1.83032	1.36106e-05	0.000411721	108;182;291;478;575;1002;1137;1271;1944;2042;2043;2239;2562;2891;3679;3696;3755;3780;3785;4326;4355;4897;4915;5100;5799;5803;6509;6515;6535;6546;6616;7036;7087;7102;9201;9289;9369;9427;23208;23769;26047;28514;50512;51308;54756;55800;57526;57586;58494;59284;84634;349667	CDH4;ADCY2;CHRNA4;CNTFR;JAG1;EFNA3;EPHA3;EPHA4;GPC4;SYT11;FLRT1;GABRB3;CNTNAP2;DLL1;GRIA2;SLC25A4;RTN4RL2;ITGA7;ITGB8;KCNG1;KCNN1;KCNQ2;MMP17;MPP2;ATP1A3;NRCAM;NTRK2;PODXL2;PCDH8;REEP2;IL17RD;SCN3B;ADGRB1;PCDH19;SYT13;PTPRN2;PTPRZ1;JAM2;CACNG7;SLC1A4;SLC2A3;SLC6A8;SLC8A1;SNAP25;TFR2;ICAM5;TSPAN7;KISS1R;DCLK1;ADGRG1;NRXN3;ECEL1
GO:0030141	secretory granule	http://amigo.geneontology.org/amigo/term/GO:0030141	241	19	6.21315	3.05803	1.56416e-05	0.000458821	21;226;1198;5798;5799;5864;6857;6860;7058;7200;7857;8541;10396;10458;23237;27344;29106;29923;55521	ATP8A1;BAIAP2;CLK3;ABCA3;ALDOA;ARC;PCSK1N;SCG3;HILPDA;TRIM36;PTPRN;PTPRN2;RAB3A;SYT1;SYT4;THBS2;TRH;SCG2;PPFIA3
GO:0043679	axon terminus	http://amigo.geneontology.org/amigo/term/GO:0043679	90	11	2.32026	4.74084	1.91746e-05	0.000545913	1808;2043;4915;5798;5799;5864;6855;6857;10497;23025;23208	UNC13B;DPYSL2;EPHA4;UNC13A;SYT11;NTRK2;PTPRN;PTPRN2;RAB3A;SYP;SYT1
GO:0099513	polymeric cytoskeletal fiber	http://amigo.geneontology.org/amigo/term/GO:0099513	486	29	12.5294	2.31455	2.35557e-05	0.000651484	547;1641;1808;1809;2039;2258;3798;3800;4133;4135;4137;4741;4747;4926;6509;6546;7846;9118;9638;10297;10381;26502;51308;57662;83715;157922;166614;283987;347733	APC2;TUBB3;CAMSAP1;DCX;DCLK2;DPYSL2;DPYSL3;DMTN;FGF13;NARF;HID1;TUBB2B;KIF5A;KIF5C;MAP2;MAP6;MAPT;NEFM;NEFL;NUMA1;REEP2;KIF1A;CAMSAP3;SLC1A4;SLC8A1;TUBA1A;ESPN;INA;FEZ1
GO:0030659	cytoplasmic vesicle membrane	http://amigo.geneontology.org/amigo/term/GO:0030659	424	26	10.931	2.37855	3.98435e-05	0.00107135	21;2562;2571;2891;5798;5799;5864;6855;6857;6860;7476;7477;7532;8618;9026;10396;23138;23208;23769;29106;51617;56776;57221;79012;83988;155066	ATP8A1;ATP6V0E2;ABCA3;N4BP3;SYT11;FLRT1;GABRB3;GAD1;GRIA2;SCG3;HMP19;FMN2;ARFGEF3;PTPRN;PTPRN2;RAB3A;SYP;SYT1;SYT4;WNT7A;WNT7B;YWHAG;CAMKV;NCALD;CADPS;HIP1R
GO:0098858	actin-based cell projection	http://amigo.geneontology.org/amigo/term/GO:0098858	154	14	3.97023	3.52624	4.43907e-05	0.00116136	2043;2258;2596;2823;7976;10458;22902;23114;56776;57348;64072;80725;83715;84059	BAIAP2;EPHA4;FGF13;RUFY3;NFASC;GAP43;GPM6A;FMN2;TTYH1;CDH23;FZD3;SRCIN1;ESPN;ADGRV1
GO:0005856	cytoskeleton	http://amigo.geneontology.org/amigo/term/GO:0005856	1650	68	42.5382	1.59856	4.89497e-05	0.00124693	119;226;230;547;1198;1400;1496;1641;1808;1809;2039;2258;3798;3800;4133;4135;4137;4741;4747;4926;5577;5604;6472;6509;6546;7803;7846;8507;8927;9001;9024;9026;9094;9118;9150;9638;10297;10381;10458;10472;10529;10810;22809;22983;23108;23237;23255;26502;27445;28951;51308;55521;56776;57026;57216;57662;80206;80725;80728;83715;89927;114088;157922;166614;283987;347733;440193;440730	APC2;TUBB3;BAIAP2;ZBTB18;NEBL;WASF3;TRIM9;ADD2;CLK3;CRMP1;CTNNA2;CAMSAP1;DCX;DCLK2;DPYSL2;DPYSL3;DMTN;FGF13;ALDOA;ATF5;MAST1;ALDOC;RAP1GAP2;ARC;MTCL1;NARF;PCLO;HID1;TRIB2;TUBB2B;KIF5A;KIF5C;MAP2;MAP6;MAPT;CCDC88C;TRIM67;NEFM;NEFL;NUMA1;REEP2;KIF1A;TRIM36;PRKAR2B;MAP2K1;FMN2;PDXP;VANGL2;CAMSAP3;SHMT2;SLC1A4;SLC8A1;PTP4A1;TUBA1A;FHOD3;SRCIN1;ARHGAP39;ESPN;ENC1;BSN;C16orf45;HAP1;BRSK2;HIP1R;UNC119;I…
GO:0044295	axonal growth cone	http://amigo.geneontology.org/amigo/term/GO:0044295	17	5	0.438272	11.4084	5.29905e-05	0.00131525	2043;2823;3897;9479;10439	OLFM1;EPHA4;GPM6A;L1CAM;MAPK8IP1
GO:0099512	supramolecular fiber	http://amigo.geneontology.org/amigo/term/GO:0099512	512	29	13.1997	2.19702	6.06364e-05	0.0014674	547;1641;1808;1809;2039;2258;3798;3800;4133;4135;4137;4741;4747;4926;6509;6546;7846;9118;9638;10297;10381;26502;51308;57662;83715;157922;166614;283987;347733	APC2;TUBB3;CAMSAP1;DCX;DCLK2;DPYSL2;DPYSL3;DMTN;FGF13;NARF;HID1;TUBB2B;KIF5A;KIF5C;MAP2;MAP6;MAPT;NEFM;NEFL;NUMA1;REEP2;KIF1A;CAMSAP3;SLC1A4;SLC8A1;TUBA1A;ESPN;INA;FEZ1
GO:0099081	supramolecular polymer	http://amigo.geneontology.org/amigo/term/GO:0099081	517	29	13.3286	2.17577	7.20508e-05	0.0017011	547;1641;1808;1809;2039;2258;3798;3800;4133;4135;4137;4741;4747;4926;6509;6546;7846;9118;9638;10297;10381;26502;51308;57662;83715;157922;166614;283987;347733	APC2;TUBB3;CAMSAP1;DCX;DCLK2;DPYSL2;DPYSL3;DMTN;FGF13;NARF;HID1;TUBB2B;KIF5A;KIF5C;MAP2;MAP6;MAPT;NEFM;NEFL;NUMA1;REEP2;KIF1A;CAMSAP3;SLC1A4;SLC8A1;TUBA1A;ESPN;INA;FEZ1
GO:0099080	supramolecular complex	http://amigo.geneontology.org/amigo/term/GO:0099080	518	29	13.3544	2.17157	7.45537e-05	0.00171829	547;1641;1808;1809;2039;2258;3798;3800;4133;4135;4137;4741;4747;4926;6509;6546;7846;9118;9638;10297;10381;26502;51308;57662;83715;157922;166614;283987;347733	APC2;TUBB3;CAMSAP1;DCX;DCLK2;DPYSL2;DPYSL3;DMTN;FGF13;NARF;HID1;TUBB2B;KIF5A;KIF5C;MAP2;MAP6;MAPT;NEFM;NEFL;NUMA1;REEP2;KIF1A;CAMSAP3;SLC1A4;SLC8A1;TUBA1A;ESPN;INA;FEZ1
GO:0012506	vesicle membrane	http://amigo.geneontology.org/amigo/term/GO:0012506	441	26	11.3693	2.28686	7.66344e-05	0.00172516	21;2562;2571;2891;5798;5799;5864;6855;6857;6860;7476;7477;7532;8618;9026;10396;23138;23208;23769;29106;51617;56776;57221;79012;83988;155066	ATP8A1;ATP6V0E2;ABCA3;N4BP3;SYT11;FLRT1;GABRB3;GAD1;GRIA2;SCG3;HMP19;FMN2;ARFGEF3;PTPRN;PTPRN2;RAB3A;SYP;SYT1;SYT4;WNT7A;WNT7B;YWHAG;CAMKV;NCALD;CADPS;HIP1R
GO:0070382	exocytic vesicle	http://amigo.geneontology.org/amigo/term/GO:0070382	126	12	3.24837	3.69416	9.91106e-05	0.00218043	321;1809;5798;5799;5864;6616;6855;6857;6860;9001;23208;114088	TRIM9;DPYSL3;SYT11;APBA2;PTPRN;PTPRN2;RAB3A;SNAP25;SYP;SYT1;SYT4;HAP1
GO:0098590	plasma membrane region	http://amigo.geneontology.org/amigo/term/GO:0098590	734	36	18.923	1.90244	0.000154135	0.00331562	182;1137;1271;1496;2039;2043;2562;2596;2821;2891;2894;3485;4915;5100;5582;6616;6781;6855;6857;7976;9026;10297;23025;23208;23237;23255;23513;26047;28514;55450;57026;57216;57348;65009;80725;140730	APC2;CHRNA4;CNTFR;RIMS4;CTNNA2;JAG1;DMTN;EPHA4;UNC13A;SYT11;ARC;MTCL1;SCRIB;GABRB3;GAP43;CNTNAP2;GPI;DLL1;GRIA2;GRID1;IGFBP2;NTRK2;PCDH8;CAMK2N1;PRKCG;PDXP;VANGL2;TTYH1;NDRG4;SNAP25;STC1;SYP;SYT1;FZD3;SRCIN1;HIP1R
GO:0008021	synaptic vesicle	http://amigo.geneontology.org/amigo/term/GO:0008021	114	11	2.939	3.74277	0.00017122	0.00360307	321;5798;5799;5864;6616;6855;6857;6860;9001;23208;114088	TRIM9;SYT11;APBA2;PTPRN;PTPRN2;RAB3A;SNAP25;SYP;SYT1;SYT4;HAP1
GO:1902495	transmembrane transporter complex	http://amigo.geneontology.org/amigo/term/GO:1902495	227	16	5.85222	2.734	0.000268689	0.00549849	478;773;774;1137;2562;2891;3755;3780;3785;6616;9254;10058;26047;55800;57348;59284	ABCB6;CHRNA4;GABRB3;CNTNAP2;GRIA2;KCNG1;KCNN1;KCNQ2;ATP1A3;SCN3B;TTYH1;CACNG7;SNAP25;CACNA1A;CACNA1B;CACNA2D2
GO:0043197	dendritic spine	http://amigo.geneontology.org/amigo/term/GO:0043197	101	10	2.60385	3.84046	0.000272652	0.00549849	478;2043;2823;5577;6546;8851;9026;10458;23208;23237	BAIAP2;EPHA4;SYT11;ARC;GPM6A;ATP1A3;PRKAR2B;SLC8A1;CDK5R1;HIP1R
GO:0044309	neuron spine	http://amigo.geneontology.org/amigo/term/GO:0044309	103	10	2.65541	3.76589	0.000319945	0.00632055	478;2043;2823;5577;6546;8851;9026;10458;23208;23237	BAIAP2;EPHA4;SYT11;ARC;GPM6A;ATP1A3;PRKAR2B;SLC8A1;CDK5R1;HIP1R
GO:1990351	transporter complex	http://amigo.geneontology.org/amigo/term/GO:1990351	233	16	6.00691	2.6636	0.000359954	0.00688727	478;773;774;1137;2562;2891;3755;3780;3785;6616;9254;10058;26047;55800;57348;59284	ABCB6;CHRNA4;GABRB3;CNTNAP2;GRIA2;KCNG1;KCNN1;KCNQ2;ATP1A3;SCN3B;TTYH1;CACNG7;SNAP25;CACNA1A;CACNA1B;CACNA2D2
GO:0030175	filopodium	http://amigo.geneontology.org/amigo/term/GO:0030175	86	9	2.21714	4.05928	0.000362863	0.00688727	2043;2258;2596;2823;7976;10458;22902;57348;80725	BAIAP2;EPHA4;FGF13;RUFY3;GAP43;GPM6A;TTYH1;FZD3;SRCIN1
GO:0005874	microtubule	http://amigo.geneontology.org/amigo/term/GO:0005874	359	21	9.25528	2.26898	0.000416306	0.00774969	547;1641;1808;2258;3798;3800;4133;4135;4137;4926;6546;7846;9638;10297;10381;51308;57662;157922;166614;283987;347733	APC2;TUBB3;CAMSAP1;DCX;DCLK2;DPYSL2;FGF13;HID1;TUBB2B;KIF5A;KIF5C;MAP2;MAP6;MAPT;NUMA1;REEP2;KIF1A;CAMSAP3;SLC8A1;TUBA1A;FEZ1
GO:0031225	anchored component of membrane	http://amigo.geneontology.org/amigo/term/GO:0031225	90	9	2.32026	3.87887	0.000509345	0.00930275	1271;1944;2239;4326;4684;51299;116372;221914;349667	LYPD1;CNTFR;EFNA3;GPC2;GPC4;RTN4RL2;MMP17;NCAM1;NRN1
GO:0005883	neurofilament	http://amigo.geneontology.org/amigo/term/GO:0005883	7	3	0.180465	16.6237	0.000550311	0.009803	4741;4747;9118	NEFM;NEFL;INA
GO:0042734	presynaptic membrane	http://amigo.geneontology.org/amigo/term/GO:0042734	56	7	1.44372	4.84859	0.000556988	0.009803	5100;6616;6855;6857;23025;23208;23513	UNC13A;SYT11;SCRIB;PCDH8;SNAP25;SYP;SYT1
GO:0030133	transport vesicle	http://amigo.geneontology.org/amigo/term/GO:0030133	292	18	7.52797	2.39108	0.000579259	0.0100129	321;1809;5798;5799;5864;6616;6855;6857;6860;7425;9001;23208;29106;57216;57221;57586;83988;114088	TRIM9;DPYSL3;SYT11;SCG3;APBA2;VANGL2;ARFGEF3;SYT13;PTPRN;PTPRN2;RAB3A;SNAP25;SYP;SYT1;SYT4;VGF;NCALD;HAP1
GO:0034702	ion channel complex	http://amigo.geneontology.org/amigo/term/GO:0034702	200	14	5.15614	2.71521	0.000687144	0.0116694	773;774;1137;2562;2891;3755;3780;3785;6616;9254;26047;55800;57348;59284	CHRNA4;GABRB3;CNTNAP2;GRIA2;KCNG1;KCNN1;KCNQ2;SCN3B;TTYH1;CACNG7;SNAP25;CACNA1A;CACNA1B;CACNA2D2
GO:0061200	clathrin-sculpted gamma-aminobutyric acid transport vesicle	http://amigo.geneontology.org/amigo/term/GO:0061200	8	3	0.206246	14.5458	0.000863706	0.0141706	2571;5864;6857	GAD1;RAB3A;SYT1
GO:0061202	clathrin-sculpted gamma-aminobutyric acid transport vesicle membrane	http://amigo.geneontology.org/amigo/term/GO:0061202	8	3	0.206246	14.5458	0.000863706	0.0141706	2571;5864;6857	GAD1;RAB3A;SYT1
GO:0043194	axon initial segment	http://amigo.geneontology.org/amigo/term/GO:0043194	9	3	0.232026	12.9296	0.00127088	0.0205036	3785;4897;23114	NFASC;KCNQ2;NRCAM
GO:1904115	axon cytoplasm	http://amigo.geneontology.org/amigo/term/GO:1904115	33	5	0.850763	5.87707	0.00144882	0.0229911	547;4137;4747;7345;9001	MAPT;NEFL;KIF1A;UCHL1;HAP1
GO:0030658	transport vesicle membrane	http://amigo.geneontology.org/amigo/term/GO:0030658	128	10	3.29993	3.03037	0.00174791	0.02729	5798;5799;5864;6855;6857;6860;23208;29106;57221;83988	SYT11;SCG3;ARFGEF3;PTPRN;PTPRN2;RAB3A;SYP;SYT1;SYT4;NCALD
GO:0005834	heterotrimeric G-protein complex	http://amigo.geneontology.org/amigo/term/GO:0005834	21	4	0.541395	7.38832	0.00183491	0.027753	2775;2781;2785;2786	GNAO1;GNAZ;GNG3;GNG4
GO:1905360	GTPase complex	http://amigo.geneontology.org/amigo/term/GO:1905360	21	4	0.541395	7.38832	0.00183491	0.027753	2775;2781;2785;2786	GNAO1;GNAZ;GNG3;GNG4
GO:0032838	cell projection cytoplasm	http://amigo.geneontology.org/amigo/term/GO:0032838	52	6	1.3406	4.47562	0.00210487	0.0313464	547;4137;4747;7345;9001;9026	MAPT;NEFL;KIF1A;UCHL1;HAP1;HIP1R
GO:0060076	excitatory synapse	http://amigo.geneontology.org/amigo/term/GO:0060076	22	4	0.567176	7.05249	0.0021976	0.0322314	6855;6857;8927;23208	SYT11;SYP;SYT1;BSN
GO:0097386	glial cell projection	http://amigo.geneontology.org/amigo/term/GO:0097386	11	3	0.283588	10.5787	0.00240236	0.0347088	6860;9289;23114	NFASC;SYT4;ADGRG1
GO:0009986	cell surface	http://amigo.geneontology.org/amigo/term/GO:0009986	472	23	12.1685	1.89013	0.00263375	0.0374923	1137;2043;2239;3679;3696;3897;4684;4897;6509;7036;7476;7852;7976;8321;8927;26047;29923;55248;57026;57611;84059;84634;349667	CHRNA4;EPHA4;GPC4;CNTNAP2;HILPDA;RTN4RL2;ITGA7;ITGB8;L1CAM;NCAM1;NRCAM;TMEM206;PDXP;ISLR2;SLC1A4;TFR2;WNT7A;CXCR4;FZD3;FZD1;ADGRV1;KISS1R;BSN
GO:0034703	cation channel complex	http://amigo.geneontology.org/amigo/term/GO:0034703	136	10	3.50618	2.85211	0.00273508	0.0383704	773;774;3755;3780;3785;6616;9254;26047;55800;59284	CNTNAP2;KCNG1;KCNN1;KCNQ2;SCN3B;CACNG7;SNAP25;CACNA1A;CACNA1B;CACNA2D2
GO:0031045	dense core granule	http://amigo.geneontology.org/amigo/term/GO:0031045	12	3	0.309369	9.69717	0.00314238	0.0428425	6857;6860;7857	SYT1;SYT4;SCG2
GO:0060198	clathrin-sculpted vesicle	http://amigo.geneontology.org/amigo/term/GO:0060198	12	3	0.309369	9.69717	0.00314238	0.0428425	2571;5864;6857	GAD1;RAB3A;SYT1
GO:0005615	extracellular space	http://amigo.geneontology.org/amigo/term/GO:0005615	838	35	21.6042	1.62005	0.00323813	0.0435349	21;133;226;268;655;1152;1271;1809;2023;2026;2239;2821;3485;5502;5806;6423;6585;6781;7058;7167;7425;7476;7477;7857;8614;9118;10439;23255;23769;27344;29923;57643;169714;221914;387104	OLFM1;CKB;CNTFR;ADM;QSOX2;DPYSL3;ENO1;ENO2;ABCA3;GPC2;GPC4;ALDOA;MTCL1;FLRT1;AMH;PCSK1N;GPI;HILPDA;IGFBP2;SOGA3;PPP1R1A;ZSWIM5;PTX3;SFRP2;BMP7;SLIT1;STC1;THBS2;TPI1;VGF;WNT7A;WNT7B;SCG2;STC2;INA
GO:0044433	cytoplasmic vesicle part	http://amigo.geneontology.org/amigo/term/GO:0044433	781	33	20.1347	1.63896	0.00353813	0.0469166	21;226;2043;2562;2571;2891;4915;5798;5799;5864;6855;6857;6860;7476;7477;7532;8618;9026;10058;10396;10525;23138;23208;23769;29106;51617;56776;57221;58528;79012;83988;155066;155382	ABCB6;ATP8A1;HYOU1;ATP6V0E2;VPS37D;EPHA4;ABCA3;ALDOA;N4BP3;SYT11;FLRT1;GABRB3;GAD1;GRIA2;SCG3;NTRK2;HMP19;FMN2;ARFGEF3;PTPRN;PTPRN2;RRAGD;RAB3A;SYP;SYT1;SYT4;WNT7A;WNT7B;YWHAG;CAMKV;NCALD;CADPS;HIP1R

## Sheet: 500Up_BiolProc
geneset	description	link	C	O	E	R	PValue	FDR	overlapGene	OverlapGene_UserID
GO:0000902	cell morphogenesis	http://amigo.geneontology.org/amigo/term/GO:0000902	788	78	27.7196	2.8139	0	0	226;575;655;773;1002;1400;1496;1501;1630;1808;1944;1952;2039;2043;2115;2258;2290;2297;2596;2664;2823;3679;3798;3800;3897;4133;4135;4137;4684;4747;4897;4915;4929;5015;5080;5454;5604;5629;5803;5864;6585;6781;6857;6860;7345;7476;7477;7976;8851;9024;9201;9369;9638;10381;10439;10458;10570;10810;22902;23025;23114;23237;23513;23769;51062;54437;56896;57216;57580;57611;57633;80725;84630;157922;170302;2229…	CDH4;TUBB3;OLFM1;BAIAP2;DPYSL4;WASF3;CRMP1;CTNNA2;CTNND2;CAMSAP1;DCC;ARX;DPYSL2;EFNA3;CELSR2;DMTN;EPHA4;ETV1;NYAP1;FGF13;ALDOA;FOXG1;RUFY3;FOXD1;UNC13A;NFASC;ARC;SCRIB;FLRT1;GAP43;GDI1;GPM6A;ITGA7;DRAXIN;KIF5A;KIF5C;L1CAM;MAP2;MAP6;MAPT;NCAM1;NEFL;NRCAM;NTRK2;NR4A2;RNF165;OTX2;PAX6;ATL1;SEMA5B;POU3F2;MAP2K1;PROX1;DPYSL5;VANGL2;ADGRB1;PREX1;ISLR2;LRRN1;PTPRZ1;RAB3A;BMP7;SLIT1;STC1;SYT1;SYT4;UCHL1;…
GO:0000904	cell morphogenesis involved in differentiation	http://amigo.geneontology.org/amigo/term/GO:0000904	565	64	19.8751	3.22012	0	0	575;655;773;1002;1400;1496;1501;1630;1808;1944;1952;2039;2043;2115;2258;2290;2297;2596;2664;3798;3800;3897;4133;4135;4137;4684;4747;4897;4915;4929;5015;5080;5454;5604;5629;5803;5864;6585;6781;7345;7476;7976;8851;9024;9201;9369;9638;10381;10439;10458;22902;23114;23513;51062;54437;56896;57216;57580;57611;57633;80725;170302;374946;494470	CDH4;TUBB3;OLFM1;BAIAP2;CRMP1;CTNNA2;CTNND2;DCC;ARX;DPYSL2;EFNA3;CELSR2;DMTN;EPHA4;ETV1;FGF13;FOXG1;RUFY3;FOXD1;NFASC;SCRIB;GAP43;GDI1;DRAXIN;KIF5A;KIF5C;L1CAM;MAP2;MAP6;MAPT;NCAM1;NEFL;NRCAM;NTRK2;NR4A2;RNF165;OTX2;PAX6;ATL1;SEMA5B;POU3F2;MAP2K1;PROX1;DPYSL5;VANGL2;ADGRB1;PREX1;ISLR2;LRRN1;PTPRZ1;RAB3A;BMP7;SLIT1;STC1;UCHL1;WNT7A;CACNA1A;FZD3;SRCIN1;CDK5R1;BRSK2;DCLK1;NRXN3;FEZ1
GO:0007399	nervous system development	http://amigo.geneontology.org/amigo/term/GO:0007399	1845	174	64.9017	2.68098	0	0	18;133;182;205;321;575;655;664;773;1002;1152;1271;1400;1496;1501;1630;1641;1808;1809;1840;1944;1952;1995;2018;2042;2043;2115;2173;2256;2258;2290;2297;2562;2596;2664;2775;2823;2824;3400;3516;3725;3785;3798;3800;3897;4133;4135;4137;4440;4610;4684;4741;4747;4826;4897;4915;4929;5015;5080;5100;5209;5453;5454;5526;5582;5604;5629;5803;5864;6095;6423;6546;6585;6602;6616;6657;6658;6659;6664;6857;6860;7025…	CDH4;ABCB6;IRX5;TUBB3;OLFM1;BAIAP2;UNC13B;DPYSL4;WASF3;GPRIN1;CKB;CNTFR;ADM;CRMP1;CTNNA2;CTNND2;CAMSAP1;DCC;DCX;DCLK2;ARX;ABAT;DPYSL2;DPYSL3;JAG1;DTX1;EFNA3;CELSR2;ELAVL3;EMX2;EPHA3;EPHA4;AK4;ETV1;FABP7;GPC2;NYAP1;FGF11;FGF13;ATF5;FOXG1;RUFY3;FOXD1;UNC13A;RAP1GAP2;NFASC;AGTPBP1;SCRIB;FLRT1;GABRB3;ZNF521;GAP43;CNTNAP2;GDI1;SALL3;PCLO;GNAO1;GPM6A;GPM6B;DLL1;TAGLN3;APBA2;ID4;TUBB2B;RTN4RL2;RBPJ;JUN;…
GO:0007409	axonogenesis	http://amigo.geneontology.org/amigo/term/GO:0007409	365	54	12.8396	4.20573	0	0	575;655;773;1002;1400;1496;1630;1808;1944;2043;2115;2258;2290;2297;2596;2664;3798;3800;3897;4137;4684;4747;4897;4915;4929;5015;5080;5454;5604;5803;5864;6585;7345;7476;7976;8851;9024;9201;9369;9638;10381;10439;10458;22902;23114;51062;54437;56896;57216;57611;57633;170302;374946;494470	CDH4;TUBB3;OLFM1;BAIAP2;CRMP1;CTNNA2;DCC;ARX;DPYSL2;EFNA3;EPHA4;ETV1;FGF13;FOXG1;RUFY3;FOXD1;NFASC;GAP43;GDI1;DRAXIN;KIF5A;KIF5C;L1CAM;MAPT;NCAM1;NEFL;NRCAM;NTRK2;NR4A2;RNF165;OTX2;PAX6;ATL1;SEMA5B;POU3F2;MAP2K1;DPYSL5;VANGL2;ADGRB1;ISLR2;LRRN1;PTPRZ1;RAB3A;BMP7;SLIT1;UCHL1;WNT7A;CACNA1A;FZD3;CDK5R1;BRSK2;DCLK1;NRXN3;FEZ1
GO:0007417	central nervous system development	http://amigo.geneontology.org/amigo/term/GO:0007417	758	80	26.6642	3.00027	0	0	18;205;655;664;773;1152;1496;1630;1641;1808;2018;2043;2173;2258;2290;2775;3400;3516;4133;4137;4747;4826;4897;4915;4929;5015;5080;5209;5453;5454;5604;5629;5803;6095;6423;6546;6585;6657;6658;6659;6664;6857;6860;7026;7476;7477;7545;7546;7704;7852;7976;8321;8851;8941;9001;9118;9201;9289;10058;10810;22809;23287;23513;26047;27164;28514;29114;51440;54541;54897;57526;58524;65009;80853;84630;89927;92737;1…	ABCB6;WASF3;CKB;CTNNA2;DCC;DCX;DCLK2;ARX;ABAT;DPYSL2;EMX2;EPHA4;AK4;FABP7;FGF13;ATF5;FOXG1;AGTPBP1;SCRIB;CNTNAP2;SALL3;GNAO1;DLL1;TAGLN3;ID4;RBPJ;DRAXIN;MAP2;MAPT;NEFL;NNAT;NRCAM;NTRK2;NR4A2;OTX2;PAX6;HPCAL4;PFKFB3;POU3F1;POU3F2;DDIT4;CASZ1;MAP2K1;PROX1;PCDH19;PTPRZ1;DMRT3;RORA;SFRP2;NDRG4;SLC8A1;BMP7;SLIT1;BNIP3;SOX2;SOX3;SOX4;SOX11;SYT1;SYT4;NR2F2;WNT7A;WNT7B;ZIC1;ZIC2;ZBTB16;CACNA1A;CXCR4;FZD3…
GO:0022008	neurogenesis	http://amigo.geneontology.org/amigo/term/GO:0022008	1225	135	43.0919	3.13284	0	0	133;182;575;655;664;773;1002;1400;1496;1501;1630;1641;1808;1809;1840;1944;1952;2018;2042;2043;2115;2173;2258;2290;2297;2562;2596;2664;2775;2823;3400;3516;3725;3798;3800;3897;4133;4135;4137;4610;4684;4741;4747;4826;4897;4915;4929;5015;5080;5453;5454;5526;5604;5629;5803;5864;6095;6423;6585;6616;6657;6658;6659;6664;6857;6860;7025;7026;7345;7476;7477;7532;7852;7976;8321;8507;8851;8941;9001;9024;9201;…	CDH4;IRX5;TUBB3;OLFM1;BAIAP2;DPYSL4;WASF3;GPRIN1;ADM;CRMP1;CTNNA2;CTNND2;CAMSAP1;DCC;DCX;DCLK2;ARX;DPYSL2;DPYSL3;JAG1;DTX1;EFNA3;CELSR2;EMX2;EPHA3;EPHA4;ETV1;FABP7;GPC2;NYAP1;FGF13;ATF5;FOXG1;RUFY3;FOXD1;UNC13A;RAP1GAP2;NFASC;AGTPBP1;SCRIB;FLRT1;GABRB3;ZNF521;GAP43;CNTNAP2;GDI1;SALL3;GNAO1;GPM6A;DLL1;ID4;TUBB2B;RTN4RL2;RBPJ;JUN;DRAXIN;KIF5A;KIF5C;L1CAM;MAP2;MAP6;MAPT;TRIM67;MYCL;NCAM1;NEFM;NEFL;N…
GO:0030030	cell projection organization	http://amigo.geneontology.org/amigo/term/GO:0030030	1126	100	39.6094	2.52465	0	0	133;575;655;773;1002;1400;1496;1501;1630;1808;1809;1944;1952;2039;2042;2043;2115;2258;2290;2297;2596;2664;2775;2823;3725;3798;3800;3897;4133;4135;4137;4684;4741;4747;4897;4915;4929;5015;5080;5454;5526;5604;5803;5864;5990;5991;6423;6585;6616;6857;6860;7025;7345;7476;7477;7976;8507;8851;9001;9024;9201;9369;9638;10381;10439;10458;10570;10810;22902;23025;23108;23114;23513;23769;26047;50861;51062;5443…	CDH4;TUBB3;OLFM1;BAIAP2;DPYSL4;WASF3;GPRIN1;ADM;CRMP1;CTNNA2;CTNND2;CAMSAP1;DCC;ARX;DPYSL2;DPYSL3;EFNA3;CELSR2;DMTN;EPHA3;EPHA4;ETV1;NYAP1;FGF13;FOXG1;RUFY3;FOXD1;UNC13A;RAP1GAP2;NFASC;SCRIB;FLRT1;GAP43;CNTNAP2;GDI1;GNAO1;GPM6A;RTN4RL2;JUN;DRAXIN;KIF5A;KIF5C;L1CAM;MAP2;MAP6;MAPT;TRIM67;NCAM1;NEFM;NEFL;NRCAM;NTRK2;NR4A2;RNF165;OTX2;PAX6;STMN3;ATL1;SEMA5B;POU3F2;PPP2R5B;MAP2K1;DPYSL5;VANGL2;TTYH1;A…
GO:0030182	neuron differentiation	http://amigo.geneontology.org/amigo/term/GO:0030182	1037	122	36.4787	3.34442	0	0	133;182;575;655;773;1002;1400;1496;1501;1630;1808;1809;1840;1944;1952;2018;2042;2043;2115;2258;2290;2297;2562;2596;2664;2775;2823;3400;3516;3725;3798;3800;3897;4133;4135;4137;4610;4684;4741;4747;4826;4897;4915;4929;5015;5080;5454;5526;5604;5629;5803;5864;6095;6423;6585;6616;6657;6658;6659;6664;6857;6860;7025;7345;7476;7477;7532;7976;8321;8507;8851;9024;9201;9369;9638;9734;10265;10381;10439;10458;…	CDH4;IRX5;TUBB3;OLFM1;BAIAP2;DPYSL4;GPRIN1;ADM;CRMP1;CTNNA2;CTNND2;CAMSAP1;DCC;DCLK2;ARX;DPYSL2;DPYSL3;JAG1;DTX1;EFNA3;CELSR2;EMX2;EPHA3;EPHA4;ETV1;GPC2;NYAP1;FGF13;ATF5;FOXG1;RUFY3;FOXD1;UNC13A;RAP1GAP2;NFASC;AGTPBP1;SCRIB;FLRT1;GABRB3;ZNF521;GAP43;CNTNAP2;GDI1;SALL3;GNAO1;GPM6A;DLL1;ID4;RTN4RL2;RBPJ;JUN;DRAXIN;KIF5A;KIF5C;L1CAM;MAP2;MAP6;MAPT;TRIM67;MYCL;NCAM1;NEFM;NEFL;NNAT;NRCAM;NTRK2;NR4A2;R…
GO:0031175	neuron projection development	http://amigo.geneontology.org/amigo/term/GO:0031175	721	91	25.3627	3.58795	0	0	133;575;655;773;1002;1400;1496;1501;1630;1808;1809;1944;1952;2042;2043;2115;2258;2290;2297;2596;2664;2775;2823;3725;3798;3800;3897;4133;4135;4137;4684;4741;4747;4897;4915;4929;5015;5080;5454;5526;5604;5803;5864;6423;6585;6616;6857;6860;7025;7345;7476;7477;7976;8507;8851;9024;9201;9369;9638;10381;10439;10458;10570;22902;23025;23108;23114;23769;26047;50861;51062;54437;56896;57216;57549;57580;57611;…	CDH4;TUBB3;OLFM1;BAIAP2;DPYSL4;GPRIN1;ADM;CRMP1;CTNNA2;CTNND2;CAMSAP1;DCC;ARX;DPYSL2;DPYSL3;EFNA3;CELSR2;EPHA3;EPHA4;ETV1;NYAP1;FGF13;FOXG1;RUFY3;FOXD1;UNC13A;RAP1GAP2;NFASC;FLRT1;GAP43;CNTNAP2;GDI1;GNAO1;GPM6A;RTN4RL2;JUN;DRAXIN;KIF5A;KIF5C;L1CAM;MAP2;MAP6;MAPT;TRIM67;NCAM1;NEFM;NEFL;NRCAM;NTRK2;NR4A2;RNF165;OTX2;PAX6;STMN3;ATL1;SEMA5B;POU3F2;PPP2R5B;MAP2K1;DPYSL5;VANGL2;ADGRB1;IGSF9;PREX1;ISLR2…
GO:0032989	cellular component morphogenesis	http://amigo.geneontology.org/amigo/term/GO:0032989	854	81	30.0412	2.69629	0	0	226;575;655;773;1002;1400;1496;1501;1630;1808;1944;1952;2039;2043;2115;2258;2290;2297;2596;2664;2823;3679;3798;3800;3897;4133;4135;4137;4684;4747;4897;4915;4929;5015;5080;5454;5604;5629;5803;5864;5990;6585;6781;6857;6860;7345;7476;7477;7976;8851;9024;9201;9369;9638;10381;10439;10458;10529;10570;10810;22902;23025;23114;23237;23513;23769;51062;54437;56896;57216;57580;57611;57633;80206;80725;84630;1…	CDH4;TUBB3;OLFM1;BAIAP2;NEBL;DPYSL4;WASF3;CRMP1;CTNNA2;CTNND2;CAMSAP1;DCC;ARX;DPYSL2;EFNA3;CELSR2;DMTN;EPHA4;ETV1;NYAP1;FGF13;ALDOA;FOXG1;RUFY3;FOXD1;UNC13A;NFASC;ARC;SCRIB;FLRT1;GAP43;GDI1;GPM6A;ITGA7;DRAXIN;KIF5A;KIF5C;L1CAM;MAP2;MAP6;MAPT;NCAM1;NEFL;NRCAM;NTRK2;NR4A2;RNF165;OTX2;PAX6;ATL1;SEMA5B;POU3F2;MAP2K1;PROX1;DPYSL5;VANGL2;ADGRB1;PREX1;ISLR2;LRRN1;PTPRZ1;RAB3A;RFX2;BMP7;SLIT1;STC1;SYT1;S…
GO:0032990	cell part morphogenesis	http://amigo.geneontology.org/amigo/term/GO:0032990	526	67	18.5032	3.621	0	0	575;655;773;1002;1400;1496;1501;1630;1808;1944;1952;2043;2115;2258;2290;2297;2596;2664;2823;3798;3800;3897;4133;4135;4137;4684;4747;4897;4915;4929;5015;5080;5454;5604;5803;5864;6585;6857;6860;7345;7476;7477;7976;8851;9024;9201;9369;9638;10381;10439;10458;10570;22902;23025;23114;23769;51062;54437;56896;57216;57611;57633;80725;170302;222950;374946;494470	CDH4;TUBB3;OLFM1;BAIAP2;DPYSL4;CRMP1;CTNNA2;CTNND2;DCC;ARX;DPYSL2;EFNA3;CELSR2;EPHA4;ETV1;NYAP1;FGF13;FOXG1;RUFY3;FOXD1;UNC13A;NFASC;FLRT1;GAP43;GDI1;GPM6A;DRAXIN;KIF5A;KIF5C;L1CAM;MAP2;MAP6;MAPT;NCAM1;NEFL;NRCAM;NTRK2;NR4A2;RNF165;OTX2;PAX6;ATL1;SEMA5B;POU3F2;MAP2K1;DPYSL5;VANGL2;ADGRB1;ISLR2;LRRN1;PTPRZ1;RAB3A;BMP7;SLIT1;SYT1;SYT4;UCHL1;WNT7A;WNT7B;CACNA1A;FZD3;SRCIN1;CDK5R1;BRSK2;DCLK1;NRXN3;F…
GO:0048468	cell development	http://amigo.geneontology.org/amigo/term/GO:0048468	1524	133	53.6099	2.48089	0	0	133;182;268;575;655;773;1002;1400;1496;1501;1630;1808;1809;1840;1944;1952;2039;2042;2043;2115;2258;2290;2297;2562;2596;2664;2775;2823;3400;3725;3798;3800;3897;4133;4135;4137;4610;4684;4741;4747;4897;4915;4929;5015;5080;5452;5453;5454;5526;5604;5629;5803;5864;5990;5991;6423;6546;6585;6616;6657;6658;6659;6664;6781;6857;6860;7025;7345;7476;7477;7532;7704;7852;7976;8507;8851;9001;9024;9150;9201;9254;…	CDH4;IRX5;TUBB3;OLFM1;BAIAP2;NEBL;DPYSL4;WASF3;GPRIN1;ADM;CRMP1;CTNNA2;CTNND2;CAMSAP1;DCC;DCLK2;ARX;DPYSL2;DPYSL3;JAG1;DTX1;EFNA3;CELSR2;DMTN;EPHA3;EPHA4;ETV1;NYAP1;FGF13;ATF5;FOXG1;RUFY3;FOXD1;UNC13A;RAP1GAP2;NFASC;JMJD6;SCRIB;FLRT1;GABRB3;GAP43;CNTNAP2;GDI1;AMH;SALL3;GNAO1;GPM6A;DLL1;ID4;RTN4RL2;JUN;DRAXIN;KIF5A;KIF5C;L1CAM;MAP2;MAP6;MAPT;TRIM67;MYCL;NCAM1;NEFM;NEFL;NRCAM;NTRK2;NR4A2;RNF165;OTX…
GO:0048666	neuron development	http://amigo.geneontology.org/amigo/term/GO:0048666	832	99	29.2673	3.38261	0	0	133;575;655;773;1002;1400;1496;1501;1630;1808;1809;1944;1952;2042;2043;2115;2258;2290;2297;2562;2596;2664;2775;2823;3725;3798;3800;3897;4133;4135;4137;4684;4741;4747;4897;4915;4929;5015;5080;5454;5526;5604;5803;5864;6423;6585;6616;6658;6857;6860;7025;7345;7476;7477;7976;8507;8851;9024;9201;9369;9638;10265;10381;10439;10458;10570;22809;22902;23025;23108;23114;23513;23769;26047;27164;50861;51062;54…	CDH4;IRX5;TUBB3;OLFM1;BAIAP2;DPYSL4;GPRIN1;ADM;CRMP1;CTNNA2;CTNND2;CAMSAP1;DCC;DCLK2;ARX;DPYSL2;DPYSL3;EFNA3;CELSR2;EPHA3;EPHA4;ETV1;NYAP1;FGF13;ATF5;FOXG1;RUFY3;FOXD1;UNC13A;RAP1GAP2;NFASC;SCRIB;FLRT1;GABRB3;GAP43;CNTNAP2;GDI1;SALL3;GNAO1;GPM6A;RTN4RL2;JUN;DRAXIN;KIF5A;KIF5C;L1CAM;MAP2;MAP6;MAPT;TRIM67;NCAM1;NEFM;NEFL;NRCAM;NTRK2;NR4A2;RNF165;OTX2;PAX6;STMN3;ATL1;SEMA5B;POU3F2;PPP2R5B;MAP2K1;DPY…
GO:0048667	cell morphogenesis involved in neuron differentiation	http://amigo.geneontology.org/amigo/term/GO:0048667	448	60	15.7593	3.80727	0	0	575;655;773;1002;1400;1496;1501;1630;1808;1944;1952;2043;2115;2258;2290;2297;2596;2664;3798;3800;3897;4133;4135;4137;4684;4747;4897;4915;4929;5015;5080;5454;5604;5803;5864;6585;7345;7476;7976;8851;9024;9201;9369;9638;10381;10439;10458;22902;23114;23513;51062;54437;56896;57216;57611;57633;80725;170302;374946;494470	CDH4;TUBB3;OLFM1;BAIAP2;CRMP1;CTNNA2;CTNND2;DCC;ARX;DPYSL2;EFNA3;CELSR2;EPHA4;ETV1;FGF13;FOXG1;RUFY3;FOXD1;NFASC;SCRIB;GAP43;GDI1;DRAXIN;KIF5A;KIF5C;L1CAM;MAP2;MAP6;MAPT;NCAM1;NEFL;NRCAM;NTRK2;NR4A2;RNF165;OTX2;PAX6;ATL1;SEMA5B;POU3F2;MAP2K1;DPYSL5;VANGL2;ADGRB1;ISLR2;LRRN1;PTPRZ1;RAB3A;BMP7;SLIT1;UCHL1;WNT7A;CACNA1A;FZD3;SRCIN1;CDK5R1;BRSK2;DCLK1;NRXN3;FEZ1
GO:0048699	generation of neurons	http://amigo.geneontology.org/amigo/term/GO:0048699	1142	131	40.1722	3.26096	0	0	133;182;575;655;773;1002;1400;1496;1501;1630;1641;1808;1809;1840;1944;1952;2018;2042;2043;2115;2258;2290;2297;2562;2596;2664;2775;2823;3400;3516;3725;3798;3800;3897;4133;4135;4137;4610;4684;4741;4747;4826;4897;4915;4929;5015;5080;5454;5526;5604;5629;5803;5864;6095;6423;6585;6616;6657;6658;6659;6664;6857;6860;7025;7026;7345;7476;7477;7532;7852;7976;8321;8507;8851;8941;9001;9024;9201;9289;9369;9638…	CDH4;IRX5;TUBB3;OLFM1;BAIAP2;DPYSL4;GPRIN1;ADM;CRMP1;CTNNA2;CTNND2;CAMSAP1;DCC;DCX;DCLK2;ARX;DPYSL2;DPYSL3;JAG1;DTX1;EFNA3;CELSR2;EMX2;EPHA3;EPHA4;ETV1;GPC2;NYAP1;FGF13;ATF5;FOXG1;RUFY3;FOXD1;UNC13A;RAP1GAP2;NFASC;AGTPBP1;SCRIB;FLRT1;GABRB3;ZNF521;GAP43;CNTNAP2;GDI1;SALL3;GNAO1;GPM6A;DLL1;ID4;TUBB2B;RTN4RL2;RBPJ;JUN;DRAXIN;KIF5A;KIF5C;L1CAM;MAP2;MAP6;MAPT;TRIM67;MYCL;NCAM1;NEFM;NEFL;NNAT;NRCAM;NT…
GO:0048812	neuron projection morphogenesis	http://amigo.geneontology.org/amigo/term/GO:0048812	491	67	17.272	3.87912	0	0	575;655;773;1002;1400;1496;1501;1630;1808;1944;1952;2043;2115;2258;2290;2297;2596;2664;2823;3798;3800;3897;4133;4135;4137;4684;4747;4897;4915;4929;5015;5080;5454;5604;5803;5864;6585;6857;6860;7345;7476;7477;7976;8851;9024;9201;9369;9638;10381;10439;10458;10570;22902;23025;23114;23769;51062;54437;56896;57216;57611;57633;80725;170302;222950;374946;494470	CDH4;TUBB3;OLFM1;BAIAP2;DPYSL4;CRMP1;CTNNA2;CTNND2;DCC;ARX;DPYSL2;EFNA3;CELSR2;EPHA4;ETV1;NYAP1;FGF13;FOXG1;RUFY3;FOXD1;UNC13A;NFASC;FLRT1;GAP43;GDI1;GPM6A;DRAXIN;KIF5A;KIF5C;L1CAM;MAP2;MAP6;MAPT;NCAM1;NEFL;NRCAM;NTRK2;NR4A2;RNF165;OTX2;PAX6;ATL1;SEMA5B;POU3F2;MAP2K1;DPYSL5;VANGL2;ADGRB1;ISLR2;LRRN1;PTPRZ1;RAB3A;BMP7;SLIT1;SYT1;SYT4;UCHL1;WNT7A;WNT7B;CACNA1A;FZD3;SRCIN1;CDK5R1;BRSK2;DCLK1;NRXN3;F…
GO:0048858	cell projection morphogenesis	http://amigo.geneontology.org/amigo/term/GO:0048858	507	67	17.8348	3.7567	0	0	575;655;773;1002;1400;1496;1501;1630;1808;1944;1952;2043;2115;2258;2290;2297;2596;2664;2823;3798;3800;3897;4133;4135;4137;4684;4747;4897;4915;4929;5015;5080;5454;5604;5803;5864;6585;6857;6860;7345;7476;7477;7976;8851;9024;9201;9369;9638;10381;10439;10458;10570;22902;23025;23114;23769;51062;54437;56896;57216;57611;57633;80725;170302;222950;374946;494470	CDH4;TUBB3;OLFM1;BAIAP2;DPYSL4;CRMP1;CTNNA2;CTNND2;DCC;ARX;DPYSL2;EFNA3;CELSR2;EPHA4;ETV1;NYAP1;FGF13;FOXG1;RUFY3;FOXD1;UNC13A;NFASC;FLRT1;GAP43;GDI1;GPM6A;DRAXIN;KIF5A;KIF5C;L1CAM;MAP2;MAP6;MAPT;NCAM1;NEFL;NRCAM;NTRK2;NR4A2;RNF165;OTX2;PAX6;ATL1;SEMA5B;POU3F2;MAP2K1;DPYSL5;VANGL2;ADGRB1;ISLR2;LRRN1;PTPRZ1;RAB3A;BMP7;SLIT1;SYT1;SYT4;UCHL1;WNT7A;WNT7B;CACNA1A;FZD3;SRCIN1;CDK5R1;BRSK2;DCLK1;NRXN3;F…
GO:0061564	axon development	http://amigo.geneontology.org/amigo/term/GO:0061564	398	58	14.0005	4.14271	0	0	575;655;773;1002;1400;1496;1630;1808;1944;2042;2043;2115;2258;2290;2297;2596;2664;3725;3798;3800;3897;4137;4684;4741;4747;4897;4915;4929;5015;5080;5454;5604;5803;5864;6585;7345;7476;7976;8851;9024;9201;9369;9638;10381;10439;10458;22902;23114;51062;54437;56896;57216;57611;57633;170302;349667;374946;494470	CDH4;TUBB3;OLFM1;BAIAP2;CRMP1;CTNNA2;DCC;ARX;DPYSL2;EFNA3;EPHA3;EPHA4;ETV1;FGF13;FOXG1;RUFY3;FOXD1;NFASC;GAP43;GDI1;RTN4RL2;JUN;DRAXIN;KIF5A;KIF5C;L1CAM;MAPT;NCAM1;NEFM;NEFL;NRCAM;NTRK2;NR4A2;RNF165;OTX2;PAX6;ATL1;SEMA5B;POU3F2;MAP2K1;DPYSL5;VANGL2;ADGRB1;ISLR2;LRRN1;PTPRZ1;RAB3A;BMP7;SLIT1;UCHL1;WNT7A;CACNA1A;FZD3;CDK5R1;BRSK2;DCLK1;NRXN3;FEZ1
GO:0007420	brain development	http://amigo.geneontology.org/amigo/term/GO:0007420	582	63	20.4731	3.07721	6.66134e-16	2.74482e-13	18;205;655;664;773;1152;1496;1808;2018;2173;2258;2290;2775;3400;3516;4747;4826;4915;4929;5015;5080;5209;5453;5454;5604;5629;6095;6423;6546;6585;6657;6658;6857;6860;7026;7476;7477;7545;7546;7976;8321;8851;8941;9001;9118;9201;9289;10058;22809;23287;23513;26047;27164;28514;54541;57526;65009;80853;84630;89927;166614;170302;374946	ABCB6;CKB;CTNNA2;DCLK2;ARX;ABAT;DPYSL2;EMX2;AK4;FABP7;FGF13;ATF5;FOXG1;AGTPBP1;SCRIB;CNTNAP2;SALL3;GNAO1;DLL1;ID4;RBPJ;DRAXIN;NEFL;NNAT;NTRK2;NR4A2;OTX2;PAX6;PFKFB3;POU3F1;POU3F2;DDIT4;MAP2K1;PROX1;PCDH19;RORA;SFRP2;NDRG4;SLC8A1;BMP7;SLIT1;BNIP3;SOX2;SOX3;SYT1;SYT4;NR2F2;WNT7A;WNT7B;ZIC1;ZIC2;CACNA1A;FZD3;KDM7A;FZD1;TTBK1;CDK5R1;CDK5R2;C16orf45;HAP1;INA;DCLK1;ADGRG1
GO:0051960	regulation of nervous system development	http://amigo.geneontology.org/amigo/term/GO:0051960	676	68	23.7797	2.85958	1.9984e-15	7.82274e-13	182;575;655;773;1002;1400;1630;1808;1809;1840;2042;2043;2258;2290;2664;3400;3897;4137;4610;4747;4897;4915;5080;5454;5526;5604;5629;5803;6423;6585;6616;6657;6658;6664;6857;6860;7025;7058;7476;7532;7852;7976;8321;8507;8851;9001;9289;9369;9638;10439;10458;10810;22902;23025;23108;23769;28514;54437;54897;57216;57580;57611;57633;65009;80725;89927;374946;440730	CDH4;OLFM1;BAIAP2;WASF3;CRMP1;DCC;DPYSL2;DPYSL3;JAG1;DTX1;EPHA3;EPHA4;FGF13;FOXG1;RUFY3;UNC13A;RAP1GAP2;FLRT1;GDI1;DLL1;ID4;DRAXIN;L1CAM;MAPT;TRIM67;MYCL;NEFL;NRCAM;NTRK2;PAX6;SEMA5B;POU3F2;CASZ1;PPP2R5B;MAP2K1;PROX1;VANGL2;ADGRB1;PREX1;ISLR2;LRRN1;PTPRZ1;SFRP2;NDRG4;BMP7;SLIT1;SNAP25;SOX2;SOX3;SOX11;SYT1;SYT4;NR2F1;THBS2;WNT7A;YWHAG;CACNA1A;CXCR4;FZD3;SRCIN1;FZD1;ENC1;CDK5R1;C16orf45;HAP1;ADGRG1…
GO:0060322	head development	http://amigo.geneontology.org/amigo/term/GO:0060322	615	63	21.6339	2.91209	1.04361e-14	3.89068e-12	18;205;655;664;773;1152;1496;1808;2018;2173;2258;2290;2775;3400;3516;4747;4826;4915;4929;5015;5080;5209;5453;5454;5604;5629;6095;6423;6546;6585;6657;6658;6857;6860;7026;7476;7477;7545;7546;7976;8321;8851;8941;9001;9118;9201;9289;10058;22809;23287;23513;26047;27164;28514;54541;57526;65009;80853;84630;89927;166614;170302;374946	ABCB6;CKB;CTNNA2;DCLK2;ARX;ABAT;DPYSL2;EMX2;AK4;FABP7;FGF13;ATF5;FOXG1;AGTPBP1;SCRIB;CNTNAP2;SALL3;GNAO1;DLL1;ID4;RBPJ;DRAXIN;NEFL;NNAT;NTRK2;NR4A2;OTX2;PAX6;PFKFB3;POU3F1;POU3F2;DDIT4;MAP2K1;PROX1;PCDH19;RORA;SFRP2;NDRG4;SLC8A1;BMP7;SLIT1;BNIP3;SOX2;SOX3;SYT1;SYT4;NR2F2;WNT7A;WNT7B;ZIC1;ZIC2;CACNA1A;FZD3;KDM7A;FZD1;TTBK1;CDK5R1;CDK5R2;C16orf45;HAP1;INA;DCLK1;ADGRG1
GO:0006735	NADH regeneration	http://amigo.geneontology.org/amigo/term/GO:0006735	23	13	0.809073	16.0678	8.79297e-14	2.86834e-11	226;230;2023;2026;2821;3098;3099;5209;5210;5223;5230;5315;7167	ENO1;ENO2;ALDOA;ALDOC;GPI;HK1;HK2;PFKFB3;PFKFB4;PGAM1;PGK1;PKM;TPI1
GO:0061621	canonical glycolysis	http://amigo.geneontology.org/amigo/term/GO:0061621	23	13	0.809073	16.0678	8.79297e-14	2.86834e-11	226;230;2023;2026;2821;3098;3099;5209;5210;5223;5230;5315;7167	ENO1;ENO2;ALDOA;ALDOC;GPI;HK1;HK2;PFKFB3;PFKFB4;PGAM1;PGK1;PKM;TPI1
GO:0061718	glucose catabolic process to pyruvate	http://amigo.geneontology.org/amigo/term/GO:0061718	23	13	0.809073	16.0678	8.79297e-14	2.86834e-11	226;230;2023;2026;2821;3098;3099;5209;5210;5223;5230;5315;7167	ENO1;ENO2;ALDOA;ALDOC;GPI;HK1;HK2;PFKFB3;PFKFB4;PGAM1;PGK1;PKM;TPI1
GO:0045664	regulation of neuron differentiation	http://amigo.geneontology.org/amigo/term/GO:0045664	497	54	17.483	3.08871	9.38138e-14	2.93787e-11	182;655;773;1002;1400;1630;1808;1809;1840;2042;2043;2258;2290;2664;3400;3897;4137;4610;4747;4897;4915;5080;5454;5526;5604;5629;6423;6585;6616;6657;6658;6664;6857;6860;7025;7476;7532;8507;8851;9638;10439;10458;22902;23025;23108;28514;54437;54897;57580;57611;65009;80725;374946;440730	CDH4;OLFM1;BAIAP2;CRMP1;DCC;DPYSL2;DPYSL3;JAG1;DTX1;EPHA3;EPHA4;FGF13;FOXG1;RUFY3;UNC13A;RAP1GAP2;GDI1;DLL1;ID4;DRAXIN;L1CAM;MAPT;TRIM67;MYCL;NEFL;NRCAM;NTRK2;PAX6;SEMA5B;POU3F2;CASZ1;PPP2R5B;MAP2K1;PROX1;PREX1;ISLR2;SFRP2;NDRG4;BMP7;SLIT1;SNAP25;SOX2;SOX3;SOX11;SYT1;SYT4;NR2F1;WNT7A;YWHAG;CACNA1A;SRCIN1;ENC1;CDK5R1;FEZ1
GO:0050767	regulation of neurogenesis	http://amigo.geneontology.org/amigo/term/GO:0050767	600	60	21.1063	2.84276	1.41664e-13	4.26573e-11	182;655;773;1002;1400;1630;1808;1809;1840;2042;2043;2258;2290;2664;3400;3897;4137;4610;4747;4897;4915;5080;5454;5526;5604;5629;5803;6423;6585;6616;6657;6658;6664;6857;6860;7025;7476;7532;7852;7976;8507;8851;9001;9289;9638;10439;10458;22902;23025;23108;28514;54437;54897;57580;57611;65009;80725;89927;374946;440730	CDH4;OLFM1;BAIAP2;CRMP1;DCC;DPYSL2;DPYSL3;JAG1;DTX1;EPHA3;EPHA4;FGF13;FOXG1;RUFY3;UNC13A;RAP1GAP2;GDI1;DLL1;ID4;DRAXIN;L1CAM;MAPT;TRIM67;MYCL;NEFL;NRCAM;NTRK2;PAX6;SEMA5B;POU3F2;CASZ1;PPP2R5B;MAP2K1;PROX1;PREX1;ISLR2;PTPRZ1;SFRP2;NDRG4;BMP7;SLIT1;SNAP25;SOX2;SOX3;SOX11;SYT1;SYT4;NR2F1;WNT7A;YWHAG;CACNA1A;CXCR4;FZD3;SRCIN1;ENC1;CDK5R1;C16orf45;HAP1;ADGRG1;FEZ1
GO:0061615	glycolytic process through fructose-6-phosphate	http://amigo.geneontology.org/amigo/term/GO:0061615	24	13	0.84425	15.3983	1.85629e-13	5.19033e-11	226;230;2023;2026;2821;3098;3099;5209;5210;5223;5230;5315;7167	ENO1;ENO2;ALDOA;ALDOC;GPI;HK1;HK2;PFKFB3;PFKFB4;PGAM1;PGK1;PKM;TPI1
GO:0061620	glycolytic process through glucose-6-phosphate	http://amigo.geneontology.org/amigo/term/GO:0061620	24	13	0.84425	15.3983	1.85629e-13	5.19033e-11	226;230;2023;2026;2821;3098;3099;5209;5210;5223;5230;5315;7167	ENO1;ENO2;ALDOA;ALDOC;GPI;HK1;HK2;PFKFB3;PFKFB4;PGAM1;PGK1;PKM;TPI1
GO:0060284	regulation of cell development	http://amigo.geneontology.org/amigo/term/GO:0060284	679	64	23.8852	2.67948	3.04756e-13	8.22737e-11	182;655;773;1002;1400;1630;1808;1809;1840;2039;2042;2043;2258;2290;2664;3400;3897;4137;4610;4747;4897;4915;5080;5454;5526;5604;5629;5803;5991;6423;6585;6616;6657;6658;6664;6857;6860;7025;7476;7532;7852;7976;8507;8851;9001;9150;9289;9638;9734;10439;10458;22902;23025;23108;28514;54437;54897;57580;57611;65009;80725;89927;374946;440730	CDH4;OLFM1;BAIAP2;CRMP1;DCC;DPYSL2;DPYSL3;JAG1;DTX1;DMTN;EPHA3;EPHA4;FGF13;FOXG1;RUFY3;UNC13A;RAP1GAP2;GDI1;DLL1;ID4;DRAXIN;L1CAM;MAPT;TRIM67;MYCL;NEFL;NRCAM;NTRK2;PAX6;SEMA5B;POU3F2;CASZ1;PPP2R5B;MAP2K1;PROX1;PREX1;ISLR2;PTPRZ1;RFX3;SFRP2;NDRG4;BMP7;SLIT1;SNAP25;SOX2;SOX3;SOX11;SYT1;SYT4;NR2F1;WNT7A;YWHAG;CACNA1A;CXCR4;FZD3;SRCIN1;ENC1;CDK5R1;C16orf45;HAP1;CTDP1;ADGRG1;FEZ1;HDAC9
GO:0097485	neuron projection guidance	http://amigo.geneontology.org/amigo/term/GO:0097485	198	32	6.96507	4.59436	3.82583e-13	9.98414e-11	655;1002;1400;1630;1808;1944;2043;2115;2290;2297;2596;3798;3800;3897;4684;4897;5015;5080;6585;7976;8851;9369;9638;10381;10570;23114;54437;56896;57216;170302;374946;494470	CDH4;TUBB3;DPYSL4;CRMP1;DCC;ARX;DPYSL2;EFNA3;EPHA4;ETV1;FOXG1;FOXD1;NFASC;GAP43;DRAXIN;KIF5A;KIF5C;L1CAM;NCAM1;NRCAM;RNF165;OTX2;PAX6;SEMA5B;DPYSL5;VANGL2;BMP7;SLIT1;FZD3;CDK5R1;NRXN3;FEZ1
GO:0006007	glucose catabolic process	http://amigo.geneontology.org/amigo/term/GO:0006007	27	13	0.949782	13.6874	1.35492e-12	3.42182e-10	226;230;2023;2026;2821;3098;3099;5209;5210;5223;5230;5315;7167	ENO1;ENO2;ALDOA;ALDOC;GPI;HK1;HK2;PFKFB3;PFKFB4;PGAM1;PGK1;PKM;TPI1
GO:0007411	axon guidance	http://amigo.geneontology.org/amigo/term/GO:0007411	197	31	6.92989	4.47338	1.87506e-12	4.58744e-10	655;1002;1400;1630;1808;1944;2043;2115;2290;2297;2596;3798;3800;3897;4684;4897;5015;5080;6585;7976;8851;9369;9638;10381;23114;54437;56896;57216;170302;374946;494470	CDH4;TUBB3;CRMP1;DCC;ARX;DPYSL2;EFNA3;EPHA4;ETV1;FOXG1;FOXD1;NFASC;GAP43;DRAXIN;KIF5A;KIF5C;L1CAM;NCAM1;NRCAM;RNF165;OTX2;PAX6;SEMA5B;DPYSL5;VANGL2;BMP7;SLIT1;FZD3;CDK5R1;NRXN3;FEZ1
GO:0009653	anatomical structure morphogenesis	http://amigo.geneontology.org/amigo/term/GO:0009653	1967	126	69.1934	1.82098	1.97642e-12	4.6889e-10	133;182;226;268;575;655;664;773;1002;1400;1496;1501;1630;1808;1846;1944;1952;2006;2039;2043;2115;2239;2258;2290;2297;2596;2664;2821;2823;3164;3400;3516;3679;3725;3798;3800;3897;4081;4133;4135;4137;4684;4747;4897;4915;4929;5015;5080;5100;5454;5579;5604;5629;5803;5864;5990;6095;6423;6585;6657;6659;6664;6781;6857;6860;7026;7058;7345;7476;7477;7545;7547;7704;7857;7976;8321;8851;8941;9024;9201;9289;93…	CDH4;SPRY1;IRX5;TUBB3;OLFM1;BAIAP2;NEBL;DPYSL4;WASF3;ADM;CRMP1;CTNNA2;CTNND2;IRX2;CAMSAP1;DCC;ARX;DPYSL2;JAG1;DUSP4;EFNA3;CELSR2;ELN;DMTN;EPHA4;ETV1;SP8;NYAP1;GPC4;FGF13;ALDOA;FOXG1;RUFY3;FOXD1;UNC13A;NFASC;JMJD6;ARC;AGTPBP1;SCRIB;FLRT1;GAP43;GDI1;AMH;SALL3;GPI;GPM6A;DLL1;NR4A1;ID4;RBPJ;ITGA7;JUN;DRAXIN;KIF5A;KIF5C;L1CAM;MAB21L1;MAP2;MAP6;MAPT;NCAM1;NEFL;NRCAM;NTRK2;NR4A2;RNF165;OTX2;PAX6;PCDH8;A…
GO:0007267	cell-cell signaling	http://amigo.geneontology.org/amigo/term/GO:0007267	1206	90	42.4236	2.12146	2.44227e-12	5.62368e-10	18;133;268;291;321;595;773;774;1137;1501;1837;1944;1952;2239;2256;2258;2297;2562;2571;2775;2891;3485;3516;3780;3785;3798;4684;4826;4915;4929;5100;5582;5798;5799;5864;5991;6423;6509;6616;6620;6657;6659;6664;6855;6857;6860;7036;7200;7425;7476;7477;7532;7976;8321;8541;8618;8927;8938;9001;9024;9094;9254;9289;9369;9783;9892;10297;10458;10497;23025;23208;23237;23513;27445;28514;29923;55800;56033;57216;…	APC2;BAIAP2;UNC13B;CHRNA4;TRIM9;LYPD1;ADM;RIMS4;CTNND2;ABAT;DTNA;EFNA3;CELSR2;AMER2;GPC4;FGF11;FGF13;FOXD1;UNC13A;SYT11;ARC;SCRIB;GABRB3;GAD1;AMH;PCLO;GNAO1;DLL1;GRIA2;SLC25A4;HILPDA;APBA2;IGFBP2;RBPJ;DRAXIN;KCNN1;KCNQ2;KIF5A;ILDR2;CCDC88C;NCAM1;NNAT;NTRK2;NR4A2;PCDH8;SCN3B;PRKCG;BARX1;VANGL2;PCDH19;SYT13;PTPRN;PTPRN2;RAB3A;CCND1;RFX3;SFRP2;SLC1A4;SNAP25;SNCB;SOX2;SOX4;SOX11;SYP;SYT1;SYT4;TFR2;TR…
GO:0007268	chemical synaptic transmission	http://amigo.geneontology.org/amigo/term/GO:0007268	471	49	16.5684	2.95743	7.27396e-12	1.49863e-09	18;321;773;774;1137;1837;2562;2571;2891;3780;3785;3798;4684;4915;5100;5582;5799;5864;6509;6616;6620;6855;6857;6860;7425;7476;7532;8541;8618;8927;8938;9001;9094;9254;9369;9783;9892;10458;10497;23025;23208;23237;23513;27445;57586;84502;114088;116372;140730	BAIAP2;UNC13B;CHRNA4;TRIM9;LYPD1;RIMS4;ABAT;DTNA;UNC13A;SYT11;ARC;SCRIB;GABRB3;GAD1;PCLO;GRIA2;APBA2;KCNN1;KCNQ2;KIF5A;NCAM1;NTRK2;PCDH8;PRKCG;SYT13;PTPRN2;RAB3A;SLC1A4;SNAP25;SNCB;SYP;SYT1;SYT4;VGF;WNT7A;YWHAG;CACNA1A;CACNA1B;JPH4;PPFIA3;CADPS;BSN;BAIAP3;HAP1;UNC119;CACNA2D2;NRXN3;RIMS3;SNAP91
GO:0098916	anterograde trans-synaptic signaling	http://amigo.geneontology.org/amigo/term/GO:0098916	471	49	16.5684	2.95743	7.27396e-12	1.49863e-09	18;321;773;774;1137;1837;2562;2571;2891;3780;3785;3798;4684;4915;5100;5582;5799;5864;6509;6616;6620;6855;6857;6860;7425;7476;7532;8541;8618;8927;8938;9001;9094;9254;9369;9783;9892;10458;10497;23025;23208;23237;23513;27445;57586;84502;114088;116372;140730	BAIAP2;UNC13B;CHRNA4;TRIM9;LYPD1;RIMS4;ABAT;DTNA;UNC13A;SYT11;ARC;SCRIB;GABRB3;GAD1;PCLO;GRIA2;APBA2;KCNN1;KCNQ2;KIF5A;NCAM1;NTRK2;PCDH8;PRKCG;SYT13;PTPRN2;RAB3A;SLC1A4;SNAP25;SNCB;SYP;SYT1;SYT4;VGF;WNT7A;YWHAG;CACNA1A;CACNA1B;JPH4;PPFIA3;CADPS;BSN;BAIAP3;HAP1;UNC119;CACNA2D2;NRXN3;RIMS3;SNAP91
GO:0099536	synaptic signaling	http://amigo.geneontology.org/amigo/term/GO:0099536	471	49	16.5684	2.95743	7.27396e-12	1.49863e-09	18;321;773;774;1137;1837;2562;2571;2891;3780;3785;3798;4684;4915;5100;5582;5799;5864;6509;6616;6620;6855;6857;6860;7425;7476;7532;8541;8618;8927;8938;9001;9094;9254;9369;9783;9892;10458;10497;23025;23208;23237;23513;27445;57586;84502;114088;116372;140730	BAIAP2;UNC13B;CHRNA4;TRIM9;LYPD1;RIMS4;ABAT;DTNA;UNC13A;SYT11;ARC;SCRIB;GABRB3;GAD1;PCLO;GRIA2;APBA2;KCNN1;KCNQ2;KIF5A;NCAM1;NTRK2;PCDH8;PRKCG;SYT13;PTPRN2;RAB3A;SLC1A4;SNAP25;SNCB;SYP;SYT1;SYT4;VGF;WNT7A;YWHAG;CACNA1A;CACNA1B;JPH4;PPFIA3;CADPS;BSN;BAIAP3;HAP1;UNC119;CACNA2D2;NRXN3;RIMS3;SNAP91
GO:0099537	trans-synaptic signaling	http://amigo.geneontology.org/amigo/term/GO:0099537	471	49	16.5684	2.95743	7.27396e-12	1.49863e-09	18;321;773;774;1137;1837;2562;2571;2891;3780;3785;3798;4684;4915;5100;5582;5799;5864;6509;6616;6620;6855;6857;6860;7425;7476;7532;8541;8618;8927;8938;9001;9094;9254;9369;9783;9892;10458;10497;23025;23208;23237;23513;27445;57586;84502;114088;116372;140730	BAIAP2;UNC13B;CHRNA4;TRIM9;LYPD1;RIMS4;ABAT;DTNA;UNC13A;SYT11;ARC;SCRIB;GABRB3;GAD1;PCLO;GRIA2;APBA2;KCNN1;KCNQ2;KIF5A;NCAM1;NTRK2;PCDH8;PRKCG;SYT13;PTPRN2;RAB3A;SLC1A4;SNAP25;SNCB;SYP;SYT1;SYT4;VGF;WNT7A;YWHAG;CACNA1A;CACNA1B;JPH4;PPFIA3;CADPS;BSN;BAIAP3;HAP1;UNC119;CACNA2D2;NRXN3;RIMS3;SNAP91
GO:0006734	NADH metabolic process	http://amigo.geneontology.org/amigo/term/GO:0006734	34	13	1.19602	10.8694	5.0041e-11	1.00454e-08	226;230;2023;2026;2821;3098;3099;5209;5210;5223;5230;5315;7167	ENO1;ENO2;ALDOA;ALDOC;GPI;HK1;HK2;PFKFB3;PFKFB4;PGAM1;PGK1;PKM;TPI1
GO:0030900	forebrain development	http://amigo.geneontology.org/amigo/term/GO:0030900	314	37	11.0456	3.34975	9.31135e-11	1.82246e-08	664;1808;2018;2173;2258;2290;2775;3400;3516;4747;4915;4929;5015;5080;5453;5454;5629;6546;6585;6657;6658;7026;7476;7477;8851;8941;9001;9201;9289;22809;23287;26047;27164;89927;166614;170302;374946	DCLK2;ARX;DPYSL2;EMX2;FABP7;FGF13;ATF5;FOXG1;AGTPBP1;CNTNAP2;SALL3;GNAO1;ID4;RBPJ;DRAXIN;NEFL;NTRK2;NR4A2;OTX2;PAX6;POU3F1;POU3F2;PROX1;SLC8A1;SLIT1;BNIP3;SOX2;SOX3;NR2F2;WNT7A;WNT7B;CDK5R1;CDK5R2;C16orf45;HAP1;DCLK1;ADGRG1
GO:0010975	regulation of neuron projection development	http://amigo.geneontology.org/amigo/term/GO:0010975	376	41	13.2266	3.09982	9.9484e-11	1.89966e-08	655;773;1002;1400;1630;1808;1809;2042;2043;2258;2664;3897;4137;4747;4897;4915;5454;5526;5604;6423;6585;6616;6857;6860;7025;7476;8507;8851;9638;10439;10458;22902;23025;23108;54437;57580;57611;65009;80725;374946;440730	CDH4;OLFM1;BAIAP2;CRMP1;DCC;DPYSL2;DPYSL3;EPHA3;EPHA4;FGF13;RUFY3;UNC13A;RAP1GAP2;GDI1;DRAXIN;L1CAM;MAPT;TRIM67;NEFL;NRCAM;NTRK2;SEMA5B;POU3F2;PPP2R5B;MAP2K1;PREX1;ISLR2;SFRP2;NDRG4;BMP7;SLIT1;SNAP25;SYT1;SYT4;NR2F1;WNT7A;CACNA1A;SRCIN1;ENC1;CDK5R1;FEZ1
GO:0046031	ADP metabolic process	http://amigo.geneontology.org/amigo/term/GO:0046031	62	16	2.18098	7.33615	2.58328e-10	4.81536e-08	226;230;272;863;2023;2026;2821;3098;3099;5209;5210;5223;5230;5315;7167;54541	ENO1;ENO2;ALDOA;ALDOC;AMPD3;GPI;HK1;HK2;PFKFB3;PFKFB4;PGAM1;PGK1;PKM;DDIT4;TPI1;CBFA2T3
GO:0021953	central nervous system neuron differentiation	http://amigo.geneontology.org/amigo/term/GO:0021953	147	24	5.17103	4.64124	2.89644e-10	5.27355e-08	773;1630;2043;2290;3400;4133;4915;4929;5080;5629;6095;6423;6585;6659;7476;8321;9201;22809;23287;27164;58524;166614;170302;374946	DCC;DCLK2;ARX;EPHA4;ATF5;FOXG1;AGTPBP1;SALL3;ID4;DRAXIN;MAP2;NTRK2;NR4A2;PAX6;PROX1;DMRT3;RORA;SFRP2;SLIT1;SOX4;WNT7A;CACNA1A;FZD1;DCLK1
GO:0007269	neurotransmitter secretion	http://amigo.geneontology.org/amigo/term/GO:0007269	125	22	4.39714	5.00326	3.66402e-10	6.37459e-08	773;774;2571;5799;5864;6616;6857;6860;7476;8541;8618;8938;9369;9783;10497;23025;23208;23513;27445;57586;114088;140730	UNC13B;TRIM9;RIMS4;UNC13A;SYT11;SCRIB;GAD1;PCLO;SYT13;PTPRN2;RAB3A;SNAP25;SYT1;SYT4;WNT7A;CACNA1A;CACNA1B;PPFIA3;CADPS;BAIAP3;NRXN3;RIMS3
GO:0099643	signal release from synapse	http://amigo.geneontology.org/amigo/term/GO:0099643	125	22	4.39714	5.00326	3.66402e-10	6.37459e-08	773;774;2571;5799;5864;6616;6857;6860;7476;8541;8618;8938;9369;9783;10497;23025;23208;23513;27445;57586;114088;140730	UNC13B;TRIM9;RIMS4;UNC13A;SYT11;SCRIB;GAD1;PCLO;SYT13;PTPRN2;RAB3A;SNAP25;SYT1;SYT4;WNT7A;CACNA1A;CACNA1B;PPFIA3;CADPS;BAIAP3;NRXN3;RIMS3
GO:0006096	glycolytic process	http://amigo.geneontology.org/amigo/term/GO:0006096	56	15	1.96992	7.61453	5.32491e-10	9.06276e-08	226;230;863;2023;2026;2821;3098;3099;5209;5210;5223;5230;5315;7167;54541	ENO1;ENO2;ALDOA;ALDOC;GPI;HK1;HK2;PFKFB3;PFKFB4;PGAM1;PGK1;PKM;DDIT4;TPI1;CBFA2T3
GO:0006757	ATP generation from ADP	http://amigo.geneontology.org/amigo/term/GO:0006757	57	15	2.00509	7.48094	6.99687e-10	1.1528e-07	226;230;863;2023;2026;2821;3098;3099;5209;5210;5223;5230;5315;7167;54541	ENO1;ENO2;ALDOA;ALDOC;GPI;HK1;HK2;PFKFB3;PFKFB4;PGAM1;PGK1;PKM;DDIT4;TPI1;CBFA2T3
GO:0023061	signal release	http://amigo.geneontology.org/amigo/term/GO:0023061	337	37	11.8547	3.12113	7.06786e-10	1.1528e-07	18;133;291;773;774;2297;2571;4826;5798;5799;5864;5991;6616;6659;6664;6857;6860;7036;7200;7425;7476;8541;8618;8938;9024;9254;9369;9783;10497;23025;23208;23513;27445;57586;114088;140730;387597	UNC13B;TRIM9;ADM;RIMS4;ABAT;FOXD1;UNC13A;SYT11;SCRIB;GAD1;PCLO;SLC25A4;ILDR2;NNAT;SYT13;PTPRN;PTPRN2;RAB3A;RFX3;SNAP25;SOX4;SOX11;SYT1;SYT4;TFR2;TRH;VGF;WNT7A;CACNA1A;CACNA1B;PPFIA3;CADPS;BAIAP3;BRSK2;CACNA2D2;NRXN3;RIMS3
GO:0009135	purine nucleoside diphosphate metabolic process	http://amigo.geneontology.org/amigo/term/GO:0009135	77	17	2.70864	6.27622	9.96666e-10	1.56058e-07	226;230;272;863;2023;2026;2821;3098;3099;4355;5209;5210;5223;5230;5315;7167;54541	ENO1;ENO2;ALDOA;ALDOC;AMPD3;GPI;HK1;HK2;MPP2;PFKFB3;PFKFB4;PGAM1;PGK1;PKM;DDIT4;TPI1;CBFA2T3
GO:0009179	purine ribonucleoside diphosphate metabolic process	http://amigo.geneontology.org/amigo/term/GO:0009179	77	17	2.70864	6.27622	9.96666e-10	1.56058e-07	226;230;272;863;2023;2026;2821;3098;3099;4355;5209;5210;5223;5230;5315;7167;54541	ENO1;ENO2;ALDOA;ALDOC;AMPD3;GPI;HK1;HK2;MPP2;PFKFB3;PFKFB4;PGAM1;PGK1;PKM;DDIT4;TPI1;CBFA2T3
GO:0099531	presynaptic process involved in chemical synaptic transmission	http://amigo.geneontology.org/amigo/term/GO:0099531	133	22	4.67855	4.70231	1.25324e-09	1.92385e-07	773;774;2571;5799;5864;6616;6857;6860;7476;8541;8618;8938;9369;9783;10497;23025;23208;23513;27445;57586;114088;140730	UNC13B;TRIM9;RIMS4;UNC13A;SYT11;SCRIB;GAD1;PCLO;SYT13;PTPRN2;RAB3A;SNAP25;SYT1;SYT4;WNT7A;CACNA1A;CACNA1B;PPFIA3;CADPS;BAIAP3;NRXN3;RIMS3
GO:0019674	NAD metabolic process	http://amigo.geneontology.org/amigo/term/GO:0019674	51	14	1.79403	7.80365	1.41838e-09	2.13547e-07	226;230;2023;2026;2821;3098;3099;5209;5210;5223;5230;5315;7167;23057	ENO1;ENO2;ALDOA;ALDOC;NMNAT2;GPI;HK1;HK2;PFKFB3;PFKFB4;PGAM1;PGK1;PKM;TPI1
GO:0006836	neurotransmitter transport	http://amigo.geneontology.org/amigo/term/GO:0006836	159	24	5.59316	4.29096	1.50943e-09	2.20651e-07	773;774;2571;2824;5799;5864;6535;6616;6857;6860;7476;8541;8618;8938;9369;9783;10497;23025;23208;23513;27445;57586;114088;140730	UNC13B;TRIM9;RIMS4;UNC13A;SYT11;SCRIB;GAD1;PCLO;GPM6B;SYT13;PTPRN2;RAB3A;SLC6A8;SNAP25;SYT1;SYT4;WNT7A;CACNA1A;CACNA1B;PPFIA3;CADPS;BAIAP3;NRXN3;RIMS3
GO:0009185	ribonucleoside diphosphate metabolic process	http://amigo.geneontology.org/amigo/term/GO:0009185	79	17	2.77899	6.11733	1.52193e-09	2.20651e-07	226;230;272;863;2023;2026;2821;3098;3099;4355;5209;5210;5223;5230;5315;7167;54541	ENO1;ENO2;ALDOA;ALDOC;AMPD3;GPI;HK1;HK2;MPP2;PFKFB3;PFKFB4;PGAM1;PGK1;PKM;DDIT4;TPI1;CBFA2T3
GO:0050808	synapse organization	http://amigo.geneontology.org/amigo/term/GO:0050808	215	28	7.56308	3.7022	2.05054e-09	2.91884e-07	575;773;1496;1501;2823;4137;4897;4915;5864;6585;6620;7058;7476;7477;8321;8927;9254;9369;9806;10497;23025;23114;23769;27445;57549;57633;92737;116442	UNC13B;RAB39B;CTNNA2;CTNND2;UNC13A;NFASC;FLRT1;PCLO;GPM6A;MAPT;NRCAM;NTRK2;ADGRB1;IGSF9;LRRN1;RAB3A;SLIT1;SNCB;THBS2;WNT7A;WNT7B;CACNA1A;FZD1;BSN;CACNA2D2;DNER;NRXN3;SPOCK2
GO:0006165	nucleoside diphosphate phosphorylation	http://amigo.geneontology.org/amigo/term/GO:0006165	72	16	2.53275	6.31724	2.81443e-09	3.93467e-07	205;226;230;863;2023;2026;2821;3098;3099;5209;5210;5223;5230;5315;7167;54541	ENO1;ENO2;AK4;ALDOA;ALDOC;GPI;HK1;HK2;PFKFB3;PFKFB4;PGAM1;PGK1;PKM;DDIT4;TPI1;CBFA2T3
GO:0001505	regulation of neurotransmitter levels	http://amigo.geneontology.org/amigo/term/GO:0001505	166	24	5.8394	4.11001	3.66558e-09	5.03471e-07	18;773;774;2571;2824;5799;5864;6616;6857;6860;7476;8541;8618;8938;9369;9783;10497;23025;23208;23513;27445;57586;114088;140730	UNC13B;TRIM9;RIMS4;ABAT;UNC13A;SYT11;SCRIB;GAD1;PCLO;GPM6B;SYT13;PTPRN2;RAB3A;SNAP25;SYT1;SYT4;WNT7A;CACNA1A;CACNA1B;PPFIA3;CADPS;BAIAP3;NRXN3;RIMS3
GO:0031344	regulation of cell projection organization	http://amigo.geneontology.org/amigo/term/GO:0031344	514	46	18.081	2.5441	4.8038e-09	6.4843e-07	655;773;1002;1400;1630;1808;1809;2039;2042;2043;2258;2596;2664;2823;3897;4137;4747;4897;4915;5454;5526;5604;6423;6585;6616;6857;6860;7025;7476;8507;8851;9001;9638;10439;10458;22902;23025;23108;54437;57580;57611;65009;80725;83715;374946;440730	CDH4;OLFM1;BAIAP2;CRMP1;DCC;DPYSL2;DPYSL3;DMTN;EPHA3;EPHA4;FGF13;RUFY3;UNC13A;RAP1GAP2;GAP43;GDI1;GPM6A;DRAXIN;L1CAM;MAPT;TRIM67;NEFL;NRCAM;NTRK2;SEMA5B;POU3F2;PPP2R5B;MAP2K1;PREX1;ISLR2;SFRP2;NDRG4;BMP7;SLIT1;SNAP25;SYT1;SYT4;NR2F1;WNT7A;CACNA1A;SRCIN1;ESPN;ENC1;CDK5R1;HAP1;FEZ1
GO:0019320	hexose catabolic process	http://amigo.geneontology.org/amigo/term/GO:0019320	47	13	1.65332	7.86295	4.99484e-09	6.6279e-07	226;230;2023;2026;2821;3098;3099;5209;5210;5223;5230;5315;7167	ENO1;ENO2;ALDOA;ALDOC;GPI;HK1;HK2;PFKFB3;PFKFB4;PGAM1;PGK1;PKM;TPI1
GO:0009132	nucleoside diphosphate metabolic process	http://amigo.geneontology.org/amigo/term/GO:0009132	97	18	3.41218	5.27522	6.22024e-09	8.11637e-07	205;226;230;272;863;2023;2026;2821;3098;3099;4355;5209;5210;5223;5230;5315;7167;54541	ENO1;ENO2;AK4;ALDOA;ALDOC;AMPD3;GPI;HK1;HK2;MPP2;PFKFB3;PFKFB4;PGAM1;PGK1;PKM;DDIT4;TPI1;CBFA2T3
GO:0006090	pyruvate metabolic process	http://amigo.geneontology.org/amigo/term/GO:0006090	88	17	3.09558	5.49169	8.72216e-09	1.11594e-06	226;230;863;2023;2026;2821;3098;3099;5163;5165;5209;5210;5223;5230;5315;7167;54541	ENO1;ENO2;ALDOA;ALDOC;GPI;HK1;HK2;PDK1;PDK3;PFKFB3;PFKFB4;PGAM1;PGK1;PKM;DDIT4;TPI1;CBFA2T3
GO:0001666	response to hypoxia	http://amigo.geneontology.org/amigo/term/GO:0001666	244	29	8.58321	3.37869	8.83746e-09	1.11594e-06	18;133;655;664;665;863;1137;3516;4929;5163;5165;5315;5352;5579;6095;6546;6781;7200;7852;8614;8996;9361;10525;26355;30001;54541;54890;56776;112399	HYOU1;EGLN3;CHRNA4;ADM;ABAT;FAM162A;ERO1A;RBPJ;NR4A2;PDK1;PDK3;PKM;PLOD2;DDIT4;ALKBH5;PRKCB;FMN2;RORA;SLC8A1;BMP7;BNIP3;BNIP3L;STC1;TRH;CXCR4;STC2;CBFA2T3;NOL3;LONP1
GO:0046939	nucleotide phosphorylation	http://amigo.geneontology.org/amigo/term/GO:0046939	78	16	2.74381	5.8313	9.68436e-09	1.20347e-06	205;226;230;863;2023;2026;2821;3098;3099;5209;5210;5223;5230;5315;7167;54541	ENO1;ENO2;AK4;ALDOA;ALDOC;GPI;HK1;HK2;PFKFB3;PFKFB4;PGAM1;PGK1;PKM;DDIT4;TPI1;CBFA2T3
GO:0040011	locomotion	http://amigo.geneontology.org/amigo/term/GO:0040011	1221	81	42.9512	1.88586	1.10919e-08	1.35685e-06	182;655;1002;1400;1496;1602;1630;1641;1808;1809;1944;2018;2039;2042;2043;2115;2258;2290;2297;2596;2823;3164;3725;3798;3800;3897;4684;4747;4897;4915;4929;5015;5080;5454;5604;5629;5991;6423;6546;6585;6781;7026;7476;7803;7852;7857;7976;8851;8941;9201;9289;9369;9638;9734;9806;9901;10297;10381;10396;10570;11189;22902;23114;23237;23513;50512;54437;54541;56896;57216;57561;57580;58494;65009;80725;89927;9…	CDH4;APC2;TUBB3;ATP8A1;DPYSL4;CELF3;CRMP1;CTNNA2;DACH1;DCC;DCX;ARX;DPYSL2;DPYSL3;JAG1;EFNA3;EMX2;DMTN;EPHA3;EPHA4;ETV1;FGF13;FOXG1;RUFY3;FOXD1;NFASC;ARC;SCRIB;GAP43;GPM6A;NR4A1;TUBB2B;JUN;DRAXIN;KIF5A;KIF5C;L1CAM;NCAM1;NEFL;NRCAM;NTRK2;NR4A2;RNF165;OTX2;PODXL2;PAX6;SEMA5B;POU3F2;DDIT4;MAP2K1;PROX1;DPYSL5;VANGL2;ARRDC3;PREX1;JAM2;RFX3;SFRP2;NDRG4;SLC8A1;BMP7;SLIT1;STC1;NR2F2;WNT7A;PTP4A1;CXCR4;SCG…
GO:0006935	chemotaxis	http://amigo.geneontology.org/amigo/term/GO:0006935	392	38	13.7894	2.75574	1.35948e-08	1.63744e-06	655;1002;1400;1630;1808;1944;2043;2115;2290;2297;2596;3164;3798;3800;3897;4684;4897;5015;5080;5604;6585;7852;7857;7976;8851;9369;9638;10381;10570;23114;23513;54437;56896;57216;57580;170302;374946;494470	CDH4;TUBB3;DPYSL4;CRMP1;DCC;ARX;DPYSL2;EFNA3;EPHA4;ETV1;FOXG1;FOXD1;NFASC;SCRIB;GAP43;NR4A1;DRAXIN;KIF5A;KIF5C;L1CAM;NCAM1;NRCAM;RNF165;OTX2;PAX6;SEMA5B;MAP2K1;DPYSL5;VANGL2;PREX1;BMP7;SLIT1;CXCR4;SCG2;FZD3;CDK5R1;NRXN3;FEZ1
GO:0042330	taxis	http://amigo.geneontology.org/amigo/term/GO:0042330	393	38	13.8246	2.74872	1.45696e-08	1.72826e-06	655;1002;1400;1630;1808;1944;2043;2115;2290;2297;2596;3164;3798;3800;3897;4684;4897;5015;5080;5604;6585;7852;7857;7976;8851;9369;9638;10381;10570;23114;23513;54437;56896;57216;57580;170302;374946;494470	CDH4;TUBB3;DPYSL4;CRMP1;DCC;ARX;DPYSL2;EFNA3;EPHA4;ETV1;FOXG1;FOXD1;NFASC;SCRIB;GAP43;NR4A1;DRAXIN;KIF5A;KIF5C;L1CAM;NCAM1;NRCAM;RNF165;OTX2;PAX6;SEMA5B;MAP2K1;DPYSL5;VANGL2;PREX1;BMP7;SLIT1;CXCR4;SCG2;FZD3;CDK5R1;NRXN3;FEZ1
GO:0050793	regulation of developmental process	http://amigo.geneontology.org/amigo/term/GO:0050793	1807	107	63.565	1.68332	1.57483e-08	1.8402e-06	133;182;226;268;575;595;655;664;773;1002;1400;1496;1630;1808;1809;1840;1952;2039;2042;2043;2239;2258;2290;2297;2664;2824;3400;3516;3679;3725;3897;4097;4137;4610;4747;4897;4915;5015;5080;5454;5526;5579;5604;5629;5803;5991;6095;6423;6546;6585;6616;6657;6658;6664;6857;6860;7025;7058;7476;7477;7532;7704;7852;7976;8321;8507;8614;8851;9001;9150;9254;9289;9369;9638;9734;9806;10252;10297;10439;10458;1081…	CDH4;SPRY1;APC2;OLFM1;BAIAP2;WASF3;ADM;CRMP1;CTNNA2;CAMSAP1;DCC;ARX;DPYSL2;DPYSL3;JAG1;DTX1;CELSR2;DMTN;EPHA3;EPHA4;GPC4;FGF13;ALDOA;FOXG1;RUFY3;FOXD1;UNC13A;RAP1GAP2;ARC;FLRT1;GDI1;AMH;GPM6B;DLL1;TRIB2;ID4;RBPJ;ITGA7;JUN;DRAXIN;L1CAM;MAFG;MAPT;TRIM67;MYCL;NEFL;NRCAM;NTRK2;OTX2;PAX6;SEMA5B;POU3F2;CASZ1;PPP2R5B;PRKCB;KDM3A;MAP2K1;PROX1;VANGL2;ADGRB1;PREX1;ISLR2;LRRN1;PTPRZ1;DMRT3;CCND1;RFX3;RORA;S…
GO:0036293	response to decreased oxygen levels	http://amigo.geneontology.org/amigo/term/GO:0036293	251	29	8.82945	3.28446	1.68056e-08	1.93487e-06	18;133;655;664;665;863;1137;3516;4929;5163;5165;5315;5352;5579;6095;6546;6781;7200;7852;8614;8996;9361;10525;26355;30001;54541;54890;56776;112399	HYOU1;EGLN3;CHRNA4;ADM;ABAT;FAM162A;ERO1A;RBPJ;NR4A2;PDK1;PDK3;PKM;PLOD2;DDIT4;ALKBH5;PRKCB;FMN2;RORA;SLC8A1;BMP7;BNIP3;BNIP3L;STC1;TRH;CXCR4;STC2;CBFA2T3;NOL3;LONP1
GO:0050770	regulation of axonogenesis	http://amigo.geneontology.org/amigo/term/GO:0050770	155	22	5.45245	4.03488	2.33824e-08	2.65305e-06	773;1002;1630;1808;2043;2258;2664;3897;4137;4747;4897;4915;5454;5604;6585;7476;8851;10439;22902;54437;57611;374946	CDH4;OLFM1;DCC;DPYSL2;EPHA4;FGF13;RUFY3;GDI1;DRAXIN;L1CAM;MAPT;NEFL;NRCAM;NTRK2;SEMA5B;POU3F2;MAP2K1;ISLR2;SLIT1;WNT7A;CACNA1A;CDK5R1
GO:0007610	behavior	http://amigo.geneontology.org/amigo/term/GO:0007610	436	40	15.3372	2.60804	2.6144e-08	2.92402e-06	18;321;478;773;774;1137;1271;1602;2043;2115;2258;2775;2821;2894;3725;4097;4137;4326;4915;4929;5577;5582;5803;6616;6860;7200;7345;7545;9369;10396;23237;26047;57561;58524;64072;65009;83715;84502;116372;148523	ATP8A1;CHRNA4;LYPD1;CNTFR;CIART;DACH1;ABAT;EPHA4;ETV1;FGF13;ARC;CNTNAP2;GNAO1;GPI;GRID1;APBA2;JUN;MAFG;MAPT;MMP17;ATP1A3;NTRK2;NR4A2;PRKAR2B;PRKCG;ARRDC3;PTPRZ1;DMRT3;CDH23;NDRG4;SNAP25;SYT4;TRH;UCHL1;ZIC1;CACNA1A;CACNA1B;ESPN;JPH4;NRXN3
GO:0045595	regulation of cell differentiation	http://amigo.geneontology.org/amigo/term/GO:0045595	1227	80	43.1623	1.85347	3.00918e-08	3.28716e-06	133;182;595;655;773;1002;1400;1496;1630;1808;1809;1840;2039;2042;2043;2258;2290;2664;3400;3516;3725;3897;4097;4137;4610;4747;4897;4915;5080;5454;5526;5604;5629;5803;5991;6095;6423;6585;6616;6657;6658;6664;6857;6860;7025;7476;7477;7532;7704;7852;7976;8507;8851;9001;9150;9289;9638;9734;9806;10297;10439;10458;22902;23025;23108;28514;28951;54437;54897;55818;57580;57611;65009;79365;80725;83723;84059;8…	CDH4;APC2;OLFM1;BAIAP2;ADM;CRMP1;CTNNA2;DCC;DPYSL2;DPYSL3;JAG1;DTX1;DMTN;EPHA3;EPHA4;FGF13;FOXG1;RUFY3;UNC13A;RAP1GAP2;GDI1;DLL1;TRIB2;ID4;RBPJ;JUN;DRAXIN;L1CAM;MAFG;MAPT;TRIM67;MYCL;NEFL;NRCAM;NTRK2;PAX6;SEMA5B;POU3F2;CASZ1;PPP2R5B;KDM3A;MAP2K1;PROX1;PREX1;ISLR2;PTPRZ1;CCND1;RFX3;RORA;SFRP2;NDRG4;BMP7;SLIT1;SNAP25;SOX2;SOX3;SOX11;SYT1;SYT4;NR2F1;WNT7A;WNT7B;YWHAG;ZBTB16;CACNA1A;CXCR4;BHLHE41;FZD…
GO:2000026	regulation of multicellular organismal development	http://amigo.geneontology.org/amigo/term/GO:2000026	1379	87	48.5092	1.79347	3.02306e-08	3.28716e-06	133;182;268;575;595;655;773;1002;1400;1630;1808;1809;1840;1952;2042;2043;2239;2258;2290;2297;2664;2824;3400;3516;3725;3897;4097;4137;4610;4747;4897;4915;5015;5080;5454;5526;5579;5604;5629;5803;5991;6423;6546;6585;6616;6657;6658;6664;6857;6860;7025;7058;7476;7532;7704;7852;7976;8321;8507;8851;9001;9150;9289;9369;9638;9734;10252;10439;10458;10810;22902;23025;23108;23769;28514;54437;54897;57216;5758…	CDH4;SPRY1;OLFM1;BAIAP2;WASF3;ADM;CRMP1;DCC;DPYSL2;DPYSL3;JAG1;DTX1;CELSR2;EPHA3;EPHA4;GPC4;FGF13;FOXG1;RUFY3;FOXD1;UNC13A;RAP1GAP2;FLRT1;GDI1;AMH;GPM6B;DLL1;ID4;RBPJ;JUN;DRAXIN;L1CAM;MAFG;MAPT;TRIM67;MYCL;NEFL;NRCAM;NTRK2;OTX2;PAX6;SEMA5B;POU3F2;CASZ1;PPP2R5B;PRKCB;MAP2K1;PROX1;VANGL2;ADGRB1;PREX1;ISLR2;LRRN1;PTPRZ1;DMRT3;CCND1;RFX3;SFRP2;NDRG4;SLC8A1;BMP7;SLIT1;SNAP25;SOX2;SOX3;SOX11;SYT1;SYT4;…
GO:0016079	synaptic vesicle exocytosis	http://amigo.geneontology.org/amigo/term/GO:0016079	74	15	2.60311	5.76235	3.34168e-08	3.58384e-06	773;5864;6616;6857;6860;8618;9783;10497;23025;23208;23513;27445;57586;114088;140730	UNC13B;TRIM9;RIMS4;UNC13A;SYT11;SCRIB;PCLO;SYT13;RAB3A;SNAP25;SYT1;SYT4;CACNA1A;CADPS;RIMS3
GO:0010721	negative regulation of cell development	http://amigo.geneontology.org/amigo/term/GO:0010721	244	28	8.58321	3.26218	3.46154e-08	3.66221e-06	182;655;1400;1630;1809;1840;2039;2043;2258;2290;2664;3400;5080;6657;6658;6664;6860;7025;7476;8851;9150;9289;22902;23108;28514;54437;89927;374946	CRMP1;DCC;DPYSL3;JAG1;DTX1;DMTN;EPHA4;FGF13;FOXG1;RUFY3;RAP1GAP2;GDI1;DLL1;ID4;DRAXIN;PAX6;SEMA5B;BMP7;SOX2;SOX3;SOX11;SYT4;NR2F1;WNT7A;CDK5R1;C16orf45;CTDP1;ADGRG1
GO:0001764	neuron migration	http://amigo.geneontology.org/amigo/term/GO:0001764	120	19	4.22125	4.50103	3.56376e-08	3.72009e-06	1630;1641;2258;2290;2823;4897;4915;4929;5080;7026;7976;8851;8941;9201;9289;54541;92737;170302;347733	DCC;DCX;ARX;FGF13;FOXG1;GPM6A;TUBB2B;NRCAM;NTRK2;NR4A2;PAX6;DDIT4;NR2F2;FZD3;CDK5R1;CDK5R2;DCLK1;DNER;ADGRG1
GO:0050768	negative regulation of neurogenesis	http://amigo.geneontology.org/amigo/term/GO:0050768	218	26	7.66861	3.39045	4.91965e-08	5.06788e-06	182;655;1400;1630;1809;1840;2043;2258;2290;2664;3400;5080;6657;6658;6664;6860;7025;7476;8851;9289;22902;23108;28514;54437;89927;374946	CRMP1;DCC;DPYSL3;JAG1;DTX1;EPHA4;FGF13;FOXG1;RUFY3;RAP1GAP2;GDI1;DLL1;ID4;DRAXIN;PAX6;SEMA5B;BMP7;SOX2;SOX3;SOX11;SYT4;NR2F1;WNT7A;CDK5R1;C16orf45;ADGRG1
GO:0046365	monosaccharide catabolic process	http://amigo.geneontology.org/amigo/term/GO:0046365	56	13	1.96992	6.59926	5.02644e-08	5.11065e-06	226;230;2023;2026;2821;3098;3099;5209;5210;5223;5230;5315;7167	ENO1;ENO2;ALDOA;ALDOC;GPI;HK1;HK2;PFKFB3;PFKFB4;PGAM1;PGK1;PKM;TPI1
GO:0070482	response to oxygen levels	http://amigo.geneontology.org/amigo/term/GO:0070482	264	29	9.28675	3.12273	5.18813e-08	5.20741e-06	18;133;655;664;665;863;1137;3516;4929;5163;5165;5315;5352;5579;6095;6546;6781;7200;7852;8614;8996;9361;10525;26355;30001;54541;54890;56776;112399	HYOU1;EGLN3;CHRNA4;ADM;ABAT;FAM162A;ERO1A;RBPJ;NR4A2;PDK1;PDK3;PKM;PLOD2;DDIT4;ALKBH5;PRKCB;FMN2;RORA;SLC8A1;BMP7;BNIP3;BNIP3L;STC1;TRH;CXCR4;STC2;CBFA2T3;NOL3;LONP1
GO:0051961	negative regulation of nervous system development	http://amigo.geneontology.org/amigo/term/GO:0051961	234	27	8.23144	3.28011	5.44774e-08	5.39878e-06	182;655;1400;1630;1809;1840;2043;2258;2290;2664;3400;5080;6585;6657;6658;6664;6860;7025;7476;8851;9289;22902;23108;28514;54437;89927;374946	CRMP1;DCC;DPYSL3;JAG1;DTX1;EPHA4;FGF13;FOXG1;RUFY3;RAP1GAP2;GDI1;DLL1;ID4;DRAXIN;PAX6;SEMA5B;BMP7;SLIT1;SOX2;SOX3;SOX11;SYT4;NR2F1;WNT7A;CDK5R1;C16orf45;ADGRG1
GO:0042063	gliogenesis	http://amigo.geneontology.org/amigo/term/GO:0042063	206	25	7.24648	3.44995	6.33552e-08	6.2001e-06	664;1840;2043;2290;2596;3400;4137;4915;5080;5453;5454;5604;5803;6657;6659;6664;7852;8851;8941;9289;10810;23513;28514;89927;92737	WASF3;DTX1;EPHA4;FOXG1;SCRIB;GAP43;DLL1;ID4;MAPT;NTRK2;PAX6;POU3F1;POU3F2;MAP2K1;PTPRZ1;BNIP3;SOX2;SOX4;SOX11;CXCR4;CDK5R1;CDK5R2;C16orf45;DNER;ADGRG1
GO:0051962	positive regulation of nervous system development	http://amigo.geneontology.org/amigo/term/GO:0051962	391	36	13.7542	2.61737	1.23225e-07	1.19102e-05	575;655;1002;1809;2042;2043;2290;3897;4137;4747;4897;4915;5080;5526;5604;5629;6664;6857;6860;7058;7476;7852;7976;8507;9001;9369;9638;10458;10810;22902;23025;23769;57611;57633;65009;440730	CDH4;BAIAP2;WASF3;DPYSL3;EPHA3;EPHA4;FOXG1;RUFY3;UNC13A;FLRT1;L1CAM;MAPT;TRIM67;NEFL;NRCAM;NTRK2;PAX6;PPP2R5B;MAP2K1;PROX1;ADGRB1;ISLR2;LRRN1;NDRG4;BMP7;SOX11;SYT1;SYT4;THBS2;WNT7A;CXCR4;FZD3;ENC1;HAP1;NRXN3;FEZ1
GO:0017156	calcium ion regulated exocytosis	http://amigo.geneontology.org/amigo/term/GO:0017156	93	16	3.27147	4.89077	1.32032e-07	1.26058e-05	773;5864;6616;6857;6860;8618;8941;9783;10497;23025;23208;23513;27445;57586;114088;140730	UNC13B;TRIM9;RIMS4;UNC13A;SYT11;SCRIB;PCLO;SYT13;RAB3A;SNAP25;SYT1;SYT4;CACNA1A;CADPS;CDK5R2;RIMS3
GO:0060560	developmental growth involved in morphogenesis	http://amigo.geneontology.org/amigo/term/GO:0060560	191	23	6.71883	3.42322	2.47565e-07	2.33517e-05	1002;1630;1808;2258;3897;4137;4897;6423;6585;6857;6860;7477;8851;9201;10252;10439;22902;23025;23769;54437;57216;57611;374946	CDH4;SPRY1;OLFM1;DCC;DPYSL2;FGF13;RUFY3;UNC13A;FLRT1;DRAXIN;L1CAM;MAPT;NRCAM;SEMA5B;VANGL2;ISLR2;SFRP2;SLIT1;SYT1;SYT4;WNT7B;CDK5R1;DCLK1
GO:0022604	regulation of cell morphogenesis	http://amigo.geneontology.org/amigo/term/GO:0022604	387	35	13.6135	2.57097	2.86308e-07	2.66845e-05	226;773;1002;1630;1808;2039;2043;2258;2664;3679;3897;4137;4747;4897;4915;5454;5604;6585;6857;6860;7476;8851;10439;10458;10810;22902;23025;23237;54437;57580;57611;80725;84630;157922;374946	CDH4;OLFM1;BAIAP2;WASF3;CAMSAP1;DCC;DPYSL2;DMTN;EPHA4;FGF13;ALDOA;RUFY3;UNC13A;ARC;GDI1;ITGA7;DRAXIN;L1CAM;MAPT;NEFL;NRCAM;NTRK2;SEMA5B;POU3F2;MAP2K1;PREX1;ISLR2;SLIT1;SYT1;SYT4;WNT7A;CACNA1A;SRCIN1;TTBK1;CDK5R1
GO:0006928	movement of cell or subcellular component	http://amigo.geneontology.org/amigo/term/GO:0006928	1432	86	50.3736	1.70724	3.34944e-07	3.08504e-05	182;547;655;1002;1400;1496;1602;1630;1641;1808;1809;1944;2018;2039;2042;2043;2115;2258;2290;2297;2596;2823;3164;3725;3798;3800;3897;4137;4684;4747;4897;4915;4929;5015;5080;5454;5604;5629;5991;6423;6546;6585;6781;7026;7345;7476;7803;7852;7857;7976;8851;8941;9001;9201;9289;9369;9638;9734;9806;9901;10297;10381;10396;10570;11189;22902;23114;23237;23513;50512;54437;54541;55800;56776;56896;57216;57580;…	CDH4;APC2;TUBB3;ATP8A1;DPYSL4;CELF3;CRMP1;CTNNA2;DACH1;DCC;DCX;ARX;DPYSL2;DPYSL3;JAG1;EFNA3;EMX2;DMTN;EPHA3;EPHA4;ETV1;FGF13;FOXG1;RUFY3;FOXD1;NFASC;ARC;SCRIB;GAP43;GPM6A;NR4A1;TUBB2B;JUN;DRAXIN;KIF5A;KIF5C;L1CAM;MAPT;NCAM1;NEFL;NRCAM;NTRK2;NR4A2;RNF165;OTX2;PODXL2;PAX6;SEMA5B;POU3F2;DDIT4;KIF1A;SCN3B;MAP2K1;PROX1;FMN2;DPYSL5;VANGL2;PREX1;JAM2;RFX3;SFRP2;NDRG4;SLC8A1;BMP7;SLIT1;STC1;NR2F2;UCHL1;W…
GO:0072524	pyridine-containing compound metabolic process	http://amigo.geneontology.org/amigo/term/GO:0072524	112	17	3.93984	4.3149	3.51468e-07	3.19959e-05	226;230;863;2023;2026;2821;3098;3099;5209;5210;5223;5230;5315;7167;23057;54541;57026	ENO1;ENO2;ALDOA;ALDOC;NMNAT2;GPI;HK1;HK2;PFKFB3;PFKFB4;PGAM1;PGK1;PKM;DDIT4;PDXP;TPI1;CBFA2T3
GO:0010769	regulation of cell morphogenesis involved in differentiation	http://amigo.geneontology.org/amigo/term/GO:0010769	241	26	8.47768	3.06688	3.68182e-07	3.27977e-05	773;1002;1630;1808;2039;2043;2258;2664;3897;4137;4747;4897;4915;5454;5604;6585;7476;8851;10439;10458;22902;54437;57580;57611;80725;374946	CDH4;OLFM1;BAIAP2;DCC;DPYSL2;DMTN;EPHA4;FGF13;RUFY3;GDI1;DRAXIN;L1CAM;MAPT;NEFL;NRCAM;NTRK2;SEMA5B;POU3F2;MAP2K1;PREX1;ISLR2;SLIT1;WNT7A;CACNA1A;SRCIN1;CDK5R1
GO:0048589	developmental growth	http://amigo.geneontology.org/amigo/term/GO:0048589	481	40	16.9202	2.36404	3.68654e-07	3.27977e-05	133;321;1002;1630;1808;2258;2596;3516;3897;4137;4897;5315;5454;5629;6423;6585;6657;6781;6857;6860;7476;7477;8614;8851;9150;9201;9254;10252;10439;22809;22902;23025;23769;28514;54437;57216;57611;65009;170302;374946	CDH4;SPRY1;OLFM1;ADM;DCC;ARX;DPYSL2;FGF13;ATF5;RUFY3;UNC13A;FLRT1;GAP43;DLL1;APBA2;RBPJ;DRAXIN;L1CAM;MAPT;NRCAM;PKM;SEMA5B;POU3F2;PROX1;VANGL2;ISLR2;SFRP2;NDRG4;SLIT1;SOX2;STC1;SYT1;SYT4;WNT7A;WNT7B;STC2;CDK5R1;CTDP1;DCLK1;CACNA2D2
GO:0051094	positive regulation of developmental process	http://amigo.geneontology.org/amigo/term/GO:0051094	942	63	33.1368	1.90121	4.7431e-07	4.17233e-05	133;182;575;595;655;664;1002;1496;1809;2039;2042;2043;2290;2297;2824;3400;3516;3725;3897;4137;4747;4897;4915;5015;5080;5454;5526;5579;5604;5629;5991;6423;6546;6657;6664;6857;6860;7058;7476;7477;7704;7852;7976;8507;9001;9254;9369;9638;9734;10252;10439;10458;10810;22902;23025;23769;28514;57580;57611;57633;65009;170302;440730	CDH4;SPRY1;OLFM1;BAIAP2;WASF3;ADM;CTNNA2;ARX;DPYSL3;JAG1;DMTN;EPHA3;EPHA4;FOXG1;RUFY3;FOXD1;UNC13A;FLRT1;GPM6B;DLL1;ID4;RBPJ;JUN;L1CAM;MAPT;TRIM67;NEFL;NRCAM;NTRK2;OTX2;PAX6;POU3F2;PPP2R5B;PRKCB;MAP2K1;PROX1;ADGRB1;PREX1;ISLR2;LRRN1;CCND1;RFX3;SFRP2;NDRG4;SLC8A1;BMP7;BNIP3;SOX2;SOX11;SYT1;SYT4;THBS2;WNT7A;WNT7B;ZBTB16;CXCR4;FZD3;ENC1;HAP1;CACNA2D2;NRXN3;FEZ1;HDAC9
GO:0048489	synaptic vesicle transport	http://amigo.geneontology.org/amigo/term/GO:0048489	115	17	4.04537	4.20234	5.17789e-07	4.40627e-05	773;1808;5864;6616;6857;6860;7476;8618;9783;10497;23025;23208;23513;27445;57586;114088;140730	UNC13B;TRIM9;RIMS4;DPYSL2;UNC13A;SYT11;SCRIB;PCLO;SYT13;RAB3A;SNAP25;SYT1;SYT4;WNT7A;CACNA1A;CADPS;RIMS3
GO:0097480	establishment of synaptic vesicle localization	http://amigo.geneontology.org/amigo/term/GO:0097480	115	17	4.04537	4.20234	5.17789e-07	4.40627e-05	773;1808;5864;6616;6857;6860;7476;8618;9783;10497;23025;23208;23513;27445;57586;114088;140730	UNC13B;TRIM9;RIMS4;DPYSL2;UNC13A;SYT11;SCRIB;PCLO;SYT13;RAB3A;SNAP25;SYT1;SYT4;WNT7A;CACNA1A;CADPS;RIMS3
GO:0099003	vesicle-mediated transport in synapse	http://amigo.geneontology.org/amigo/term/GO:0099003	115	17	4.04537	4.20234	5.17789e-07	4.40627e-05	773;1808;5864;6616;6857;6860;7476;8618;9783;10497;23025;23208;23513;27445;57586;114088;140730	UNC13B;TRIM9;RIMS4;DPYSL2;UNC13A;SYT11;SCRIB;PCLO;SYT13;RAB3A;SNAP25;SYT1;SYT4;WNT7A;CACNA1A;CADPS;RIMS3
GO:0045665	negative regulation of neuron differentiation	http://amigo.geneontology.org/amigo/term/GO:0045665	171	21	6.01528	3.49111	5.96064e-07	5.01783e-05	182;655;1400;1630;1809;1840;2043;2258;2290;2664;3400;5080;6657;6658;7025;8851;22902;23108;28514;54437;374946	CRMP1;DCC;DPYSL3;JAG1;DTX1;EPHA4;FGF13;FOXG1;RUFY3;RAP1GAP2;GDI1;DLL1;ID4;DRAXIN;PAX6;SEMA5B;BMP7;SOX2;SOX3;NR2F1;CDK5R1
GO:0019362	pyridine nucleotide metabolic process	http://amigo.geneontology.org/amigo/term/GO:0019362	104	16	3.65842	4.37347	6.44979e-07	5.31531e-05	226;230;863;2023;2026;2821;3098;3099;5209;5210;5223;5230;5315;7167;23057;54541	ENO1;ENO2;ALDOA;ALDOC;NMNAT2;GPI;HK1;HK2;PFKFB3;PFKFB4;PGAM1;PGK1;PKM;DDIT4;TPI1;CBFA2T3
GO:0046496	nicotinamide nucleotide metabolic process	http://amigo.geneontology.org/amigo/term/GO:0046496	104	16	3.65842	4.37347	6.44979e-07	5.31531e-05	226;230;863;2023;2026;2821;3098;3099;5209;5210;5223;5230;5315;7167;23057;54541	ENO1;ENO2;ALDOA;ALDOC;NMNAT2;GPI;HK1;HK2;PFKFB3;PFKFB4;PGAM1;PGK1;PKM;DDIT4;TPI1;CBFA2T3
GO:0099504	synaptic vesicle cycle	http://amigo.geneontology.org/amigo/term/GO:0099504	106	16	3.72877	4.29096	8.40176e-07	6.85181e-05	773;5864;6616;6857;6860;7476;8618;9783;10497;23025;23208;23513;27445;57586;114088;140730	UNC13B;TRIM9;RIMS4;UNC13A;SYT11;SCRIB;PCLO;SYT13;RAB3A;SNAP25;SYT1;SYT4;WNT7A;CACNA1A;CADPS;RIMS3
GO:0097479	synaptic vesicle localization	http://amigo.geneontology.org/amigo/term/GO:0097479	122	17	4.29161	3.96122	1.21515e-06	9.80766e-05	773;1808;5864;6616;6857;6860;7476;8618;9783;10497;23025;23208;23513;27445;57586;114088;140730	UNC13B;TRIM9;RIMS4;DPYSL2;UNC13A;SYT11;SCRIB;PCLO;SYT13;RAB3A;SNAP25;SYT1;SYT4;WNT7A;CACNA1A;CADPS;RIMS3
GO:0021537	telencephalon development	http://amigo.geneontology.org/amigo/term/GO:0021537	211	23	7.42237	3.09874	1.46174e-06	0.000116775	664;1808;2018;2258;2290;3400;4747;4915;5080;5454;5629;6546;6585;8851;8941;9289;22809;23287;26047;27164;89927;166614;170302	DCLK2;ARX;DPYSL2;EMX2;FGF13;ATF5;FOXG1;AGTPBP1;CNTNAP2;SALL3;ID4;NEFL;NTRK2;PAX6;POU3F2;PROX1;SLC8A1;SLIT1;BNIP3;CDK5R1;CDK5R2;C16orf45;ADGRG1
GO:0014047	glutamate secretion	http://amigo.geneontology.org/amigo/term/GO:0014047	34	9	1.19602	7.52495	1.82001e-06	0.000143928	1808;4915;5864;6616;6857;6860;7200;8541;10497	UNC13B;DPYSL2;NTRK2;RAB3A;SNAP25;SYT1;SYT4;TRH;PPFIA3
GO:0021954	central nervous system neuron development	http://amigo.geneontology.org/amigo/term/GO:0021954	64	12	2.25133	5.33017	1.92584e-06	0.000150774	1630;2043;2290;4133;4915;4929;6585;9201;22809;27164;166614;170302	DCC;DCLK2;ARX;EPHA4;ATF5;FOXG1;SALL3;MAP2;NTRK2;NR4A2;SLIT1;DCLK1
GO:0007389	pattern specification process	http://amigo.geneontology.org/amigo/term/GO:0007389	349	31	12.2768	2.52509	2.04759e-06	0.000158718	655;1952;2018;2290;2297;3516;5015;5080;5100;5991;6423;6781;7026;7476;7477;7545;7547;7704;9289;10252;10297;23237;28514;56033;57216;58524;65009;79192;91355;153572;221833	SPRY1;APC2;IRX2;CELSR2;EMX2;SP8;FOXG1;FOXD1;ARC;DLL1;RBPJ;OTX2;PAX6;PCDH8;BARX1;VANGL2;DMRT3;RFX3;SFRP2;NDRG4;BMP7;STC1;NR2F2;WNT7A;WNT7B;ZIC1;ZIC3;ZBTB16;IRX1;LRP5L;ADGRG1
GO:0010001	glial cell differentiation	http://amigo.geneontology.org/amigo/term/GO:0010001	155	19	5.45245	3.48467	2.11195e-06	0.000162102	664;1840;2043;2596;3400;4137;4915;5080;5453;5454;5604;5803;6657;6659;6664;7852;10810;28514;92737	WASF3;DTX1;EPHA4;GAP43;DLL1;ID4;MAPT;NTRK2;PAX6;POU3F1;POU3F2;MAP2K1;PTPRZ1;BNIP3;SOX2;SOX4;SOX11;CXCR4;DNER
GO:0022603	regulation of anatomical structure morphogenesis	http://amigo.geneontology.org/amigo/term/GO:0022603	798	54	28.0713	1.92367	2.42945e-06	0.000184661	133;226;575;655;664;773;1002;1630;1808;1952;2039;2043;2239;2258;2664;3516;3679;3897;4137;4747;4897;4915;5015;5454;5579;5604;5629;6423;6585;6857;6860;7058;7476;7976;8321;8851;9734;10252;10439;10458;10810;22902;23025;23237;28514;54437;57216;57580;57611;58524;80725;84630;157922;374946	CDH4;SPRY1;OLFM1;BAIAP2;WASF3;ADM;CAMSAP1;DCC;DPYSL2;CELSR2;DMTN;EPHA4;GPC4;FGF13;ALDOA;RUFY3;UNC13A;ARC;GDI1;DLL1;RBPJ;ITGA7;DRAXIN;L1CAM;MAPT;NEFL;NRCAM;NTRK2;OTX2;SEMA5B;POU3F2;PRKCB;MAP2K1;PROX1;VANGL2;ADGRB1;PREX1;ISLR2;DMRT3;SFRP2;BMP7;SLIT1;BNIP3;SYT1;SYT4;THBS2;WNT7A;CACNA1A;FZD3;SRCIN1;FZD1;TTBK1;CDK5R1;HDAC9
GO:0048638	regulation of developmental growth	http://amigo.geneontology.org/amigo/term/GO:0048638	251	25	8.82945	2.83143	2.71061e-06	0.000204051	1002;1630;1808;2258;3516;3897;4137;4897;5454;5629;6423;6857;6860;8614;8851;9150;9254;10439;22902;23025;28514;54437;57611;170302;374946	CDH4;OLFM1;DCC;ARX;DPYSL2;FGF13;RUFY3;UNC13A;DLL1;RBPJ;DRAXIN;L1CAM;MAPT;NRCAM;SEMA5B;POU3F2;PROX1;ISLR2;SFRP2;SYT1;SYT4;STC2;CDK5R1;CTDP1;CACNA2D2
GO:0021697	cerebellar cortex formation	http://amigo.geneontology.org/amigo/term/GO:0021697	20	7	0.703542	9.94966	3.30854e-06	0.000246691	773;5604;5629;6095;7476;23287;28514	AGTPBP1;DLL1;MAP2K1;PROX1;RORA;WNT7A;CACNA1A
GO:0048588	developmental cell growth	http://amigo.geneontology.org/amigo/term/GO:0048588	175	20	6.15599	3.24887	3.43234e-06	0.000253507	1002;1630;1808;2258;3897;4137;4897;6585;6857;6860;8851;9150;9201;10439;22902;23025;23769;54437;57611;374946	CDH4;OLFM1;DCC;DPYSL2;FGF13;RUFY3;UNC13A;FLRT1;DRAXIN;L1CAM;MAPT;NRCAM;SEMA5B;ISLR2;SLIT1;SYT1;SYT4;CDK5R1;CTDP1;DCLK1
GO:0044708	single-organism behavior	http://amigo.geneontology.org/amigo/term/GO:0044708	323	29	11.3622	2.55232	3.5604e-06	0.000260508	18;478;773;1137;2043;2115;2258;2821;3725;4097;4137;4915;4929;5577;5582;5803;6616;6860;7200;7345;7545;9369;10396;23237;26047;58524;65009;84502;116372	ATP8A1;CHRNA4;LYPD1;ABAT;EPHA4;ETV1;FGF13;ARC;CNTNAP2;GPI;JUN;MAFG;MAPT;ATP1A3;NTRK2;NR4A2;PRKAR2B;PRKCG;PTPRZ1;DMRT3;NDRG4;SNAP25;SYT4;TRH;UCHL1;ZIC1;CACNA1A;JPH4;NRXN3
GO:0006733	oxidoreduction coenzyme metabolic process	http://amigo.geneontology.org/amigo/term/GO:0006733	118	16	4.1509	3.85459	3.6027e-06	0.000261162	226;230;863;2023;2026;2821;3098;3099;5209;5210;5223;5230;5315;7167;23057;54541	ENO1;ENO2;ALDOA;ALDOC;NMNAT2;GPI;HK1;HK2;PFKFB3;PFKFB4;PGAM1;PGK1;PKM;DDIT4;TPI1;CBFA2T3
GO:0051093	negative regulation of developmental process	http://amigo.geneontology.org/amigo/term/GO:0051093	629	45	22.1264	2.03377	4.32587e-06	0.000310708	182;268;575;595;655;664;1400;1630;1809;1840;2039;2043;2258;2290;2664;3400;3516;4137;5080;6095;6423;6585;6657;6658;6664;6860;7025;7058;7476;7704;7976;8614;8851;9150;9289;22902;23108;28514;28951;54437;79365;83723;84059;89927;374946	CRMP1;DCC;DPYSL3;JAG1;DTX1;DMTN;EPHA4;FGF13;FOXG1;RUFY3;RAP1GAP2;GDI1;AMH;DLL1;TRIB2;ID4;RBPJ;DRAXIN;MAPT;PAX6;SEMA5B;ADGRB1;CCND1;RORA;SFRP2;BMP7;SLIT1;BNIP3;SOX2;SOX3;SOX11;SYT4;NR2F1;THBS2;WNT7A;ZBTB16;BHLHE41;FZD3;FAM57B;ADGRV1;STC2;CDK5R1;C16orf45;CTDP1;ADGRG1
GO:0046903	secretion	http://amigo.geneontology.org/amigo/term/GO:0046903	814	54	28.6342	1.88586	4.38844e-06	0.000312338	18;133;226;291;595;773;774;1137;1808;2039;2297;2571;3099;3516;4826;4915;5452;5798;5799;5864;5991;6616;6659;6664;6781;6857;6860;7036;7200;7425;7476;7857;8541;8618;8938;8941;9001;9024;9026;9254;9369;9783;10497;23025;23208;23513;27445;29106;57586;65267;80725;114088;140730;387597	UNC13B;CHRNA4;TRIM9;ADM;RIMS4;ABAT;DPYSL2;DMTN;ALDOA;FOXD1;UNC13A;SYT11;SCRIB;GAD1;PCLO;SLC25A4;SCG3;HK2;RBPJ;ILDR2;NNAT;NTRK2;POU2F2;SYT13;PTPRN;PTPRN2;RAB3A;CCND1;RFX3;WNK3;SNAP25;SOX4;SOX11;STC1;SYT1;SYT4;TFR2;TRH;VGF;WNT7A;CACNA1A;CACNA1B;SCG2;SRCIN1;PPFIA3;CADPS;BAIAP3;CDK5R2;HAP1;BRSK2;HIP1R;CACNA2D2;NRXN3;RIMS3
GO:0009605	response to external stimulus	http://amigo.geneontology.org/amigo/term/GO:0009605	1386	80	48.7555	1.64084	4.49572e-06	0.00031709	18;133;440;595;655;664;665;773;1002;1400;1496;1630;1808;1944;2023;2039;2043;2115;2173;2290;2297;2596;2821;3164;3485;3516;3725;3798;3800;3897;4684;4897;4929;4953;5015;5080;5187;5315;5582;5604;5629;5806;6095;6423;6546;6585;6781;7425;7852;7857;7976;8553;8614;8851;9094;9201;9369;9638;10318;10381;10458;10497;10570;23114;23208;23513;26047;27344;51428;54437;54541;56896;57162;57216;57580;58528;170302;374…	CDH4;TNIP1;TUBB3;BAIAP2;UNC13B;DPYSL4;ADM;CRMP1;CTNNA2;DCC;ARX;ABAT;DPYSL2;EFNA3;ENO1;DMTN;EPHA4;ETV1;FABP7;FOXG1;FOXD1;NFASC;SYT11;SCRIB;GAP43;CNTNAP2;PCSK1N;GPI;NR4A1;IGFBP2;RBPJ;JUN;DRAXIN;KIF5A;KIF5C;BTBD17;L1CAM;ASNS;NCAM1;NRCAM;NR4A2;RNF165;ODC1;OTX2;PAX6;DDX41;PER1;PKM;SEMA5B;DDIT4;PRKCG;MAP2K1;PROX1;DPYSL5;PELI1;VANGL2;PREX1;PTX3;RRAGD;CCND1;RORA;SFRP2;SLC8A1;BMP7;SLIT1;BNIP3;BNIP3L;STC1;…
GO:0010720	positive regulation of cell development	http://amigo.geneontology.org/amigo/term/GO:0010720	382	32	13.4377	2.38137	4.87175e-06	0.000340544	655;1002;1809;2039;2042;2043;2290;3897;4137;4747;4897;4915;5080;5526;5604;5629;5991;6664;6857;6860;7852;7976;8507;9001;9638;10458;22902;23025;57580;57611;65009;440730	CDH4;BAIAP2;DPYSL3;DMTN;EPHA3;EPHA4;FOXG1;RUFY3;UNC13A;L1CAM;MAPT;TRIM67;NEFL;NRCAM;NTRK2;PAX6;PPP2R5B;MAP2K1;PROX1;PREX1;ISLR2;RFX3;NDRG4;BMP7;SOX11;SYT1;SYT4;CXCR4;FZD3;ENC1;HAP1;FEZ1
GO:0072070	loop of Henle development	http://amigo.geneontology.org/amigo/term/GO:0072070	9	5	0.316594	15.7931	5.90148e-06	0.000408874	182;7477;28514;79192;153572	IRX2;JAG1;DLL1;WNT7B;IRX1
GO:0046717	acid secretion	http://amigo.geneontology.org/amigo/term/GO:0046717	71	12	2.49757	4.80466	6.00682e-06	0.000412521	18;773;1808;4915;5864;6616;6857;6860;7200;8541;9026;10497	UNC13B;ABAT;DPYSL2;NTRK2;RAB3A;SNAP25;SYT1;SYT4;TRH;CACNA1A;PPFIA3;HIP1R
GO:1990138	neuron projection extension	http://amigo.geneontology.org/amigo/term/GO:1990138	137	17	4.81926	3.52751	6.14176e-06	0.00041697	1002;1808;3897;4137;4897;6585;6857;6860;8851;9201;10439;22902;23025;23769;54437;57611;374946	CDH4;OLFM1;DPYSL2;RUFY3;UNC13A;FLRT1;DRAXIN;L1CAM;MAPT;NRCAM;SEMA5B;ISLR2;SLIT1;SYT1;SYT4;CDK5R1;DCLK1
GO:0021987	cerebral cortex development	http://amigo.geneontology.org/amigo/term/GO:0021987	96	14	3.377	4.14569	6.17813e-06	0.00041697	664;2018;2258;2290;4747;4915;5080;5454;8851;8941;9289;26047;89927;170302	ARX;EMX2;FGF13;FOXG1;CNTNAP2;NEFL;NTRK2;PAX6;POU3F2;BNIP3;CDK5R1;CDK5R2;C16orf45;ADGRG1
GO:0017158	regulation of calcium ion-dependent exocytosis	http://amigo.geneontology.org/amigo/term/GO:0017158	60	11	2.11063	5.21172	6.50081e-06	0.000434999	773;5864;6857;6860;8941;9783;10497;23208;57586;114088;140730	UNC13B;TRIM9;RIMS4;SYT11;SYT13;RAB3A;SYT1;SYT4;CACNA1A;CDK5R2;RIMS3
GO:0051128	regulation of cellular component organization	http://amigo.geneontology.org/amigo/term/GO:0051128	1942	103	68.3139	1.50775	6.70386e-06	0.000444784	119;226;575;655;664;665;773;1002;1400;1496;1630;1808;1809;2023;2039;2042;2043;2258;2596;2664;2786;2823;2824;3099;3300;3485;3679;3725;3897;4137;4747;4897;4915;5454;5526;5582;5604;5629;5806;5864;6423;6585;6616;6857;6860;7025;7036;7058;7476;7532;8507;8851;8996;9001;9026;9094;9150;9369;9638;9892;10297;10396;10439;10458;10497;10810;22809;22843;22902;23025;23108;23208;23237;23255;23769;26355;28514;5086…	CDH4;APC2;ATP8A1;OLFM1;BAIAP2;UNC13B;WASF3;TRIM9;LYPD1;ADD2;CRMP1;CTNNA2;CAMSAP1;DCC;DPYSL2;DPYSL3;ENO1;DMTN;EPHA3;EPHA4;FGF13;ALDOA;ATF5;PPM1E;RUFY3;UNC13A;RAP1GAP2;SYT11;ARC;MTCL1;FLRT1;GAP43;FAM162A;GDI1;GNG4;GPM6A;GPM6B;DLL1;HK2;DNAJB2;IGFBPL1;IGFBP2;ITGA7;JUN;DRAXIN;L1CAM;MAPT;TRIM67;NEFL;NRCAM;NTRK2;STMN3;TAF9B;SEMA5B;POU3F2;PPP2R5B;KDM3A;PRKCG;MAP2K1;PROX1;PDXP;VANGL2;ADGRB1;IGSF9;PREX1;IS…
GO:0048172	regulation of short-term neuronal synaptic plasticity	http://amigo.geneontology.org/amigo/term/GO:0048172	15	6	0.527656	11.371	6.99327e-06	0.000460086	5864;6855;6860;8541;10497;23025	UNC13B;UNC13A;RAB3A;SYP;SYT4;PPFIA3
GO:0045596	negative regulation of cell differentiation	http://amigo.geneontology.org/amigo/term/GO:0045596	484	37	17.0257	2.17318	7.4043e-06	0.000483069	182;595;655;1400;1630;1809;1840;2039;2043;2258;2290;2664;3400;3516;5080;6095;6423;6657;6658;6664;6860;7025;7476;7704;8851;9150;9289;22902;23108;28514;28951;54437;79365;83723;84059;89927;374946	CRMP1;DCC;DPYSL3;JAG1;DTX1;DMTN;EPHA4;FGF13;FOXG1;RUFY3;RAP1GAP2;GDI1;DLL1;TRIB2;ID4;RBPJ;DRAXIN;PAX6;SEMA5B;CCND1;RORA;SFRP2;BMP7;SOX2;SOX3;SOX11;SYT4;NR2F1;WNT7A;ZBTB16;BHLHE41;FAM57B;ADGRV1;CDK5R1;C16orf45;CTDP1;ADGRG1
GO:0032940	secretion by cell	http://amigo.geneontology.org/amigo/term/GO:0032940	725	49	25.5034	1.92131	7.67311e-06	0.000496469	18;133;226;291;773;774;1137;1808;2039;2297;2571;3516;4826;4915;5452;5798;5799;5864;5991;6616;6659;6664;6857;6860;7036;7200;7425;7476;7857;8541;8618;8938;8941;9001;9024;9254;9369;9783;10497;23025;23208;23513;27445;29106;57586;80725;114088;140730;387597	UNC13B;CHRNA4;TRIM9;ADM;RIMS4;ABAT;DPYSL2;DMTN;ALDOA;FOXD1;UNC13A;SYT11;SCRIB;GAD1;PCLO;SLC25A4;SCG3;RBPJ;ILDR2;NNAT;NTRK2;POU2F2;SYT13;PTPRN;PTPRN2;RAB3A;RFX3;SNAP25;SOX4;SOX11;SYT1;SYT4;TFR2;TRH;VGF;WNT7A;CACNA1A;CACNA1B;SCG2;SRCIN1;PPFIA3;CADPS;BAIAP3;CDK5R2;HAP1;BRSK2;CACNA2D2;NRXN3;RIMS3
GO:0050877	neurological system process	http://amigo.geneontology.org/amigo/term/GO:0050877	584	42	20.5434	2.04445	8.09296e-06	0.000519342	478;773;1137;1496;2173;2258;2562;2821;3725;4137;4747;4897;4915;5080;5577;5582;5803;5864;6509;6616;6860;7345;7546;9094;9369;10265;10396;10810;23114;23237;23287;26047;51308;54437;55800;58524;59284;64072;65009;83715;84059;84502	IRX5;ATP8A1;WASF3;CHRNA4;CTNNA2;FABP7;FGF13;NFASC;ARC;AGTPBP1;GABRB3;CNTNAP2;GPI;JUN;MAPT;NEFL;ATP1A3;NRCAM;NTRK2;PAX6;REEP2;SEMA5B;PRKAR2B;SCN3B;PRKCG;PTPRZ1;DMRT3;RAB3A;CACNG7;CDH23;NDRG4;SLC1A4;SNAP25;SYT4;UCHL1;ZIC2;CACNA1A;ESPN;ADGRV1;JPH4;UNC119;NRXN3
GO:0050769	positive regulation of neurogenesis	http://amigo.geneontology.org/amigo/term/GO:0050769	337	29	11.8547	2.44629	8.16432e-06	0.000519662	655;1002;1809;2042;2043;2290;3897;4137;4747;4897;4915;5080;5526;5604;5629;6664;6857;6860;7852;7976;8507;9001;9638;10458;22902;23025;57611;65009;440730	CDH4;BAIAP2;DPYSL3;EPHA3;EPHA4;FOXG1;RUFY3;UNC13A;L1CAM;MAPT;TRIM67;NEFL;NRCAM;NTRK2;PAX6;PPP2R5B;MAP2K1;PROX1;ISLR2;NDRG4;BMP7;SOX11;SYT1;SYT4;CXCR4;FZD3;ENC1;HAP1;FEZ1
GO:0050804	modulation of synaptic transmission	http://amigo.geneontology.org/amigo/term/GO:0050804	234	23	8.23144	2.79416	8.4824e-06	0.000535554	18;773;4684;4915;5864;6616;6855;6857;6860;7425;7476;7532;8541;9001;9254;9783;10458;10497;23025;23208;23237;84502;140730	BAIAP2;UNC13B;RIMS4;ABAT;UNC13A;SYT11;ARC;NCAM1;NTRK2;RAB3A;SNAP25;SYP;SYT1;SYT4;VGF;WNT7A;YWHAG;CACNA1A;JPH4;PPFIA3;HAP1;CACNA2D2;RIMS3
GO:0003002	regionalization	http://amigo.geneontology.org/amigo/term/GO:0003002	268	25	9.42746	2.65183	8.69971e-06	0.00054488	1952;2018;2290;2297;3516;5015;5080;5100;6423;7026;7476;7477;7547;7704;9289;10252;23237;28514;56033;57216;58524;79192;91355;153572;221833	SPRY1;IRX2;CELSR2;EMX2;SP8;FOXG1;FOXD1;ARC;DLL1;RBPJ;OTX2;PAX6;PCDH8;BARX1;VANGL2;DMRT3;SFRP2;NR2F2;WNT7A;WNT7B;ZIC3;ZBTB16;IRX1;LRP5L;ADGRG1
GO:0007626	locomotory behavior	http://amigo.geneontology.org/amigo/term/GO:0007626	156	18	5.48763	3.28011	9.2409e-06	0.000574183	18;321;478;773;774;1137;2043;2775;4929;6616;7200;7345;7545;57561;58524;64072;83715;148523	CHRNA4;CIART;ABAT;EPHA4;GNAO1;APBA2;ATP1A3;NR4A2;ARRDC3;DMRT3;CDH23;SNAP25;TRH;UCHL1;ZIC1;CACNA1A;CACNA1B;ESPN
GO:0061351	neural precursor cell proliferation	http://amigo.geneontology.org/amigo/term/GO:0061351	113	15	3.97501	3.77357	9.44284e-06	0.00058211	2018;2173;2258;2290;3400;5080;5454;5629;5803;6095;7476;7976;9289;22809;170302	ARX;EMX2;FABP7;FGF13;ATF5;FOXG1;ID4;PAX6;POU3F2;PROX1;PTPRZ1;RORA;WNT7A;FZD3;ADGRG1
GO:0021543	pallium development	http://amigo.geneontology.org/amigo/term/GO:0021543	143	17	5.03033	3.3795	1.0972e-05	0.000671093	664;2018;2258;2290;3400;4747;4915;5080;5454;5629;8851;8941;9289;26047;89927;166614;170302	DCLK2;ARX;EMX2;FGF13;FOXG1;CNTNAP2;ID4;NEFL;NTRK2;PAX6;POU3F2;PROX1;BNIP3;CDK5R1;CDK5R2;C16orf45;ADGRG1
GO:0007416	synapse assembly	http://amigo.geneontology.org/amigo/term/GO:0007416	129	16	4.53785	3.5259	1.15651e-05	0.000701884	575;773;2823;4897;4915;6585;7058;7476;8321;8927;9369;9806;23769;27445;57633;92737	FLRT1;PCLO;GPM6A;NRCAM;NTRK2;ADGRB1;LRRN1;SLIT1;THBS2;WNT7A;CACNA1A;FZD1;BSN;DNER;NRXN3;SPOCK2
GO:0045666	positive regulation of neuron differentiation	http://amigo.geneontology.org/amigo/term/GO:0045666	273	25	9.60335	2.60326	1.1996e-05	0.000722434	655;1002;1809;2042;2043;2290;3897;4137;4747;4897;4915;5526;5604;5629;6664;6857;6860;8507;9638;10458;22902;23025;57611;65009;440730	CDH4;BAIAP2;DPYSL3;EPHA3;EPHA4;FOXG1;RUFY3;UNC13A;L1CAM;MAPT;TRIM67;NEFL;NRCAM;NTRK2;PPP2R5B;MAP2K1;PROX1;ISLR2;NDRG4;BMP7;SOX11;SYT1;SYT4;ENC1;FEZ1
GO:0071456	cellular response to hypoxia	http://amigo.geneontology.org/amigo/term/GO:0071456	117	15	4.11572	3.64456	1.44868e-05	0.000865778	655;664;665;3516;5163;5165;6095;6546;6781;8614;10525;26355;30001;56776;112399	HYOU1;EGLN3;FAM162A;ERO1A;RBPJ;PDK1;PDK3;FMN2;RORA;SLC8A1;BMP7;BNIP3;BNIP3L;STC1;STC2
GO:0010976	positive regulation of neuron projection development	http://amigo.geneontology.org/amigo/term/GO:0010976	209	21	7.35201	2.85636	1.49387e-05	0.00088602	655;1002;1809;2042;2043;3897;4137;4747;4915;5526;5604;6857;6860;8507;9638;10458;22902;23025;57611;65009;440730	CDH4;BAIAP2;DPYSL3;EPHA3;EPHA4;RUFY3;UNC13A;L1CAM;MAPT;TRIM67;NEFL;NTRK2;PPP2R5B;MAP2K1;ISLR2;NDRG4;BMP7;SYT1;SYT4;ENC1;FEZ1
GO:0051240	positive regulation of multicellular organismal process	http://amigo.geneontology.org/amigo/term/GO:0051240	1096	65	38.5541	1.68594	1.78049e-05	0.00104047	18;133;182;575;595;655;1002;1809;2039;2042;2043;2290;2297;2824;3400;3516;3725;3897;4137;4747;4897;4915;5015;5080;5454;5526;5579;5604;5629;5991;6095;6423;6546;6664;6857;6860;7058;7476;7477;7704;7852;7976;8507;9001;9254;9369;9638;9734;10252;10439;10458;10810;22902;23025;23769;28514;29923;51428;55800;57162;57611;57633;65009;170302;440730	CDH4;SPRY1;OLFM1;BAIAP2;WASF3;ADM;ARX;ABAT;DPYSL3;JAG1;DMTN;EPHA3;EPHA4;FOXG1;RUFY3;FOXD1;UNC13A;FLRT1;GPM6B;DLL1;HILPDA;ID4;RBPJ;JUN;L1CAM;MAPT;TRIM67;NEFL;NRCAM;NTRK2;OTX2;PAX6;DDX41;POU3F2;PPP2R5B;PRKCB;SCN3B;MAP2K1;PROX1;PELI1;ADGRB1;ISLR2;LRRN1;CCND1;RFX3;RORA;SFRP2;NDRG4;SLC8A1;BMP7;SOX11;SYT1;SYT4;THBS2;WNT7A;WNT7B;ZBTB16;CXCR4;FZD3;ENC1;HAP1;CACNA2D2;NRXN3;FEZ1;HDAC9
GO:0044724	single-organism carbohydrate catabolic process	http://amigo.geneontology.org/amigo/term/GO:0044724	119	15	4.18607	3.58331	1.78086e-05	0.00104047	226;230;863;2023;2026;2821;3098;3099;5209;5210;5223;5230;5315;7167;54541	ENO1;ENO2;ALDOA;ALDOC;GPI;HK1;HK2;PFKFB3;PFKFB4;PGAM1;PGK1;PKM;DDIT4;TPI1;CBFA2T3
GO:0021510	spinal cord development	http://amigo.geneontology.org/amigo/term/GO:0021510	80	12	2.81417	4.26414	2.12294e-05	0.00123115	773;1630;1808;4747;5080;5629;6659;6664;7545;28514;58524;374946	DCC;DPYSL2;DLL1;DRAXIN;NEFL;PAX6;PROX1;DMRT3;SOX4;SOX11;ZIC1;CACNA1A
GO:0060839	endothelial cell fate commitment	http://amigo.geneontology.org/amigo/term/GO:0060839	6	4	0.211063	18.9517	2.1418e-05	0.00123295	3516;5629;7026;28514	DLL1;RBPJ;PROX1;NR2F2
GO:0021885	forebrain cell migration	http://amigo.geneontology.org/amigo/term/GO:0021885	56	10	1.96992	5.07635	2.18235e-05	0.00124712	2018;2258;2290;5454;6585;8851;8941;9289;89927;170302	ARX;EMX2;FGF13;FOXG1;POU3F2;SLIT1;CDK5R1;CDK5R2;C16orf45;ADGRG1
GO:0006865	amino acid transport	http://amigo.geneontology.org/amigo/term/GO:0006865	107	14	3.76395	3.7195	2.2073e-05	0.00125224	18;773;1808;4915;5864;6509;6535;6616;6857;6860;7200;8541;10497;347735	UNC13B;ABAT;DPYSL2;SERINC2;NTRK2;RAB3A;SLC1A4;SLC6A8;SNAP25;SYT1;SYT4;TRH;CACNA1A;PPFIA3
GO:0030902	hindbrain development	http://amigo.geneontology.org/amigo/term/GO:0030902	122	15	4.29161	3.4952	2.40569e-05	0.00134529	18;655;773;1496;5604;5629;6095;7476;8851;8941;9001;22809;23287;23513;28514	CTNNA2;ABAT;ATF5;AGTPBP1;SCRIB;DLL1;MAP2K1;PROX1;RORA;BMP7;WNT7A;CACNA1A;CDK5R1;CDK5R2;HAP1
GO:0036294	cellular response to decreased oxygen levels	http://amigo.geneontology.org/amigo/term/GO:0036294	122	15	4.29161	3.4952	2.40569e-05	0.00134529	655;664;665;3516;5163;5165;6095;6546;6781;8614;10525;26355;30001;56776;112399	HYOU1;EGLN3;FAM162A;ERO1A;RBPJ;PDK1;PDK3;FMN2;RORA;SLC8A1;BMP7;BNIP3;BNIP3L;STC1;STC2
GO:0061387	regulation of extent of cell growth	http://amigo.geneontology.org/amigo/term/GO:0061387	95	13	3.34182	3.89009	2.66472e-05	0.00147958	1002;1630;1808;2258;3897;4137;4897;8851;10439;22902;54437;57611;374946	CDH4;OLFM1;DCC;DPYSL2;FGF13;RUFY3;DRAXIN;L1CAM;MAPT;NRCAM;SEMA5B;ISLR2;CDK5R1
GO:0016052	carbohydrate catabolic process	http://amigo.geneontology.org/amigo/term/GO:0016052	125	15	4.39714	3.41131	3.2167e-05	0.00177349	226;230;863;2023;2026;2821;3098;3099;5209;5210;5223;5230;5315;7167;54541	ENO1;ENO2;ALDOA;ALDOC;GPI;HK1;HK2;PFKFB3;PFKFB4;PGAM1;PGK1;PKM;DDIT4;TPI1;CBFA2T3
GO:0031346	positive regulation of cell projection organization	http://amigo.geneontology.org/amigo/term/GO:0031346	274	24	9.63852	2.49001	3.71352e-05	0.00203309	655;1002;1809;2042;2043;2823;3897;4137;4747;4915;5526;5604;6857;6860;8507;9001;9638;10458;22902;23025;57611;65009;83715;440730	CDH4;BAIAP2;DPYSL3;EPHA3;EPHA4;RUFY3;UNC13A;GPM6A;L1CAM;MAPT;TRIM67;NEFL;NTRK2;PPP2R5B;MAP2K1;ISLR2;NDRG4;BMP7;SYT1;SYT4;ESPN;ENC1;HAP1;FEZ1
GO:0021696	cerebellar cortex morphogenesis	http://amigo.geneontology.org/amigo/term/GO:0021696	28	7	0.984959	7.1069	3.95807e-05	0.00215192	773;5604;5629;6095;7476;23287;28514	AGTPBP1;DLL1;MAP2K1;PROX1;RORA;WNT7A;CACNA1A
GO:0070997	neuron death	http://amigo.geneontology.org/amigo/term/GO:0070997	258	23	9.07569	2.53424	4.09009e-05	0.00220837	664;773;1271;1630;2562;2821;3725;4137;4747;4915;4929;5582;6620;8321;8851;10525;10570;23321;26355;27324;54541;112399;374946	HYOU1;DPYSL4;EGLN3;CNTFR;DCC;TRIM2;GABRB3;FAM162A;TOX3;GPI;JUN;DRAXIN;MAPT;NEFL;NTRK2;NR4A2;DDIT4;PRKCG;SNCB;BNIP3;CACNA1A;FZD1;CDK5R1
GO:0042490	mechanoreceptor differentiation	http://amigo.geneontology.org/amigo/term/GO:0042490	49	9	1.72368	5.22139	4.46214e-05	0.00239275	182;2562;3516;4610;4915;23513;28514;57216;64072	JAG1;SCRIB;GABRB3;DLL1;RBPJ;MYCL;NTRK2;VANGL2;CDH23
GO:0071453	cellular response to oxygen levels	http://amigo.geneontology.org/amigo/term/GO:0071453	129	15	4.53785	3.30553	4.6679e-05	0.00248605	655;664;665;3516;5163;5165;6095;6546;6781;8614;10525;26355;30001;56776;112399	HYOU1;EGLN3;FAM162A;ERO1A;RBPJ;PDK1;PDK3;FMN2;RORA;SLC8A1;BMP7;BNIP3;BNIP3L;STC1;STC2
GO:0022037	metencephalon development	http://amigo.geneontology.org/amigo/term/GO:0022037	87	12	3.06041	3.92105	5.004e-05	0.00264705	18;773;5604;5629;6095;7476;8851;8941;9001;23287;23513;28514	ABAT;AGTPBP1;SCRIB;DLL1;MAP2K1;PROX1;RORA;WNT7A;CACNA1A;CDK5R1;CDK5R2;HAP1
GO:0021795	cerebral cortex cell migration	http://amigo.geneontology.org/amigo/term/GO:0021795	39	8	1.37191	5.8313	5.17865e-05	0.00272105	2258;2290;5454;8851;8941;9289;89927;170302	ARX;FGF13;FOXG1;POU3F2;CDK5R1;CDK5R2;C16orf45;ADGRG1
GO:0021761	limbic system development	http://amigo.geneontology.org/amigo/term/GO:0021761	88	12	3.09558	3.87649	5.61311e-05	0.00292967	2018;2258;3400;4747;5454;5629;6658;8851;8941;9001;26047;166614	DCLK2;EMX2;FGF13;CNTNAP2;ID4;NEFL;POU3F2;PROX1;SOX3;CDK5R1;CDK5R2;HAP1
GO:0006006	glucose metabolic process	http://amigo.geneontology.org/amigo/term/GO:0006006	163	17	5.73387	2.96484	6.04445e-05	0.0031339	226;230;773;2023;2026;2821;3098;3099;5163;5165;5209;5210;5223;5230;5315;6095;7167	ENO1;ENO2;ALDOA;ALDOC;GPI;HK1;HK2;PDK1;PDK3;PFKFB3;PFKFB4;PGAM1;PGK1;PKM;RORA;TPI1;CACNA1A
GO:0040007	growth	http://amigo.geneontology.org/amigo/term/GO:0040007	786	49	27.6492	1.7722	6.31795e-05	0.00325416	133;268;321;655;773;1002;1630;1808;2023;2258;2596;2786;3485;3516;3897;4137;4897;5315;5454;5629;6423;6585;6657;6781;6857;6860;7476;7477;8614;8851;9150;9201;9254;10252;10439;22809;22902;23025;23769;28514;51616;54437;57216;57611;65009;155066;170302;347252;374946	CDH4;SPRY1;OLFM1;ADM;ATP6V0E2;DCC;ARX;DPYSL2;ENO1;FGF13;ATF5;RUFY3;UNC13A;FLRT1;GAP43;AMH;GNG4;DLL1;APBA2;IGFBPL1;IGFBP2;RBPJ;DRAXIN;L1CAM;MAPT;NRCAM;TAF9B;PKM;SEMA5B;POU3F2;PROX1;VANGL2;ISLR2;SFRP2;NDRG4;BMP7;SLIT1;SOX2;STC1;SYT1;SYT4;WNT7A;WNT7B;CACNA1A;STC2;CDK5R1;CTDP1;DCLK1;CACNA2D2
GO:0003008	system process	http://amigo.geneontology.org/amigo/term/GO:0003008	1120	64	39.3984	1.62443	6.44619e-05	0.00329851	18;108;133;226;478;773;774;1137;1496;1837;2006;2173;2258;2297;2562;2775;2821;3725;4137;4747;4897;4915;5080;5577;5582;5803;5864;6509;6535;6546;6616;6781;6860;7026;7345;7546;8996;9026;9094;9150;9254;9369;9427;10265;10396;10810;23114;23237;23287;26047;28514;51308;54437;55800;58524;59284;64072;65009;65267;83715;83988;84059;84502;143282	IRX5;ATP8A1;ADCY2;WASF3;CHRNA4;ADM;FGFBP3;CTNNA2;ABAT;DTNA;ELN;FABP7;FGF13;ALDOA;FOXD1;NFASC;ARC;AGTPBP1;GABRB3;CNTNAP2;GNAO1;GPI;DLL1;JUN;MAPT;NEFL;ATP1A3;NRCAM;NTRK2;PAX6;REEP2;SEMA5B;PRKAR2B;SCN3B;PRKCG;PTPRZ1;DMRT3;RAB3A;CACNG7;CDH23;NDRG4;SLC1A4;WNK3;SLC6A8;SLC8A1;SNAP25;STC1;SYT4;NR2F2;UCHL1;ZIC2;CACNA1A;CACNA1B;ESPN;NCALD;ADGRV1;JPH4;NOL3;HIP1R;UNC119;CTDP1;CACNA2D2;NRXN3;ECEL1
GO:0008038	neuron recognition	http://amigo.geneontology.org/amigo/term/GO:0008038	31	7	1.09049	6.41913	8.02269e-05	0.00407855	2042;2043;2290;2596;4897;8851;26047	EPHA3;EPHA4;FOXG1;GAP43;CNTNAP2;NRCAM;CDK5R1
GO:0006835	dicarboxylic acid transport	http://amigo.geneontology.org/amigo/term/GO:0006835	65	10	2.28651	4.37347	8.27089e-05	0.0041776	18;1808;4915;5864;6616;6857;6860;7200;8541;10497	UNC13B;ABAT;DPYSL2;NTRK2;RAB3A;SNAP25;SYT1;SYT4;TRH;PPFIA3
GO:0022029	telencephalon cell migration	http://amigo.geneontology.org/amigo/term/GO:0022029	53	9	1.86439	4.82733	8.49799e-05	0.00423763	2258;2290;5454;6585;8851;8941;9289;89927;170302	ARX;FGF13;FOXG1;POU3F2;SLIT1;CDK5R1;CDK5R2;C16orf45;ADGRG1
GO:0051588	regulation of neurotransmitter transport	http://amigo.geneontology.org/amigo/term/GO:0051588	53	9	1.86439	4.82733	8.49799e-05	0.00423763	773;2824;5864;6860;9783;10497;23025;23208;140730	UNC13B;RIMS4;UNC13A;SYT11;GPM6B;RAB3A;SYT4;CACNA1A;RIMS3
GO:0048675	axon extension	http://amigo.geneontology.org/amigo/term/GO:0048675	106	13	3.72877	3.4864	8.55774e-05	0.00424041	1002;1808;3897;4137;4897;6585;8851;9201;10439;22902;54437;57611;374946	CDH4;OLFM1;DPYSL2;RUFY3;DRAXIN;L1CAM;MAPT;NRCAM;SEMA5B;ISLR2;SLIT1;CDK5R1;DCLK1
GO:0048791	calcium ion-regulated exocytosis of neurotransmitter	http://amigo.geneontology.org/amigo/term/GO:0048791	32	7	1.12567	6.21853	9.96129e-05	0.00490484	773;6857;6860;9783;23208;57586;140730	RIMS4;SYT11;SYT13;SYT1;SYT4;CACNA1A;RIMS3
GO:0021549	cerebellum development	http://amigo.geneontology.org/amigo/term/GO:0021549	80	11	2.81417	3.90879	0.000105623	0.00516827	18;773;5604;5629;6095;7476;8851;8941;9001;23287;28514	ABAT;AGTPBP1;DLL1;MAP2K1;PROX1;RORA;WNT7A;CACNA1A;CDK5R1;CDK5R2;HAP1
GO:0016358	dendrite development	http://amigo.geneontology.org/amigo/term/GO:0016358	171	17	6.01528	2.82613	0.000109998	0.00534892	655;773;1496;1501;1630;1952;2043;4133;4135;7476;8851;9201;10458;23769;57549;57580;80725	BAIAP2;CTNNA2;CTNND2;DCC;CELSR2;EPHA4;FLRT1;MAP2;MAP6;IGSF9;PREX1;BMP7;WNT7A;CACNA1A;SRCIN1;CDK5R1;DCLK1
GO:0048167	regulation of synaptic plasticity	http://amigo.geneontology.org/amigo/term/GO:0048167	124	14	4.36196	3.20957	0.000114627	0.00553958	4684;4915;5864;6616;6855;6860;7425;7532;8541;10458;10497;23025;23237;84502	BAIAP2;UNC13B;UNC13A;ARC;NCAM1;NTRK2;RAB3A;SNAP25;SYP;SYT4;VGF;YWHAG;JPH4;PPFIA3
GO:0072148	epithelial cell fate commitment	http://amigo.geneontology.org/amigo/term/GO:0072148	15	5	0.527656	9.47586	0.000118004	0.0056678	3516;5629;7026;28514;170302	ARX;DLL1;RBPJ;PROX1;NR2F2
GO:0021587	cerebellum morphogenesis	http://amigo.geneontology.org/amigo/term/GO:0021587	33	7	1.16084	6.03009	0.000122645	0.00585479	773;5604;5629;6095;7476;23287;28514	AGTPBP1;DLL1;MAP2K1;PROX1;RORA;WNT7A;CACNA1A
GO:0046928	regulation of neurotransmitter secretion	http://amigo.geneontology.org/amigo/term/GO:0046928	44	8	1.54779	5.16865	0.000127878	0.00606762	773;5864;6860;9783;10497;23025;23208;140730	UNC13B;RIMS4;UNC13A;SYT11;RAB3A;SYT4;CACNA1A;RIMS3
GO:0051402	neuron apoptotic process	http://amigo.geneontology.org/amigo/term/GO:0051402	190	18	6.68365	2.69314	0.000129454	0.0061054	664;773;1271;2562;2821;3725;4747;4915;4929;5582;6620;8851;10525;23321;26355;27324;112399;374946	HYOU1;EGLN3;CNTFR;TRIM2;GABRB3;FAM162A;TOX3;GPI;JUN;DRAXIN;NEFL;NTRK2;NR4A2;PRKCG;SNCB;BNIP3;CACNA1A;CDK5R1
GO:0030516	regulation of axon extension	http://amigo.geneontology.org/amigo/term/GO:0030516	82	11	2.88452	3.81346	0.000132531	0.00621307	1002;1808;3897;4137;4897;8851;10439;22902;54437;57611;374946	CDH4;OLFM1;DPYSL2;RUFY3;DRAXIN;L1CAM;MAPT;NRCAM;SEMA5B;ISLR2;CDK5R1
GO:0051186	cofactor metabolic process	http://amigo.geneontology.org/amigo/term/GO:0051186	316	25	11.116	2.24902	0.000134511	0.00626838	226;230;863;2023;2026;2821;3098;3099;5163;5165;5209;5210;5223;5230;5315;6319;6472;7167;10058;23057;54541;57026;79966;81689;200205	ABCB6;IBA57;ENO1;ENO2;ALDOA;ALDOC;NMNAT2;GPI;HK1;HK2;PDK1;PDK3;PFKFB3;PFKFB4;PGAM1;PGK1;PKM;DDIT4;PDXP;SCD;SHMT2;TPI1;SCD5;ISCA1;CBFA2T3
GO:0045597	positive regulation of cell differentiation	http://amigo.geneontology.org/amigo/term/GO:0045597	681	43	23.9556	1.79499	0.000137076	0.0063501	133;182;655;1002;1496;1809;2039;2042;2043;2290;3400;3516;3725;3897;4137;4747;4897;4915;5080;5526;5604;5629;5991;6423;6657;6664;6857;6860;7477;7704;7852;7976;8507;9001;9638;10439;10458;22902;23025;57580;57611;65009;440730	CDH4;OLFM1;BAIAP2;ADM;CTNNA2;DPYSL3;JAG1;DMTN;EPHA3;EPHA4;FOXG1;RUFY3;UNC13A;ID4;RBPJ;JUN;L1CAM;MAPT;TRIM67;NEFL;NRCAM;NTRK2;PAX6;PPP2R5B;MAP2K1;PROX1;PREX1;ISLR2;RFX3;SFRP2;NDRG4;BMP7;SOX2;SOX11;SYT1;SYT4;WNT7B;ZBTB16;CXCR4;FZD3;ENC1;HAP1;FEZ1
GO:0045165	cell fate commitment	http://amigo.geneontology.org/amigo/term/GO:0045165	191	18	6.71883	2.67904	0.000138389	0.00637323	182;2258;2290;2596;3516;5080;5629;6095;6423;6657;7026;7476;7477;10297;25925;28514;58524;170302	APC2;ARX;JAG1;FGF13;FOXG1;ZNF521;GAP43;DLL1;RBPJ;PAX6;PROX1;DMRT3;RORA;SFRP2;SOX2;NR2F2;WNT7A;WNT7B
GO:0007628	adult walking behavior	http://amigo.geneontology.org/amigo/term/GO:0007628	24	6	0.84425	7.1069	0.00014361	0.00657497	773;2043;7200;7345;7545;58524	EPHA4;DMRT3;TRH;UCHL1;ZIC1;CACNA1A
GO:0032879	regulation of localization	http://amigo.geneontology.org/amigo/term/GO:0032879	1943	97	68.3491	1.41918	0.000149019	0.00678297	18;182;291;655;665;773;774;1137;1602;1808;1809;2039;2258;2664;2775;2824;3099;3725;3755;3785;4137;4601;4826;5080;5187;5579;5582;5604;5629;5806;5864;5991;6423;6546;6616;6659;6664;6781;6857;6860;7026;7036;7200;7476;7532;7545;7803;7852;8321;8614;8851;8941;8996;9001;9024;9026;9094;9201;9254;9289;9734;9783;9806;9892;9901;10297;10396;10497;22902;23025;23208;23237;23255;27445;28514;29923;30001;51308;5443…	APC2;ATP8A1;UNC13B;CHRNA4;TRIM9;LYPD1;RIMS4;DACH1;DCLK2;ABAT;DPYSL2;DPYSL3;JAG1;DMTN;FGF13;RUFY3;UNC13A;SYT11;ARC;MTCL1;GDI1;PCLO;GNAO1;GPM6B;DLL1;SLC25A4;HILPDA;ERO1A;HK2;JUN;KCNG1;KCNQ2;MAPT;MXI1;NNAT;PAX6;REEP2;PER1;SEMA5B;PRKCB;SCN3B;PRKCG;MAP2K1;PROX1;TTYH1;XPO5;PREX1;SYT13;PTX3;RAB3A;CACNG7;RFX3;SFRP2;NDRG4;WNK3;WNK2;SLC8A1;BMP7;SNAP25;BNIP3L;SOX4;SOX11;STC1;SYT1;SYT4;NR2F2;TFR2;TRH;WNT7A;Y…
GO:0060113	inner ear receptor cell differentiation	http://amigo.geneontology.org/amigo/term/GO:0060113	45	8	1.58297	5.05379	0.000150813	0.00682495	182;2562;3516;4610;23513;28514;57216;64072	JAG1;SCRIB;GABRB3;DLL1;RBPJ;MYCL;VANGL2;CDH23
GO:0048646	anatomical structure formation involved in morphogenesis	http://amigo.geneontology.org/amigo/term/GO:0048646	793	48	27.8954	1.72071	0.00015334	0.0068994	133;182;575;655;773;1846;2297;2821;3164;3516;3679;3725;4897;5015;5080;5100;5579;5604;5629;5990;6095;6423;6657;6659;6664;7058;7476;7857;7976;8321;8851;8941;9289;9734;10252;10439;10529;23114;23210;23287;23513;28514;57216;79192;80206;80312;89927;153572	SPRY1;OLFM1;NEBL;ADM;IRX2;JAG1;DUSP4;FOXD1;NFASC;JMJD6;AGTPBP1;SCRIB;GPI;DLL1;NR4A1;RBPJ;ITGA7;JUN;NRCAM;OTX2;PAX6;PCDH8;PRKCB;MAP2K1;PROX1;VANGL2;ADGRB1;RFX2;RORA;SFRP2;BMP7;SOX2;SOX4;SOX11;THBS2;WNT7A;CACNA1A;SCG2;IRX1;FZD3;FHOD3;TET1;FZD1;CDK5R1;CDK5R2;C16orf45;ADGRG1;HDAC9
GO:0050890	cognition	http://amigo.geneontology.org/amigo/term/GO:0050890	210	19	7.38719	2.57202	0.000155849	0.00697224	478;1137;2258;2821;3725;4137;4915;5577;5582;5803;6509;6616;6860;9369;10396;23237;26047;65009;84502	ATP8A1;CHRNA4;FGF13;ARC;CNTNAP2;GPI;JUN;MAPT;ATP1A3;NTRK2;PRKAR2B;PRKCG;PTPRZ1;NDRG4;SLC1A4;SNAP25;SYT4;JPH4;NRXN3
GO:0021548	pons development	http://amigo.geneontology.org/amigo/term/GO:0021548	9	4	0.316594	12.6345	0.000165321	0.00735399	773;8851;8941;23513	SCRIB;CACNA1A;CDK5R1;CDK5R2
GO:0032535	regulation of cellular component size	http://amigo.geneontology.org/amigo/term/GO:0032535	302	24	10.6235	2.25915	0.000170558	0.00754406	119;1002;1630;1808;2039;2258;3897;4137;4747;4897;7476;7477;8851;9026;10439;10458;22902;23108;54437;57026;57580;57611;80206;374946	CDH4;OLFM1;BAIAP2;ADD2;DCC;DPYSL2;DMTN;FGF13;RUFY3;RAP1GAP2;DRAXIN;L1CAM;MAPT;NEFL;NRCAM;SEMA5B;PDXP;PREX1;ISLR2;WNT7A;WNT7B;FHOD3;CDK5R1;HIP1R
GO:0021536	diencephalon development	http://amigo.geneontology.org/amigo/term/GO:0021536	58	9	2.04027	4.41118	0.000174802	0.00768833	3516;4929;5080;5454;6657;6658;9001;26047;170302	ARX;CNTNAP2;RBPJ;NR4A2;PAX6;POU3F2;SOX2;SOX3;HAP1
GO:0030534	adult behavior	http://amigo.geneontology.org/amigo/term/GO:0030534	114	13	4.01019	3.24174	0.000180669	0.007902	18;478;773;1137;2043;4097;4929;7200;7345;7545;9369;26047;58524	CHRNA4;ABAT;EPHA4;CNTNAP2;MAFG;ATP1A3;NR4A2;DMRT3;TRH;UCHL1;ZIC1;CACNA1A;NRXN3
GO:0090659	walking behavior	http://amigo.geneontology.org/amigo/term/GO:0090659	25	6	0.879427	6.82262	0.000183399	0.00797685	773;2043;7200;7345;7545;58524	EPHA4;DMRT3;TRH;UCHL1;ZIC1;CACNA1A
GO:0048870	cell motility	http://amigo.geneontology.org/amigo/term/GO:0048870	1047	59	36.8304	1.60194	0.000187429	0.00806254	182;1496;1602;1630;1641;1809;2018;2039;2042;2043;2258;2290;2823;3164;3725;3897;4897;4915;4929;5080;5454;5604;5629;5991;6423;6546;6585;6781;7026;7476;7803;7852;7857;7976;8851;8941;9201;9289;9734;9806;9901;10297;10396;11189;22902;23237;23513;50512;54437;54541;57216;57580;58494;65009;80725;89927;92737;170302;347733	APC2;ATP8A1;CELF3;CTNNA2;DACH1;DCC;DCX;ARX;DPYSL3;JAG1;EMX2;DMTN;EPHA3;EPHA4;FGF13;FOXG1;RUFY3;ARC;SCRIB;GPM6A;NR4A1;TUBB2B;JUN;L1CAM;NRCAM;NTRK2;NR4A2;PODXL2;PAX6;SEMA5B;POU3F2;DDIT4;MAP2K1;PROX1;VANGL2;PREX1;JAM2;RFX3;SFRP2;NDRG4;SLC8A1;SLIT1;STC1;NR2F2;WNT7A;PTP4A1;CXCR4;SCG2;FZD3;SRCIN1;CDK5R1;CDK5R2;C16orf45;DCLK1;DNER;ADGRG1;HDAC9;SPOCK2;SRGAP3
GO:0051674	localization of cell	http://amigo.geneontology.org/amigo/term/GO:0051674	1047	59	36.8304	1.60194	0.000187429	0.00806254	182;1496;1602;1630;1641;1809;2018;2039;2042;2043;2258;2290;2823;3164;3725;3897;4897;4915;4929;5080;5454;5604;5629;5991;6423;6546;6585;6781;7026;7476;7803;7852;7857;7976;8851;8941;9201;9289;9734;9806;9901;10297;10396;11189;22902;23237;23513;50512;54437;54541;57216;57580;58494;65009;80725;89927;92737;170302;347733	APC2;ATP8A1;CELF3;CTNNA2;DACH1;DCC;DCX;ARX;DPYSL3;JAG1;EMX2;DMTN;EPHA3;EPHA4;FGF13;FOXG1;RUFY3;ARC;SCRIB;GPM6A;NR4A1;TUBB2B;JUN;L1CAM;NRCAM;NTRK2;NR4A2;PODXL2;PAX6;SEMA5B;POU3F2;DDIT4;MAP2K1;PROX1;VANGL2;PREX1;JAM2;RFX3;SFRP2;NDRG4;SLC8A1;SLIT1;STC1;NR2F2;WNT7A;PTP4A1;CXCR4;SCG2;FZD3;SRCIN1;CDK5R1;CDK5R2;C16orf45;DCLK1;DNER;ADGRG1;HDAC9;SPOCK2;SRGAP3
GO:0016477	cell migration	http://amigo.geneontology.org/amigo/term/GO:0016477	959	55	33.7348	1.63036	0.000202695	0.0086269	182;1496;1602;1630;1641;1809;2018;2039;2042;2043;2258;2290;2823;3164;3725;3897;4897;4915;4929;5080;5454;5629;6423;6546;6585;6781;7026;7476;7803;7852;7857;7976;8851;8941;9201;9289;9734;9901;10297;10396;22902;23237;23513;50512;54437;54541;57216;57580;58494;65009;80725;89927;92737;170302;347733	APC2;ATP8A1;CTNNA2;DACH1;DCC;DCX;ARX;DPYSL3;JAG1;EMX2;DMTN;EPHA3;EPHA4;FGF13;FOXG1;RUFY3;ARC;SCRIB;GPM6A;NR4A1;TUBB2B;JUN;L1CAM;NRCAM;NTRK2;NR4A2;PODXL2;PAX6;SEMA5B;POU3F2;DDIT4;PROX1;VANGL2;PREX1;JAM2;SFRP2;NDRG4;SLC8A1;SLIT1;STC1;NR2F2;WNT7A;PTP4A1;CXCR4;SCG2;FZD3;SRCIN1;CDK5R1;CDK5R2;C16orf45;DCLK1;DNER;ADGRG1;HDAC9;SRGAP3
GO:1901214	regulation of neuron death	http://amigo.geneontology.org/amigo/term/GO:1901214	232	20	8.16109	2.45065	0.000202752	0.0086269	773;1271;1630;2562;2821;3725;4137;4747;4915;4929;5582;6620;8321;8851;10525;23321;27324;54541;112399;374946	HYOU1;EGLN3;CNTFR;DCC;TRIM2;GABRB3;TOX3;GPI;JUN;DRAXIN;MAPT;NEFL;NTRK2;NR4A2;DDIT4;PRKCG;SNCB;CACNA1A;FZD1;CDK5R1
GO:0033673	negative regulation of kinase activity	http://amigo.geneontology.org/amigo/term/GO:0033673	215	19	7.56308	2.51221	0.000211598	0.00895461	655;1846;1850;4137;5502;5577;6423;7026;7345;7532;9479;10252;22843;23769;28951;55450;57580;80725;349667	SPRY1;DUSP4;DUSP8;PPM1E;FLRT1;TRIB2;RTN4RL2;MAPT;PPP1R1A;CAMK2N1;PRKAR2B;PREX1;SFRP2;BMP7;NR2F2;UCHL1;YWHAG;SRCIN1;MAPK8IP1
GO:0021575	hindbrain morphogenesis	http://amigo.geneontology.org/amigo/term/GO:0021575	36	7	1.26638	5.52759	0.000218775	0.00920854	773;5604;5629;6095;7476;23287;28514	AGTPBP1;DLL1;MAP2K1;PROX1;RORA;WNT7A;CACNA1A
GO:0021891	olfactory bulb interneuron development	http://amigo.geneontology.org/amigo/term/GO:0021891	10	4	0.351771	11.371	0.000267895	0.0112158	6585;22809;27164;170302	ARX;ATF5;SALL3;SLIT1
GO:0042326	negative regulation of phosphorylation	http://amigo.geneontology.org/amigo/term/GO:0042326	370	27	13.0155	2.07445	0.00027637	0.011509	655;863;1846;1850;2039;3725;4137;5080;5187;5502;5577;6423;7026;7345;7532;9479;10252;10318;22843;23769;28951;54541;55450;57580;65268;80725;349667	SPRY1;TNIP1;DUSP4;DUSP8;DMTN;PPM1E;FLRT1;TRIB2;RTN4RL2;JUN;MAPT;PAX6;PER1;DDIT4;PPP1R1A;CAMK2N1;PRKAR2B;PREX1;SFRP2;WNK2;BMP7;NR2F2;UCHL1;YWHAG;SRCIN1;CBFA2T3;MAPK8IP1
GO:0006469	negative regulation of protein kinase activity	http://amigo.geneontology.org/amigo/term/GO:0006469	202	18	7.10577	2.53315	0.000278648	0.0115425	655;1846;1850;5502;5577;6423;7026;7345;7532;9479;10252;22843;23769;28951;55450;57580;80725;349667	SPRY1;DUSP4;DUSP8;PPM1E;FLRT1;TRIB2;RTN4RL2;PPP1R1A;CAMK2N1;PRKAR2B;PREX1;SFRP2;BMP7;NR2F2;UCHL1;YWHAG;SRCIN1;MAPK8IP1
GO:0009628	response to abiotic stimulus	http://amigo.geneontology.org/amigo/term/GO:0009628	884	51	31.0966	1.64005	0.000304841	0.0125187	18;133;440;478;595;655;664;665;863;1137;1917;2115;2821;3485;3516;3725;4137;4929;5163;5165;5187;5315;5352;5579;5602;5864;6095;6423;6546;6781;7200;7425;7852;7976;8553;8614;8996;9094;9361;10525;26047;26355;27344;30001;54437;54541;54890;56776;65009;92815;112399	HYOU1;EGLN3;CHRNA4;ADM;ABAT;EEF1A2;ETV1;CNTNAP2;FAM162A;PCSK1N;GPI;ERO1A;IGFBP2;RBPJ;JUN;MAPT;ASNS;ATP1A3;NR4A2;PDK1;PDK3;PER1;PKM;PLOD2;SEMA5B;DDIT4;ALKBH5;PRKCB;MAPK10;FMN2;RAB3A;CCND1;RORA;SFRP2;NDRG4;SLC8A1;BMP7;BNIP3;BNIP3L;STC1;TRH;VGF;CXCR4;FZD3;BHLHE40;STC2;CBFA2T3;NOL3;UNC119;HIST3H2A;LONP1
GO:0048639	positive regulation of developmental growth	http://amigo.geneontology.org/amigo/term/GO:0048639	136	14	4.78409	2.92637	0.000305413	0.0125187	1002;3516;3897;4137;5454;5629;6857;6860;9254;22902;23025;28514;57611;170302	CDH4;ARX;RUFY3;UNC13A;DLL1;RBPJ;L1CAM;MAPT;POU3F2;PROX1;ISLR2;SYT1;SYT4;CACNA2D2
GO:0021533	cell differentiation in hindbrain	http://amigo.geneontology.org/amigo/term/GO:0021533	18	5	0.633188	7.89655	0.000308489	0.0125789	773;5629;6095;7476;23287	AGTPBP1;PROX1;RORA;WNT7A;CACNA1A
GO:0048813	dendrite morphogenesis	http://amigo.geneontology.org/amigo/term/GO:0048813	105	12	3.6936	3.24887	0.000311308	0.0125869	773;1496;1501;1952;2043;4133;4135;7476;8851;9201;10458;80725	BAIAP2;CTNNA2;CTNND2;CELSR2;EPHA4;MAP2;MAP6;WNT7A;CACNA1A;SRCIN1;CDK5R1;DCLK1
GO:0006732	coenzyme metabolic process	http://amigo.geneontology.org/amigo/term/GO:0006732	258	21	9.07569	2.31387	0.000311899	0.0125869	226;230;863;2023;2026;2821;3098;3099;5163;5165;5209;5210;5223;5230;5315;6319;6472;7167;23057;54541;79966	ENO1;ENO2;ALDOA;ALDOC;NMNAT2;GPI;HK1;HK2;PDK1;PDK3;PFKFB3;PFKFB4;PGAM1;PGK1;PKM;DDIT4;SCD;SHMT2;TPI1;SCD5;CBFA2T3
GO:0048857	neural nucleus development	http://amigo.geneontology.org/amigo/term/GO:0048857	50	8	1.75885	4.54841	0.000322112	0.0129324	773;1152;8851;8941;9118;23513;84630;170302	CKB;ARX;SCRIB;CACNA1A;TTBK1;CDK5R1;CDK5R2;INA
GO:0051049	regulation of transport	http://amigo.geneontology.org/amigo/term/GO:0051049	1375	72	48.3685	1.48857	0.000327554	0.0130838	18;291;655;665;773;774;1137;1808;2039;2664;2775;2824;3099;3755;3785;4601;4826;5187;5579;5582;5604;5806;5864;5991;6423;6546;6616;6659;6664;6781;6857;6860;7036;7200;7532;7545;8321;8614;8851;8941;8996;9001;9024;9026;9094;9254;9783;9892;10297;10396;10497;22902;23025;23208;23237;23255;27445;28514;51308;55800;57348;57510;57586;59284;65009;65267;65268;79570;80725;84502;114088;140730	APC2;ATP8A1;UNC13B;CHRNA4;TRIM9;RIMS4;ABAT;DPYSL2;DMTN;RUFY3;UNC13A;SYT11;ARC;MTCL1;GDI1;PCLO;GNAO1;GPM6B;DLL1;SLC25A4;HK2;KCNG1;KCNQ2;MXI1;NNAT;REEP2;PER1;PRKCB;SCN3B;PRKCG;MAP2K1;TTYH1;XPO5;SYT13;PTX3;RAB3A;CACNG7;RFX3;SFRP2;NDRG4;WNK3;WNK2;SLC8A1;BMP7;SNAP25;BNIP3L;SOX4;SOX11;STC1;SYT1;SYT4;TFR2;TRH;YWHAG;ZIC1;CACNA1A;CACNA1B;NKAIN1;SRCIN1;FZD1;JPH4;STC2;CDK5R1;CDK5R2;NOL3;HAP1;BRSK2;HIP1R;UNC…
GO:0045055	regulated exocytosis	http://amigo.geneontology.org/amigo/term/GO:0045055	223	19	7.84449	2.42208	0.000337311	0.0134051	226;773;2039;5864;6616;6857;6860;8618;8941;9783;10497;23025;23208;23513;27445;29106;57586;114088;140730	UNC13B;TRIM9;RIMS4;DMTN;ALDOA;UNC13A;SYT11;SCRIB;PCLO;SCG3;SYT13;RAB3A;SNAP25;SYT1;SYT4;CACNA1A;CADPS;CDK5R2;RIMS3
GO:0007611	learning or memory	http://amigo.geneontology.org/amigo/term/GO:0007611	188	17	6.61329	2.57058	0.000344364	0.0136163	478;2258;2821;3725;4137;4915;5577;5582;5803;6616;6860;9369;10396;23237;26047;65009;84502	ATP8A1;FGF13;ARC;CNTNAP2;GPI;JUN;MAPT;ATP1A3;NTRK2;PRKAR2B;PRKCG;PTPRZ1;NDRG4;SNAP25;SYT4;JPH4;NRXN3
GO:0051241	negative regulation of multicellular organismal process	http://amigo.geneontology.org/amigo/term/GO:0051241	755	45	26.5587	1.69436	0.000348957	0.0137286	18;133;182;268;575;655;1400;1630;1809;1840;2043;2258;2290;2664;3400;3516;5080;6423;6585;6657;6658;6664;6781;6860;7025;7026;7058;7476;7704;7976;8614;8851;8996;9150;9289;22902;23108;23208;28514;28951;54437;57561;65267;89927;374946	ADM;CRMP1;DCC;ABAT;DPYSL3;JAG1;DTX1;EPHA4;FGF13;FOXG1;RUFY3;RAP1GAP2;SYT11;GDI1;AMH;DLL1;TRIB2;ID4;RBPJ;DRAXIN;PAX6;SEMA5B;ADGRB1;ARRDC3;SFRP2;WNK3;BMP7;SLIT1;SOX2;SOX3;SOX11;STC1;SYT4;NR2F1;NR2F2;THBS2;WNT7A;ZBTB16;FZD3;STC2;CDK5R1;C16orf45;NOL3;CTDP1;ADGRG1
GO:0021799	cerebral cortex radially oriented cell migration	http://amigo.geneontology.org/amigo/term/GO:0021799	28	6	0.984959	6.09163	0.000356743	0.0139647	2290;5454;8851;8941;9289;89927	FOXG1;POU3F2;CDK5R1;CDK5R2;C16orf45;ADGRG1
GO:0008347	glial cell migration	http://amigo.geneontology.org/amigo/term/GO:0008347	39	7	1.37191	5.10239	0.00036804	0.0143353	2043;2290;8851;8941;9289;23513;89927	EPHA4;FOXG1;SCRIB;CDK5R1;CDK5R2;C16orf45;ADGRG1
GO:0043523	regulation of neuron apoptotic process	http://amigo.geneontology.org/amigo/term/GO:0043523	172	16	6.05046	2.64443	0.000372241	0.0144271	773;1271;2562;2821;3725;4747;4915;4929;5582;6620;8851;10525;23321;27324;112399;374946	HYOU1;EGLN3;CNTFR;TRIM2;GABRB3;TOX3;GPI;JUN;DRAXIN;NEFL;NTRK2;NR4A2;PRKCG;SNCB;CACNA1A;CDK5R1
GO:0051957	positive regulation of amino acid transport	http://amigo.geneontology.org/amigo/term/GO:0051957	11	4	0.386948	10.3373	0.000409316	0.0157367	18;1808;6860;7200	ABAT;DPYSL2;SYT4;TRH
GO:0021796	cerebral cortex regionalization	http://amigo.geneontology.org/amigo/term/GO:0021796	5	3	0.175885	17.0566	0.000410051	0.0157367	2018;5080;9289	EMX2;PAX6;ADGRG1
GO:0021700	developmental maturation	http://amigo.geneontology.org/amigo/term/GO:0021700	191	17	6.71883	2.5302	0.000414281	0.0158215	773;3516;4897;4929;5452;5798;5864;5991;6855;6860;8851;8941;9369;10265;23025;23114;26047	IRX5;UNC13A;NFASC;CNTNAP2;RBPJ;NRCAM;NR4A2;POU2F2;PTPRN;RAB3A;RFX3;SYP;SYT4;CACNA1A;CDK5R1;CDK5R2;NRXN3
GO:0060563	neuroepithelial cell differentiation	http://amigo.geneontology.org/amigo/term/GO:0060563	40	7	1.40708	4.97483	0.000432795	0.0164483	182;3516;4610;6659;6664;23513;28514	JAG1;SCRIB;DLL1;RBPJ;MYCL;SOX4;SOX11
GO:0043524	negative regulation of neuron apoptotic process	http://amigo.geneontology.org/amigo/term/GO:0043524	125	13	4.39714	2.95647	0.000450146	0.0168797	773;1271;2562;2821;3725;4747;4915;4929;5582;6620;10525;27324;374946	HYOU1;CNTFR;GABRB3;TOX3;GPI;JUN;DRAXIN;NEFL;NTRK2;NR4A2;PRKCG;SNCB;CACNA1A
GO:0001933	negative regulation of protein phosphorylation	http://amigo.geneontology.org/amigo/term/GO:0001933	342	25	12.0306	2.07804	0.000450323	0.0168797	655;1846;1850;2039;3725;5080;5187;5502;5577;6423;7026;7345;7532;9479;10252;10318;22843;23769;28951;54541;55450;57580;65268;80725;349667	SPRY1;TNIP1;DUSP4;DUSP8;DMTN;PPM1E;FLRT1;TRIB2;RTN4RL2;JUN;PAX6;PER1;DDIT4;PPP1R1A;CAMK2N1;PRKAR2B;PREX1;SFRP2;WNK2;BMP7;NR2F2;UCHL1;YWHAG;SRCIN1;MAPK8IP1
GO:0016049	cell growth	http://amigo.geneontology.org/amigo/term/GO:0016049	422	29	14.8447	1.95355	0.000450614	0.0168797	773;1002;1630;1808;2023;2258;2786;3485;3897;4137;4897;6423;6585;6857;6860;8851;9150;9201;10439;22902;23025;23769;51616;54437;57611;65009;155066;347252;374946	CDH4;OLFM1;ATP6V0E2;DCC;DPYSL2;ENO1;FGF13;RUFY3;UNC13A;FLRT1;GNG4;IGFBPL1;IGFBP2;DRAXIN;L1CAM;MAPT;NRCAM;TAF9B;SEMA5B;ISLR2;SFRP2;NDRG4;SLIT1;SYT1;SYT4;CACNA1A;CDK5R1;CTDP1;DCLK1
GO:0046879	hormone secretion	http://amigo.geneontology.org/amigo/term/GO:0046879	229	19	8.05556	2.35862	0.000470262	0.0175318	18;133;291;773;2297;4826;5798;5799;5991;6616;6659;6664;7036;7200;7425;9024;9254;27445;387597	ADM;ABAT;FOXD1;PCLO;SLC25A4;ILDR2;NNAT;PTPRN;PTPRN2;RFX3;SNAP25;SOX4;SOX11;TFR2;TRH;VGF;CACNA1A;BRSK2;CACNA2D2
GO:0048839	inner ear development	http://amigo.geneontology.org/amigo/term/GO:0048839	142	14	4.99515	2.80272	0.000475888	0.0175762	182;2290;2562;3516;4610;5629;6657;7545;7976;23513;28514;51141;57216;64072	JAG1;FOXG1;SCRIB;GABRB3;DLL1;RBPJ;MYCL;INSIG2;PROX1;VANGL2;CDH23;SOX2;ZIC1;FZD3
GO:0051656	establishment of organelle localization	http://amigo.geneontology.org/amigo/term/GO:0051656	383	27	13.4728	2.00403	0.000475943	0.0175762	773;1808;4137;4747;4926;5080;5864;6585;6616;6857;6860;7345;7476;8618;9001;9638;9783;10252;10497;23025;23208;23513;27445;56776;57586;114088;140730	SPRY1;UNC13B;TRIM9;RIMS4;DPYSL2;UNC13A;SYT11;SCRIB;PCLO;MAPT;NEFL;NUMA1;PAX6;FMN2;SYT13;RAB3A;SLIT1;SNAP25;SYT1;SYT4;UCHL1;WNT7A;CACNA1A;CADPS;HAP1;FEZ1;RIMS3
GO:0021879	forebrain neuron differentiation	http://amigo.geneontology.org/amigo/term/GO:0021879	53	8	1.86439	4.29096	0.000484998	0.0178265	2290;5080;5629;6585;22809;27164;166614;170302	DCLK2;ARX;ATF5;FOXG1;SALL3;PAX6;PROX1;SLIT1
GO:1903305	regulation of regulated secretory pathway	http://amigo.geneontology.org/amigo/term/GO:1903305	95	11	3.34182	3.29162	0.000490916	0.0179597	773;5864;6857;6860;8941;9783;10497;23208;57586;114088;140730	UNC13B;TRIM9;RIMS4;SYT11;SYT13;RAB3A;SYT1;SYT4;CACNA1A;CDK5R2;RIMS3
GO:0021695	cerebellar cortex development	http://amigo.geneontology.org/amigo/term/GO:0021695	41	7	1.44226	4.85349	0.000506332	0.0184375	773;5604;5629;6095;7476;23287;28514	AGTPBP1;DLL1;MAP2K1;PROX1;RORA;WNT7A;CACNA1A
GO:0021884	forebrain neuron development	http://amigo.geneontology.org/amigo/term/GO:0021884	30	6	1.05531	5.68552	0.000529747	0.0192009	2290;6585;22809;27164;166614;170302	DCLK2;ARX;ATF5;FOXG1;SALL3;SLIT1
GO:0051129	negative regulation of cellular component organization	http://amigo.geneontology.org/amigo/term/GO:0051129	510	33	17.9403	1.83943	0.000544041	0.0196281	119;655;664;1400;1630;1809;2039;2043;2258;2664;3300;4137;6585;6860;7025;8851;8996;9026;9094;9638;10297;22902;23108;23208;54437;55818;80206;80312;83715;89927;114088;116372;374946	APC2;TRIM9;LYPD1;ADD2;CRMP1;DCC;DPYSL3;DMTN;EPHA4;FGF13;RUFY3;RAP1GAP2;SYT11;GDI1;DNAJB2;DRAXIN;MAPT;SEMA5B;KDM3A;BMP7;SLIT1;BNIP3;SYT4;NR2F1;FHOD3;TET1;ESPN;CDK5R1;C16orf45;NOL3;HIP1R;UNC119;FEZ1
GO:0010243	response to organonitrogen compound	http://amigo.geneontology.org/amigo/term/GO:0010243	617	38	21.7043	1.75081	0.00054785	0.0196748	18;108;133;182;440;595;655;1137;1808;2039;2562;2775;2785;2786;2821;3164;3725;4747;4915;4929;5187;5315;5577;5579;5582;5798;6546;6781;7425;7532;8614;9734;10458;51141;57026;58528;116372;155066	BAIAP2;ADCY2;CHRNA4;LYPD1;ADM;ATP6V0E2;ABAT;DPYSL2;JAG1;DMTN;GABRB3;GNAO1;GNG3;GNG4;GPI;NR4A1;JUN;ASNS;NEFL;NTRK2;NR4A2;INSIG2;PER1;PKM;PRKAR2B;PRKCB;PRKCG;PDXP;PTPRN;RRAGD;CCND1;SLC8A1;BMP7;STC1;VGF;YWHAG;STC2;HDAC9
GO:0030073	insulin secretion	http://amigo.geneontology.org/amigo/term/GO:0030073	161	15	5.66351	2.64853	0.000553675	0.0197932	18;291;773;4826;5798;5799;5991;6616;6659;7200;7425;9024;9254;27445;387597	ABAT;PCLO;SLC25A4;ILDR2;NNAT;PTPRN;PTPRN2;RFX3;SNAP25;SOX4;TRH;VGF;CACNA1A;BRSK2;CACNA2D2
GO:1901698	response to nitrogen compound	http://amigo.geneontology.org/amigo/term/GO:1901698	686	41	24.1315	1.69902	0.000608002	0.0216366	18;108;133;182;440;595;655;1137;1808;2039;2562;2775;2785;2786;2821;3164;3725;4747;4915;4929;5187;5315;5577;5579;5582;5604;5798;6546;6781;7425;7532;8614;8851;9734;10458;51141;57026;57162;58528;116372;155066	BAIAP2;ADCY2;CHRNA4;LYPD1;ADM;ATP6V0E2;ABAT;DPYSL2;JAG1;DMTN;GABRB3;GNAO1;GNG3;GNG4;GPI;NR4A1;JUN;ASNS;NEFL;NTRK2;NR4A2;INSIG2;PER1;PKM;PRKAR2B;PRKCB;PRKCG;MAP2K1;PDXP;PELI1;PTPRN;RRAGD;CCND1;SLC8A1;BMP7;STC1;VGF;YWHAG;STC2;CDK5R1;HDAC9
GO:0007612	learning	http://amigo.geneontology.org/amigo/term/GO:0007612	113	12	3.97501	3.01886	0.000612228	0.0216884	478;2258;3725;4915;5577;6616;9369;10396;23237;26047;65009;84502	ATP8A1;FGF13;ARC;CNTNAP2;JUN;ATP1A3;NTRK2;PRKAR2B;NDRG4;SNAP25;JPH4;NRXN3
GO:0009914	hormone transport	http://amigo.geneontology.org/amigo/term/GO:0009914	235	19	8.26662	2.2984	0.000646468	0.0227982	18;133;291;773;2297;4826;5798;5799;5991;6616;6659;6664;7036;7200;7425;9024;9254;27445;387597	ADM;ABAT;FOXD1;PCLO;SLC25A4;ILDR2;NNAT;PTPRN;PTPRN2;RFX3;SNAP25;SOX4;SOX11;TFR2;TRH;VGF;CACNA1A;BRSK2;CACNA2D2
GO:0021801	cerebral cortex radial glia guided migration	http://amigo.geneontology.org/amigo/term/GO:0021801	21	5	0.738719	6.76847	0.000671462	0.0233639	2290;8851;8941;9289;89927	FOXG1;CDK5R1;CDK5R2;C16orf45;ADGRG1
GO:0022030	telencephalon glial cell migration	http://amigo.geneontology.org/amigo/term/GO:0022030	21	5	0.738719	6.76847	0.000671462	0.0233639	2290;8851;8941;9289;89927	FOXG1;CDK5R1;CDK5R2;C16orf45;ADGRG1
GO:0051156	glucose 6-phosphate metabolic process	http://amigo.geneontology.org/amigo/term/GO:0051156	21	5	0.738719	6.76847	0.000671462	0.0233639	2821;3098;3099;5223;7167	GPI;HK1;HK2;PGAM1;TPI1
GO:0019318	hexose metabolic process	http://amigo.geneontology.org/amigo/term/GO:0019318	200	17	7.03542	2.41634	0.000702327	0.024288	226;230;773;2023;2026;2821;3098;3099;5163;5165;5209;5210;5223;5230;5315;6095;7167	ENO1;ENO2;ALDOA;ALDOC;GPI;HK1;HK2;PDK1;PDK3;PFKFB3;PFKFB4;PGAM1;PGK1;PKM;RORA;TPI1;CACNA1A
GO:0002065	columnar/cuboidal epithelial cell differentiation	http://amigo.geneontology.org/amigo/term/GO:0002065	84	10	2.95488	3.38424	0.000704225	0.024288	182;3516;4610;5080;5629;5991;6659;6664;23513;28514	JAG1;SCRIB;DLL1;RBPJ;MYCL;PAX6;PROX1;RFX3;SOX4;SOX11
GO:0016310	phosphorylation	http://amigo.geneontology.org/amigo/term/GO:0016310	1806	88	63.5298	1.38518	0.000725643	0.0249169	108;205;226;230;595;655;863;1152;1198;1641;1846;1850;1917;2023;2026;2039;2042;2043;2258;2785;2821;3098;3099;3725;4137;4293;4684;4747;4915;5080;5163;5165;5187;5209;5210;5223;5230;5315;5502;5526;5577;5579;5582;5602;5604;5629;6423;6657;7026;7167;7345;7476;7477;7532;7852;7857;8321;8851;8941;9024;9094;9201;9479;10044;10252;10318;22843;22983;23769;28951;54541;54756;55450;57216;57580;65009;65267;65268;7…	SH2D3C;SPRY1;TNIP1;ADCY2;CKB;CLK3;DCX;DCLK2;DUSP4;DUSP8;EEF1A2;ENO1;ENO2;DMTN;EPHA3;EPHA4;AK4;FGF13;ALDOA;PPM1E;MAST1;ALDOC;FLRT1;GNG3;GPI;STK32C;TRIB2;HK1;HK2;RTN4RL2;JUN;SBK1;MAPT;MAP3K9;CCDC88C;NCAM1;NEFL;NTRK2;PAX6;PDK1;PDK3;PER1;PFKFB3;PFKFB4;PGAM1;PGK1;PKM;DDIT4;IL17RD;PPP1R1A;PPP2R5B;CAMK2N1;PRKAR2B;PRKCB;PRKCG;MAPK10;MAP2K1;PROX1;VANGL2;PREX1;CCND1;SFRP2;NDRG4;WNK3;WNK2;BMP7;SOX2;NR2F2;TP…
GO:0045778	positive regulation of ossification	http://amigo.geneontology.org/amigo/term/GO:0045778	70	9	2.4624	3.65498	0.000735938	0.0251601	182;655;2824;3400;6423;6546;6664;7477;7704	JAG1;GPM6B;ID4;SFRP2;SLC8A1;BMP7;SOX11;WNT7B;ZBTB16
GO:0007423	sensory organ development	http://amigo.geneontology.org/amigo/term/GO:0007423	395	27	13.895	1.94315	0.000763205	0.0259788	182;655;2290;2562;2823;3516;3725;4081;4610;4915;5080;5629;6657;6658;6664;7476;7477;7545;7976;10265;23210;23287;23513;28514;51141;57216;64072	IRX5;JAG1;FOXG1;JMJD6;AGTPBP1;SCRIB;GABRB3;GPM6A;DLL1;RBPJ;JUN;MAB21L1;MYCL;NTRK2;PAX6;INSIG2;PROX1;VANGL2;CDH23;BMP7;SOX2;SOX3;SOX11;WNT7A;WNT7B;ZIC1;FZD3
GO:0010770	positive regulation of cell morphogenesis involved in differentiation	http://amigo.geneontology.org/amigo/term/GO:0010770	116	12	4.08054	2.94078	0.000775174	0.0261588	1002;2039;2043;3897;4137;4747;4915;5604;10458;22902;57580;57611	CDH4;BAIAP2;DMTN;EPHA4;RUFY3;L1CAM;MAPT;NEFL;NTRK2;MAP2K1;PREX1;ISLR2
GO:0010977	negative regulation of neuron projection development	http://amigo.geneontology.org/amigo/term/GO:0010977	116	12	4.08054	2.94078	0.000775174	0.0261588	1400;1630;1809;2043;2258;2664;7025;8851;22902;23108;54437;374946	CRMP1;DCC;DPYSL3;EPHA4;FGF13;RUFY3;RAP1GAP2;GDI1;DRAXIN;SEMA5B;NR2F1;CDK5R1
GO:0016331	morphogenesis of embryonic epithelium	http://amigo.geneontology.org/amigo/term/GO:0016331	133	13	4.67855	2.77864	0.000814506	0.0273681	133;655;5100;6423;6659;6664;7477;7976;8321;23513;57216;79192;153572	ADM;IRX2;SCRIB;PCDH8;VANGL2;SFRP2;BMP7;SOX4;SOX11;WNT7B;IRX1;FZD3;FZD1
GO:0006000	fructose metabolic process	http://amigo.geneontology.org/amigo/term/GO:0006000	13	4	0.457302	8.74695	0.000838486	0.027582	226;230;5209;5210	ALDOA;ALDOC;PFKFB3;PFKFB4
GO:0016082	synaptic vesicle priming	http://amigo.geneontology.org/amigo/term/GO:0016082	13	4	0.457302	8.74695	0.000838486	0.027582	6616;8618;10497;23025	UNC13B;UNC13A;SNAP25;CADPS
GO:0021819	layer formation in cerebral cortex	http://amigo.geneontology.org/amigo/term/GO:0021819	13	4	0.457302	8.74695	0.000838486	0.027582	8851;8941;9289;89927	CDK5R1;CDK5R2;C16orf45;ADGRG1
GO:0060080	inhibitory postsynaptic potential	http://amigo.geneontology.org/amigo/term/GO:0060080	13	4	0.457302	8.74695	0.000838486	0.027582	18;1137;2562;10497	UNC13B;CHRNA4;ABAT;GABRB3
GO:0060850	regulation of transcription involved in cell fate commitment	http://amigo.geneontology.org/amigo/term/GO:0060850	13	4	0.457302	8.74695	0.000838486	0.027582	5080;5629;6095;7026	PAX6;PROX1;RORA;NR2F2
GO:0021846	cell proliferation in forebrain	http://amigo.geneontology.org/amigo/term/GO:0021846	22	5	0.773896	6.46082	0.000844093	0.0276502	2018;2173;5454;7476;170302	ARX;EMX2;FABP7;POU3F2;WNT7A
GO:0046034	ATP metabolic process	http://amigo.geneontology.org/amigo/term/GO:0046034	204	17	7.17613	2.36897	0.000877323	0.0285649	205;226;230;272;863;2023;2026;2821;3098;3099;5209;5210;5223;5230;5315;7167;54541	ENO1;ENO2;AK4;ALDOA;ALDOC;AMPD3;GPI;HK1;HK2;PFKFB3;PFKFB4;PGAM1;PGK1;PKM;DDIT4;TPI1;CBFA2T3
GO:0030072	peptide hormone secretion	http://amigo.geneontology.org/amigo/term/GO:0030072	186	16	6.54294	2.44538	0.000879312	0.0285649	18;291;773;4826;5798;5799;5991;6616;6659;7036;7200;7425;9024;9254;27445;387597	ABAT;PCLO;SLC25A4;ILDR2;NNAT;PTPRN;PTPRN2;RFX3;SNAP25;SOX4;TFR2;TRH;VGF;CACNA1A;BRSK2;CACNA2D2
GO:0021772	olfactory bulb development	http://amigo.geneontology.org/amigo/term/GO:0021772	33	6	1.16084	5.16865	0.000903823	0.0292398	1808;6585;22809;23287;27164;170302	ARX;DPYSL2;ATF5;AGTPBP1;SALL3;SLIT1
GO:0008361	regulation of cell size	http://amigo.geneontology.org/amigo/term/GO:0008361	152	14	5.34692	2.61833	0.000938946	0.0302511	1002;1630;1808;2258;3897;4137;4897;8851;10439;22902;23108;54437;57611;374946	CDH4;OLFM1;DCC;DPYSL2;FGF13;RUFY3;RAP1GAP2;DRAXIN;L1CAM;MAPT;NRCAM;SEMA5B;ISLR2;CDK5R1
GO:0051650	establishment of vesicle localization	http://amigo.geneontology.org/amigo/term/GO:0051650	224	18	7.87967	2.28436	0.000955195	0.0306484	773;1808;5864;6616;6857;6860;7476;8618;9001;9783;10497;23025;23208;23513;27445;57586;114088;140730	UNC13B;TRIM9;RIMS4;DPYSL2;UNC13A;SYT11;SCRIB;PCLO;SYT13;RAB3A;SNAP25;SYT1;SYT4;WNT7A;CACNA1A;CADPS;HAP1;RIMS3
GO:0051640	organelle localization	http://amigo.geneontology.org/amigo/term/GO:0051640	443	29	15.5835	1.86095	0.000976169	0.0311936	773;1808;4135;4137;4747;4926;5080;5864;6585;6616;6857;6860;7345;7476;8618;9001;9638;9783;10252;10497;23025;23208;23513;27445;56776;57586;85300;114088;140730	SPRY1;UNC13B;TRIM9;RIMS4;DPYSL2;UNC13A;SYT11;SCRIB;PCLO;MAP6;MAPT;NEFL;NUMA1;PAX6;FMN2;SYT13;RAB3A;SLIT1;SNAP25;SYT1;SYT4;UCHL1;WNT7A;CACNA1A;ATCAY;CADPS;HAP1;FEZ1;RIMS3
GO:0048168	regulation of neuronal synaptic plasticity	http://amigo.geneontology.org/amigo/term/GO:0048168	46	7	1.61815	4.32594	0.00103635	0.0328484	5864;6855;6860;8541;10497;23025;23237	UNC13B;UNC13A;ARC;RAB3A;SYP;SYT4;PPFIA3
GO:0051952	regulation of amine transport	http://amigo.geneontology.org/amigo/term/GO:0051952	46	7	1.61815	4.32594	0.00103635	0.0328484	18;773;1137;1808;6857;6860;7200	CHRNA4;ABAT;DPYSL2;SYT1;SYT4;TRH;CACNA1A
GO:0021988	olfactory lobe development	http://amigo.geneontology.org/amigo/term/GO:0021988	34	6	1.19602	5.01663	0.0010654	0.033633	1808;6585;22809;23287;27164;170302	ARX;DPYSL2;ATF5;AGTPBP1;SALL3;SLIT1
GO:0002790	peptide secretion	http://amigo.geneontology.org/amigo/term/GO:0002790	190	16	6.68365	2.3939	0.00110331	0.03469	18;291;773;4826;5798;5799;5991;6616;6659;7036;7200;7425;9024;9254;27445;387597	ABAT;PCLO;SLC25A4;ILDR2;NNAT;PTPRN;PTPRN2;RFX3;SNAP25;SOX4;TFR2;TRH;VGF;CACNA1A;BRSK2;CACNA2D2
GO:0005996	monosaccharide metabolic process	http://amigo.geneontology.org/amigo/term/GO:0005996	227	18	7.9852	2.25417	0.00111272	0.0348458	226;230;773;2023;2026;2821;3098;3099;5163;5165;5209;5210;5223;5230;5315;6095;6515;7167	ENO1;ENO2;ALDOA;ALDOC;GPI;HK1;HK2;PDK1;PDK3;PFKFB3;PFKFB4;PGAM1;PGK1;PKM;RORA;SLC2A3;TPI1;CACNA1A
GO:0021872	forebrain generation of neurons	http://amigo.geneontology.org/amigo/term/GO:0021872	60	8	2.11063	3.79034	0.00112998	0.0352454	2290;5080;5629;6585;22809;27164;166614;170302	DCLK2;ARX;ATF5;FOXG1;SALL3;PAX6;PROX1;SLIT1
GO:0021692	cerebellar Purkinje cell layer morphogenesis	http://amigo.geneontology.org/amigo/term/GO:0021692	14	4	0.492479	8.12217	0.00114148	0.0353227	773;6095;23287;28514	AGTPBP1;DLL1;RORA;CACNA1A
GO:0021889	olfactory bulb interneuron differentiation	http://amigo.geneontology.org/amigo/term/GO:0021889	14	4	0.492479	8.12217	0.00114148	0.0353227	6585;22809;27164;170302	ARX;ATF5;SALL3;SLIT1
GO:0014070	response to organic cyclic compound	http://amigo.geneontology.org/amigo/term/GO:0014070	709	41	24.9406	1.64391	0.00115568	0.0356212	18;21;108;133;268;440;478;595;655;1137;1808;2039;2562;2775;2821;3164;3485;3725;4747;4929;5187;5577;5582;5604;5798;6095;6546;6781;7025;7026;7200;7425;7476;7477;8614;54541;55818;57026;57162;116372;283987	ADCY2;CHRNA4;LYPD1;ADM;ABAT;DPYSL2;DMTN;ABCA3;GABRB3;AMH;GNAO1;GPI;HID1;NR4A1;IGFBP2;JUN;ASNS;NEFL;ATP1A3;NR4A2;PER1;DDIT4;PRKAR2B;KDM3A;PRKCG;MAP2K1;PDXP;PELI1;PTPRN;CCND1;RORA;SLC8A1;BMP7;STC1;NR2F1;NR2F2;TRH;VGF;WNT7A;WNT7B;STC2
GO:0060384	innervation	http://amigo.geneontology.org/amigo/term/GO:0060384	24	5	0.84425	5.92241	0.00128567	0.0394725	2562;5582;10497;23025;494470	UNC13B;UNC13A;GABRB3;RNF165;PRKCG
GO:0051046	regulation of secretion	http://amigo.geneontology.org/amigo/term/GO:0051046	494	31	17.3775	1.78392	0.00130886	0.0400275	18;291;773;1137;1808;4826;5864;5991;6616;6659;6664;6781;6857;6860;7036;7200;8941;9001;9024;9026;9254;9783;10497;23025;23208;27445;57586;65267;80725;114088;140730	UNC13B;CHRNA4;TRIM9;RIMS4;ABAT;DPYSL2;UNC13A;SYT11;PCLO;SLC25A4;NNAT;SYT13;RAB3A;RFX3;WNK3;SNAP25;SOX4;SOX11;STC1;SYT1;SYT4;TFR2;TRH;CACNA1A;SRCIN1;CDK5R2;HAP1;BRSK2;HIP1R;CACNA2D2;RIMS3
GO:0018107	peptidyl-threonine phosphorylation	http://amigo.geneontology.org/amigo/term/GO:0018107	91	10	3.20112	3.12391	0.00131816	0.0401552	655;2039;5579;8851;9201;54541;65267;79012;166614;388228	DCLK2;DMTN;SBK1;DDIT4;PRKCB;WNK3;BMP7;CAMKV;CDK5R1;DCLK1
GO:0019896	axonal transport of mitochondrion	http://amigo.geneontology.org/amigo/term/GO:0019896	7	3	0.24624	12.1833	0.00136126	0.0409896	4137;4747;7345	MAPT;NEFL;UCHL1
GO:0021578	hindbrain maturation	http://amigo.geneontology.org/amigo/term/GO:0021578	7	3	0.24624	12.1833	0.00136126	0.0409896	773;8851;8941	CACNA1A;CDK5R1;CDK5R2
GO:0021626	central nervous system maturation	http://amigo.geneontology.org/amigo/term/GO:0021626	7	3	0.24624	12.1833	0.00136126	0.0409896	773;8851;8941	CACNA1A;CDK5R1;CDK5R2
GO:1903828	negative regulation of cellular protein localization	http://amigo.geneontology.org/amigo/term/GO:1903828	124	12	4.36196	2.75106	0.0013949	0.0418415	655;2039;2664;2824;4137;4601;6659;8321;9201;10297;116372;166614	APC2;LYPD1;DCLK2;DMTN;GDI1;GPM6B;MAPT;MXI1;BMP7;SOX4;FZD1;DCLK1
GO:1901215	negative regulation of neuron death	http://amigo.geneontology.org/amigo/term/GO:1901215	160	14	5.62834	2.48741	0.00154163	0.0460664	773;1271;2562;2821;3725;4747;4915;4929;5582;6620;8321;10525;27324;374946	HYOU1;CNTFR;GABRB3;TOX3;GPI;JUN;DRAXIN;NEFL;NTRK2;NR4A2;PRKCG;SNCB;CACNA1A;FZD1
GO:1903793	positive regulation of anion transport	http://amigo.geneontology.org/amigo/term/GO:1903793	25	5	0.879427	5.68552	0.00156123	0.0464749	18;1808;6860;7200;10396	ATP8A1;ABAT;DPYSL2;SYT4;TRH
GO:0030901	midbrain development	http://amigo.geneontology.org/amigo/term/GO:0030901	78	9	2.74381	3.28011	0.00161197	0.0478036	1152;4929;5015;6423;7976;8321;9118;80853;84630	CKB;NR4A2;OTX2;SFRP2;FZD3;KDM7A;FZD1;TTBK1;INA
GO:0090066	regulation of anatomical structure size	http://amigo.geneontology.org/amigo/term/GO:0090066	396	26	13.9301	1.86646	0.0016904	0.0499402	119;133;1002;1630;1808;2039;2258;3897;4137;4747;4897;6546;7476;7477;8851;9026;10439;10458;22902;23108;54437;57026;57580;57611;80206;374946	CDH4;OLFM1;BAIAP2;ADD2;ADM;DCC;DPYSL2;DMTN;FGF13;RUFY3;RAP1GAP2;DRAXIN;L1CAM;MAPT;NEFL;NRCAM;SEMA5B;PDXP;PREX1;ISLR2;SLC8A1;WNT7A;WNT7B;FHOD3;CDK5R1;HIP1R

## Sheet: 500Down_MolFxn
geneset	description	link	C	O	E	R	PValue	FDR	overlapGene	OverlapGene_UserID
GO:0005509	calcium ion binding	http://amigo.geneontology.org/amigo/term/GO:0005509	517	53	17.4144	3.04346	2.95874e-13	3.63736e-10	301;306;307;309;311;649;715;716;823;999;1001;1824;1825;1829;2192;2202;3709;4121;4147;4256;4323;4635;5167;5168;5358;5359;5627;6281;6586;6678;7056;7134;8826;9353;10085;10398;10516;11167;22795;25975;30008;54947;56134;57088;57419;57493;64094;79987;80303;147372;255743;341359;728113	CDH3;EDIL3;MYL9;FBLN5;FSTL1;CCBE1;DSC2;DSC3;DSG2;FBLN1;EFEMP1;NID2;NPNT;EGFL6;EFEMP2;ANXA1;ANXA3;ANXA4;ANXA6;ANXA11;SYT10;ITPR2;MAN1A1;MATN2;MGP;MMP14;MYL4;ENPP1;ENPP2;PLS3;PLSCR1;LPCAT2;PCDHAC2;PROS1;PLSCR4;SLC24A3;HEG1;S100A10;SMOC2;BMP1;SLIT3;SPARC;THBD;TNNC1;C1R;C1S;ANXA8L1;SVEP1;EFHD1;CAPN1;IQGAP1;SLIT2;CDH1
GO:0005539	glycosaminoglycan binding	http://amigo.geneontology.org/amigo/term/GO:0005539	136	26	4.58096	5.67567	4.52971e-13	3.63736e-10	334;652;960;1305;1634;2263;2331;4192;5118;5228;6586;7049;7448;9037;9353;9510;10392;10631;11167;26032;57214;64094;83716;143903;151887;339366	NOD1;POSTN;FSTL1;COL13A1;LAYN;CCDC80;DCN;FGFR2;FMOD;SUSD5;APLP2;ADAMTSL5;MDK;PCOLCE;PGF;CEMIP;SMOC2;BMP4;SLIT3;TGFBR3;VTN;CRISPLD2;SEMA5A;SLIT2;ADAMTS1;CD44
GO:0032403	protein complex binding	http://amigo.geneontology.org/amigo/term/GO:0032403	550	54	18.5259	2.91483	9.90874e-13	5.30448e-10	311;408;822;871;960;1281;1514;1515;1634;2013;2185;2192;2318;3481;3655;3791;3913;4060;4240;4323;4635;4642;4921;5118;5167;5318;5358;5465;6464;6678;7049;7134;7169;7373;7430;7448;7456;7464;8754;8826;8975;9368;10085;10095;10468;10516;10788;22795;22801;25975;51474;54869;147372;255743	EDIL3;ARPC1B;FST;FBLN5;IQGAP2;COL3A1;CCBE1;CTSL;CTSV;DCN;EMP2;PTK2B;FBLN1;NID2;ITGA11;FLNC;NPNT;EGFL6;ANXA11;IGF2;ITGA6;KDR;LAMB2;LUM;ARRB1;MFGE8;MMP14;MYL4;MYO1D;DDR2;PCOLCE;LIMA1;ENPP1;PKP2;PLS3;PPARA;EPS8L1;SHC1;SPARC;TGFBR3;TNNC1;TPM2;COL14A1;EZR;VTN;WIPF1;CORO2A;CAPG;SERPINH1;ADAM9;IQGAP1;USP13;SLC9A3R1;CD44
GO:0005201	extracellular matrix structural constituent	http://amigo.geneontology.org/amigo/term/GO:0005201	57	17	1.91996	8.85434	2.71871e-12	1.09156e-09	1277;1278;1281;1282;1290;1296;1299;1306;2192;3912;3915;4060;4256;7373;7980;30008;284217	COL1A1;COL1A2;COL3A1;COL4A1;COL5A2;COL8A2;COL9A3;COL15A1;FBLN1;LAMA1;EFEMP2;LAMB1;LAMC1;LUM;MGP;COL14A1;TFPI2
GO:0005518	collagen binding	http://amigo.geneontology.org/amigo/term/GO:0005518	50	14	1.68418	8.31267	6.04759e-10	1.94249e-07	871;960;1514;1634;4060;4921;5118;6678;7373;7448;8754;22795;22801;147372	CCBE1;CTSL;DCN;NID2;ITGA11;LUM;DDR2;PCOLCE;SPARC;COL14A1;VTN;SERPINH1;ADAM9;CD44
GO:0050839	cell adhesion molecule binding	http://amigo.geneontology.org/amigo/term/GO:0050839	393	39	13.2376	2.94615	1.31298e-09	3.51441e-07	301;800;822;831;999;1281;1829;1832;2013;2266;3655;3791;3913;4240;4323;5318;6712;7430;7448;8754;8826;8842;10085;10516;10631;11135;22837;23348;25975;50848;51474;53827;54443;54869;55742;56829;79026;90102;255743	EDIL3;FBLN5;POSTN;CDC42EP1;COL3A1;DSG2;DSP;EMP2;FGG;COBLL1;DOCK9;NPNT;EGFL6;ANXA1;ITGA6;KDR;LAMB2;MFGE8;MMP14;F11R;LIMA1;PKP2;FXYD5;ANLN;EPS8L1;PARVA;ZC3HAV1;SPTBN2;EZR;VTN;AHNAK;CALD1;CAPG;CAST;ADAM9;IQGAP1;PROM1;PHLDB2;CDH1
GO:0008201	heparin binding	http://amigo.geneontology.org/amigo/term/GO:0008201	106	19	3.57045	5.32145	2.1093e-09	4.83935e-07	334;652;1305;2263;2331;4192;5118;5228;6586;7049;7448;9353;9510;10631;11167;64094;83716;151887;339366	POSTN;FSTL1;COL13A1;CCDC80;FGFR2;FMOD;APLP2;ADAMTSL5;MDK;PCOLCE;PGF;SMOC2;BMP4;SLIT3;TGFBR3;VTN;CRISPLD2;SLIT2;ADAMTS1
GO:0061134	peptidase regulator activity	http://amigo.geneontology.org/amigo/term/GO:0061134	128	20	4.31149	4.63876	9.4596e-09	1.89901e-06	334;408;684;831;871;1471;1512;1800;2192;4323;5118;5176;5627;6197;6590;6692;7980;10392;10935;647174	NOD1;PRDX3;CST3;CTSH;DPEP1;FBLN1;APLP2;ARRB1;MMP14;PCOLCE;SERPINF1;PROS1;RPS6KA3;SERPINE3;SLPI;SPINT1;BST2;TFPI2;CAST;SERPINH1
GO:0005102	receptor binding	http://amigo.geneontology.org/amigo/term/GO:0005102	1019	69	34.3235	2.01028	1.31421e-08	2.34513e-06	214;301;336;408;624;649;652;653;891;1114;1123;1281;1435;1803;2013;2185;2202;2266;2331;2896;3091;3481;3554;3570;3655;3791;3908;3913;3977;4192;4240;4323;5159;5167;5228;5359;5649;5916;6320;6464;6586;6866;6892;7042;7049;7205;7448;8754;9037;9353;9368;9547;9723;10085;10371;10512;10516;10758;23452;25975;26037;54869;55824;56899;57088;85004;255743;284217;768239	EDIL3;SEMA3A;SEMA3C;FBLN5;TRAF3IP2;CHGB;CHN1;COL3A1;CSF1;DPP4;EMP2;ALCAM;PTK2B;EFEMP1;FGG;FMOD;ANGPTL2;NPNT;EGFL6;SIPA1L1;LAMA1;GRN;ANXA1;HIF1A;APOA2;IGF2;IL1R1;IL6R;ITGA6;KDR;LAMA2;LAMB2;LIFR;ARRB1;MDK;MFGE8;MMP14;PDGFRB;ENPP1;PGF;PLSCR1;EPS8L1;PAG1;RELN;ANKS1B;PLSCR4;RARG;BDKRB2;CLEC11A;SHC1;BMP1;BMP4;BMP5;SLIT3;TAC3;TAPBP;TGFB2;TGFBR3;TRIP6;VTN;PSAPL1;RERG;ADAM9;CCNB1;SEMA5A;SLIT2;SLC9A3R1;CXC…
GO:1901681	sulfur compound binding	http://amigo.geneontology.org/amigo/term/GO:1901681	180	23	6.06304	3.79348	3.75899e-08	6.03694e-06	334;652;1305;2263;2331;4192;4967;5118;5167;5228;6586;7049;7448;9037;9353;9510;10468;10631;11167;64094;83716;151887;339366	FST;POSTN;FSTL1;COL13A1;CCDC80;FGFR2;FMOD;APLP2;ADAMTSL5;MDK;OGDH;PCOLCE;ENPP1;PGF;SMOC2;BMP4;SLIT3;TGFBR3;VTN;CRISPLD2;SEMA5A;SLIT2;ADAMTS1
GO:0044877	macromolecular complex binding	http://amigo.geneontology.org/amigo/term/GO:0044877	1041	68	35.0646	1.93928	7.00964e-08	1.02341e-05	311;336;408;822;860;871;960;1281;1514;1515;1634;2013;2185;2192;2318;2626;2627;3481;3655;3791;3913;4060;4240;4323;4635;4642;4921;5118;5167;5308;5318;5358;5465;6464;6591;6595;6678;7049;7134;7153;7169;7373;7430;7448;7456;7464;8754;8826;8975;9070;9368;10085;10095;10468;10516;10788;22795;22801;25975;51474;54869;79987;81035;90993;122953;140628;147372;255743	EDIL3;ARPC1B;FST;FBLN5;IQGAP2;JDP2;COL3A1;GATA5;CCBE1;CTSL;CTSV;DCN;EMP2;PTK2B;FBLN1;NID2;ITGA11;FLNC;NPNT;EGFL6;GATA4;GATA6;ANXA11;APOA2;IGF2;ITGA6;KDR;LAMB2;LUM;ARRB1;MFGE8;MMP14;MYL4;MYO1D;DDR2;PCOLCE;LIMA1;ENPP1;PITX2;PKP2;PLS3;PPARA;EPS8L1;SHC1;SNAI2;SMARCA2;SPARC;TGFBR3;TNNC1;TOP2A;TPM2;COL14A1;EZR;VTN;WIPF1;CORO2A;SVEP1;COLEC12;CAPG;RUNX2;SERPINH1;ADAM9;IQGAP1;USP13;ASH2L;CREB3L1;SLC9A3R1;…
GO:0004872	receptor activity	http://amigo.geneontology.org/amigo/term/GO:0004872	734	53	24.7237	2.14369	1.04953e-07	1.29658e-05	269;309;558;624;960;1512;1601;1604;1803;1902;2057;2185;2202;2263;2487;2690;3554;3570;3709;3791;3953;3959;3977;4059;4921;4973;5159;5167;5168;5362;5465;5618;5916;6238;7049;7056;7301;7448;8322;8323;9424;22801;25960;27242;30061;50848;55366;56479;79627;81035;91584;93035;136853	SSC4D;CTSH;DAB2;CD55;DPP4;LPAR1;EPOR;PTK2B;EFEMP1;FGFR2;ITGA11;FRZB;ADGRA2;AMHR2;GHR;TNFRSF21;SLC40A1;ANXA6;IL1R1;IL6R;ITPR2;KDR;LEPR;LGALS3BP;LIFR;BCAM;DDR2;OLR1;F11R;PDGFRB;ENPP1;ENPP2;PLXNA2;PPARA;LGR4;AXL;PRLR;KCNQ5;RARG;RRBP1;BDKRB2;TGFBR3;THBD;TYRO3;VTN;OGFRL1;COLEC12;FZD4;FZD6;PLXNA4;PKHD1L1;KCNK6;CD44
GO:0060089	molecular transducer activity	http://amigo.geneontology.org/amigo/term/GO:0060089	734	53	24.7237	2.14369	1.04953e-07	1.29658e-05	269;309;558;624;960;1512;1601;1604;1803;1902;2057;2185;2202;2263;2487;2690;3554;3570;3709;3791;3953;3959;3977;4059;4921;4973;5159;5167;5168;5362;5465;5618;5916;6238;7049;7056;7301;7448;8322;8323;9424;22801;25960;27242;30061;50848;55366;56479;79627;81035;91584;93035;136853	SSC4D;CTSH;DAB2;CD55;DPP4;LPAR1;EPOR;PTK2B;EFEMP1;FGFR2;ITGA11;FRZB;ADGRA2;AMHR2;GHR;TNFRSF21;SLC40A1;ANXA6;IL1R1;IL6R;ITPR2;KDR;LEPR;LGALS3BP;LIFR;BCAM;DDR2;OLR1;F11R;PDGFRB;ENPP1;ENPP2;PLXNA2;PPARA;LGR4;AXL;PRLR;KCNQ5;RARG;RRBP1;BDKRB2;TGFBR3;THBD;TYRO3;VTN;OGFRL1;COLEC12;FZD4;FZD6;PLXNA4;PKHD1L1;KCNK6;CD44
GO:0048407	platelet-derived growth factor binding	http://amigo.geneontology.org/amigo/term/GO:0048407	10	6	0.336835	17.8129	2.63955e-07	3.02794e-05	1277;1278;1281;1282;1291;5159	COL1A1;COL1A2;COL3A1;COL4A1;COL6A1;PDGFRB
GO:0004857	enzyme inhibitor activity	http://amigo.geneontology.org/amigo/term/GO:0004857	266	27	8.95982	3.01345	3.1739e-07	3.39819e-05	301;306;307;334;336;408;493;684;831;871;1471;1634;1800;5176;5627;6197;6242;6590;6692;7980;8826;9353;9749;10788;10935;153769;647174	IQGAP2;PRDX3;CST3;SH3RF2;DCN;DPEP1;ANXA1;ANXA3;ANXA4;APLP2;APOA2;ARRB1;ATP2B4;SERPINF1;PROS1;RPS6KA3;RTKN;SERPINE3;SLPI;SPINT1;BST2;TFPI2;CAST;SERPINH1;IQGAP1;SLIT2;PHACTR2
GO:0004866	endopeptidase inhibitor activity	http://amigo.geneontology.org/amigo/term/GO:0004866	94	15	3.16625	4.73746	5.17115e-07	5.19054e-05	334;408;684;831;871;1471;1800;5176;5627;6197;6590;6692;7980;10935;647174	PRDX3;CST3;DPEP1;APLP2;ARRB1;SERPINF1;PROS1;RPS6KA3;SERPINE3;SLPI;SPINT1;BST2;TFPI2;CAST;SERPINH1
GO:0030414	peptidase inhibitor activity	http://amigo.geneontology.org/amigo/term/GO:0030414	96	15	3.23362	4.63876	6.84323e-07	6.46484e-05	334;408;684;831;871;1471;1800;5176;5627;6197;6590;6692;7980;10935;647174	PRDX3;CST3;DPEP1;APLP2;ARRB1;SERPINF1;PROS1;RPS6KA3;SERPINE3;SLPI;SPINT1;BST2;TFPI2;CAST;SERPINH1
GO:0005198	structural molecule activity	http://amigo.geneontology.org/amigo/term/GO:0005198	498	39	16.7744	2.32497	7.93763e-07	7.08213e-05	301;1277;1278;1281;1282;1290;1296;1299;1306;1832;2192;2266;3868;3908;3912;3913;3915;4060;4155;4256;5318;6525;6712;7169;7373;7980;9368;10095;10398;29116;30008;51090;56704;79026;80014;80781;83742;192666;284217	ARPC1B;MYL9;COL1A1;COL1A2;COL3A1;COL4A1;COL5A2;COL8A2;COL9A3;COL15A1;DSP;KRT24;FBLN1;FGG;LAMA1;MYLIP;EFEMP2;ANXA1;KRT16;LAMA2;LAMB1;LAMB2;LAMC1;LUM;MBP;MGP;PLLP;PKP2;JPH1;SMTN;SPTBN2;TPM2;COL14A1;AHNAK;TFPI2;WWC2;COL18A1;MARVELD1;SLC9A3R1
GO:0061135	endopeptidase regulator activity	http://amigo.geneontology.org/amigo/term/GO:0061135	100	15	3.36835	4.45321	1.17173e-06	9.90418e-05	334;408;684;831;871;1471;1800;5176;5627;6197;6590;6692;7980;10935;647174	PRDX3;CST3;DPEP1;APLP2;ARRB1;SERPINF1;PROS1;RPS6KA3;SERPINE3;SLPI;SPINT1;BST2;TFPI2;CAST;SERPINH1
GO:0005178	integrin binding	http://amigo.geneontology.org/amigo/term/GO:0005178	81	13	2.72837	4.76476	2.78849e-06	0.000223916	1281;2013;3655;3791;3913;4240;4323;7448;8754;10085;10516;25975;255743	EDIL3;FBLN5;COL3A1;EMP2;NPNT;EGFL6;ITGA6;KDR;LAMB2;MFGE8;MMP14;VTN;ADAM9
GO:0098631	protein binding involved in cell adhesion	http://amigo.geneontology.org/amigo/term/GO:0098631	275	25	9.26297	2.69892	6.4578e-06	0.000493868	301;800;822;831;999;1824;1829;1832;3655;5318;6712;7430;8826;11135;22801;22837;23348;50848;51474;54443;54869;55742;56829;79026;90102	CDC42EP1;DSC2;DSG2;DSP;ITGA11;COBLL1;DOCK9;ANXA1;ITGA6;F11R;LIMA1;PKP2;ANLN;EPS8L1;PARVA;ZC3HAV1;SPTBN2;EZR;AHNAK;CALD1;CAPG;CAST;IQGAP1;PHLDB2;CDH1
GO:0030234	enzyme regulator activity	http://amigo.geneontology.org/amigo/term/GO:0030234	782	50	26.3405	1.89822	8.50139e-06	0.000620601	301;306;307;334;336;395;408;493;684;831;871;1123;1471;1512;1634;1800;2192;3481;3993;4323;5118;5176;5618;5627;5880;6197;6242;6590;6692;7980;8826;9353;9532;9749;9882;10392;10788;10935;11135;23216;26037;55635;79658;83478;116984;143872;153769;163590;647174;768239	NOD1;IQGAP2;PRDX3;CDC42EP1;CHN1;ARAP2;ARHGAP42;CST3;CTSH;SH3RF2;DCN;TOR1AIP2;DPEP1;FBLN1;TBC1D1;SIPA1L1;ANXA1;ANXA3;ANXA4;APLP2;APOA2;IGF2;ARHGAP6;LLGL2;ARRB1;MMP14;ATP2B4;PCOLCE;SERPINF1;DEPDC1;PRLR;PROS1;RAC2;RPS6KA3;RTKN;SERPINE3;SLPI;SPINT1;BST2;PSAPL1;ARHGAP10;TFPI2;CAST;ARHGAP24;SERPINH1;IQGAP1;SLIT2;BAG2;PHACTR2;TBC1D4
GO:0098772	molecular function regulator	http://amigo.geneontology.org/amigo/term/GO:0098772	1109	64	37.355	1.71329	1.23199e-05	0.000860251	301;306;307;334;336;395;408;493;684;831;871;1123;1471;1512;1634;1800;2192;2263;3481;3993;4323;5118;5159;5176;5318;5618;5627;5880;6197;6242;6464;6590;6692;6712;7980;8673;8826;9353;9368;9532;9749;9882;10392;10788;10935;11135;23179;23216;23348;26030;26037;51196;53827;54869;55635;55785;79658;83478;116984;143872;153769;163590;647174;768239	NOD1;IQGAP2;PRDX3;CDC42EP1;CHN1;ARAP2;ARHGAP42;CST3;CTSH;SH3RF2;DCN;TOR1AIP2;DPEP1;FBLN1;FGFR2;RGL1;TBC1D1;DOCK9;PLEKHG3;SIPA1L1;ANXA1;ANXA3;ANXA4;APLP2;APOA2;IGF2;ARHGAP6;LLGL2;ARRB1;MMP14;ATP2B4;PCOLCE;PLCE1;PDGFRB;SERPINF1;PKP2;FXYD5;EPS8L1;DEPDC1;FGD6;PRLR;PROS1;RAC2;RPS6KA3;RTKN;SHC1;SERPINE3;SLPI;SPINT1;SPTBN2;BST2;PSAPL1;ARHGAP10;TFPI2;CAST;ARHGAP24;VAMP8;SERPINH1;IQGAP1;SLIT2;SLC9A3R1;BAG…
GO:0019838	growth factor binding	http://amigo.geneontology.org/amigo/term/GO:0019838	107	14	3.60414	3.88442	1.36098e-05	0.000910722	1277;1278;1281;1282;1291;2263;3554;3570;3655;3791;3977;5159;6464;7049	COL1A1;COL1A2;COL3A1;COL4A1;COL6A1;FGFR2;IL1R1;IL6R;ITGA6;KDR;LIFR;PDGFRB;SHC1;TGFBR3
GO:0098632	protein binding involved in cell-cell adhesion	http://amigo.geneontology.org/amigo/term/GO:0098632	270	24	9.09455	2.63894	1.44292e-05	0.000926933	301;800;822;831;999;1824;1829;1832;3655;5318;6712;7430;8826;11135;22837;23348;50848;51474;54443;54869;55742;56829;79026;90102	CDC42EP1;DSC2;DSG2;DSP;COBLL1;DOCK9;ANXA1;ITGA6;F11R;LIMA1;PKP2;ANLN;EPS8L1;PARVA;ZC3HAV1;SPTBN2;EZR;AHNAK;CALD1;CAPG;CAST;IQGAP1;PHLDB2;CDH1
GO:0086083	cell adhesive protein binding involved in bundle of His cell-Purkinje myocyte communication	http://amigo.geneontology.org/amigo/term/GO:0086083	6	4	0.202101	19.7921	1.80408e-05	0.00111437	1824;1829;1832;5318	DSC2;DSG2;DSP;PKP2
GO:0003779	actin binding	http://amigo.geneontology.org/amigo/term/GO:0003779	333	27	11.2166	2.40714	2.25595e-05	0.00134187	800;822;2318;4635;4642;5358;6525;6712;7134;7169;7430;7456;7464;9749;10095;10788;11346;22837;25802;29780;51474;53827;54443;54869;54961;55742;171024	ARPC1B;IQGAP2;SYNPO;SYNPO2;COBLL1;FLNC;LMOD1;PARVB;MYL4;MYO1D;LIMA1;PLS3;FXYD5;ANLN;EPS8L1;SSH3;PARVA;SMTN;SPTBN2;TNNC1;TPM2;EZR;WIPF1;CORO2A;CALD1;CAPG;PHACTR2
GO:0099600	transmembrane receptor activity	http://amigo.geneontology.org/amigo/term/GO:0099600	516	36	17.3807	2.07126	2.79701e-05	0.00160428	269;309;558;624;960;1512;1902;2057;2185;2202;2263;2487;2690;3554;3570;3709;3791;3953;3977;4059;4921;5159;5362;5618;7049;7056;7301;8322;8323;9424;22801;25960;27242;55366;56479;91584	CTSH;LPAR1;EPOR;PTK2B;EFEMP1;FGFR2;ITGA11;FRZB;ADGRA2;AMHR2;GHR;TNFRSF21;ANXA6;IL1R1;IL6R;ITPR2;KDR;LEPR;LIFR;BCAM;DDR2;PDGFRB;PLXNA2;LGR4;AXL;PRLR;KCNQ5;BDKRB2;TGFBR3;THBD;TYRO3;FZD4;FZD6;PLXNA4;KCNK6;CD44
GO:0050840	extracellular matrix binding	http://amigo.geneontology.org/amigo/term/GO:0050840	41	8	1.38102	5.7928	5.57407e-05	0.00308688	1634;3655;4059;6678;7448;8754;9353;169611	DCN;OLFML2A;ITGA6;BCAM;SPARC;VTN;ADAM9;SLIT2
GO:0045296	cadherin binding	http://amigo.geneontology.org/amigo/term/GO:0045296	277	23	9.33034	2.46508	6.33796e-05	0.00339292	301;800;822;831;999;3655;5318;6712;7430;8826;8842;11135;22837;23348;50848;51474;53827;54443;54869;55742;56829;79026;90102	CDC42EP1;COBLL1;DOCK9;ANXA1;ITGA6;F11R;LIMA1;PKP2;FXYD5;ANLN;EPS8L1;PARVA;ZC3HAV1;SPTBN2;EZR;AHNAK;CALD1;CAPG;CAST;IQGAP1;PROM1;PHLDB2;CDH1
GO:0004888	transmembrane signaling receptor activity	http://amigo.geneontology.org/amigo/term/GO:0004888	481	33	16.2018	2.03681	8.40169e-05	0.00435262	269;558;624;960;1512;1902;2057;2185;2202;2263;2487;2690;3554;3570;3709;3791;3953;3977;4059;4921;5159;5362;5618;7049;7056;7301;8322;8323;22801;25960;27242;55366;91584	CTSH;LPAR1;EPOR;PTK2B;EFEMP1;FGFR2;ITGA11;FRZB;ADGRA2;AMHR2;GHR;TNFRSF21;IL1R1;IL6R;ITPR2;KDR;LEPR;LIFR;BCAM;DDR2;PDGFRB;PLXNA2;LGR4;AXL;PRLR;BDKRB2;TGFBR3;THBD;TYRO3;FZD4;FZD6;PLXNA4;CD44
GO:0038024	cargo receptor activity	http://amigo.geneontology.org/amigo/term/GO:0038024	45	8	1.51576	5.27788	0.000111764	0.00560917	1601;3959;4973;5167;5168;7448;81035;136853	SSC4D;DAB2;LGALS3BP;OLR1;ENPP1;ENPP2;VTN;COLEC12
GO:0086080	protein binding involved in heterotypic cell-cell adhesion	http://amigo.geneontology.org/amigo/term/GO:0086080	9	4	0.303152	13.1947	0.000139764	0.00680183	1824;1829;1832;5318	DSC2;DSG2;DSP;PKP2
GO:0038023	signaling receptor activity	http://amigo.geneontology.org/amigo/term/GO:0038023	559	36	18.8291	1.91193	0.00014436	0.0068189	269;558;624;960;1512;1902;2057;2185;2202;2263;2487;2690;3554;3570;3709;3791;3953;3977;4059;4921;5159;5362;5465;5618;5916;7049;7056;7301;8322;8323;22801;25960;27242;55366;81035;91584	CTSH;LPAR1;EPOR;PTK2B;EFEMP1;FGFR2;ITGA11;FRZB;ADGRA2;AMHR2;GHR;TNFRSF21;IL1R1;IL6R;ITPR2;KDR;LEPR;LIFR;BCAM;DDR2;PDGFRB;PLXNA2;PPARA;LGR4;AXL;PRLR;RARG;BDKRB2;TGFBR3;THBD;TYRO3;COLEC12;FZD4;FZD6;PLXNA4;CD44
GO:0004896	cytokine receptor activity	http://amigo.geneontology.org/amigo/term/GO:0004896	48	8	1.61681	4.94802	0.00017912	0.00821906	960;2057;2690;3554;3570;3953;3977;5618	EPOR;GHR;IL1R1;IL6R;LEPR;LIFR;PRLR;CD44
GO:0004871	signal transducer activity	http://amigo.geneontology.org/amigo/term/GO:0004871	858	49	28.9005	1.69547	0.000184288	0.00822128	269;558;624;684;960;1464;1512;1902;2057;2185;2202;2263;2487;2690;2791;3554;3570;3709;3791;3953;3977;4059;4921;5159;5362;5465;5618;5916;6464;6778;7042;7049;7056;7301;8322;8323;9516;10468;22801;25960;27242;51196;51765;55366;55824;55970;81035;91584;112770	FST;GLMP;CSPG4;CTSH;LPAR1;EPOR;PTK2B;EFEMP1;FGFR2;ITGA11;FRZB;ADGRA2;AMHR2;GHR;TNFRSF21;GNG11;IL1R1;IL6R;ITPR2;KDR;LEPR;LIFR;BCAM;DDR2;PLCE1;PDGFRB;STK26;PLXNA2;PPARA;LGR4;AXL;PAG1;GNG12;PRLR;RARG;BDKRB2;SHC1;STAT6;BST2;TGFB2;TGFBR3;THBD;TYRO3;COLEC12;FZD4;FZD6;PLXNA4;LITAF;CD44
GO:0004175	endopeptidase activity	http://amigo.geneontology.org/amigo/term/GO:0004175	279	22	9.39771	2.341	0.000192635	0.00835237	649;715;716;823;839;1512;1514;1515;1522;1803;4311;4323;5125;5653;8754;8975;9510;54507;80332;170692;171019;339366	CTSH;CTSL;CTSV;CTSZ;ADAMTS18;ADAMTS19;DPP4;ADAMTSL5;MME;MMP14;PCSK5;ADAMTSL4;KLK6;BMP1;C1R;C1S;ADAM33;CAPN1;CASP6;ADAM9;USP13;ADAMTS1
GO:0030165	PDZ domain binding	http://amigo.geneontology.org/amigo/term/GO:0030165	75	10	2.52627	3.95841	0.000197628	0.00835237	493;1902;3993;6584;7049;8322;9368;50848;51678;55970	LPAR1;LLGL2;ATP2B4;F11R;MPP6;GNG12;SLC22A5;TGFBR3;FZD4;SLC9A3R1
GO:0098641	cadherin binding involved in cell-cell adhesion	http://amigo.geneontology.org/amigo/term/GO:0098641	261	21	8.7914	2.3887	0.00020342	0.00837671	301;800;822;831;999;3655;5318;6712;7430;8826;11135;22837;23348;50848;51474;54443;54869;55742;56829;79026;90102	CDC42EP1;COBLL1;DOCK9;ANXA1;ITGA6;F11R;LIMA1;PKP2;ANLN;EPS8L1;PARVA;ZC3HAV1;SPTBN2;EZR;AHNAK;CALD1;CAPG;CAST;IQGAP1;PHLDB2;CDH1
GO:0044548	S100 protein binding	http://amigo.geneontology.org/amigo/term/GO:0044548	10	4	0.336835	11.8752	0.000226754	0.00910418	311;7430;8826;79026	ANXA11;EZR;AHNAK;IQGAP1
GO:0008236	serine-type peptidase activity	http://amigo.geneontology.org/amigo/term/GO:0008236	122	13	4.10939	3.16349	0.000233785	0.00915754	165;649;715;716;1512;1514;1515;1803;4323;5125;5649;5653;8532	CTSH;CTSL;CTSV;AEBP1;DPP4;MMP14;PCSK5;RELN;KLK6;BMP1;C1R;C1S;CPZ
GO:0017171	serine hydrolase activity	http://amigo.geneontology.org/amigo/term/GO:0017171	124	13	4.17676	3.11246	0.000274818	0.0105085	165;649;715;716;1512;1514;1515;1803;4323;5125;5649;5653;8532	CTSH;CTSL;CTSV;AEBP1;DPP4;MMP14;PCSK5;RELN;KLK6;BMP1;C1R;C1S;CPZ
GO:0019900	kinase binding	http://amigo.geneontology.org/amigo/term/GO:0019900	519	33	17.4818	1.88768	0.000344207	0.0126398	408;476;891;896;1464;1832;2013;2185;2626;2627;2690;2869;3091;3987;5159;5318;6197;6464;6790;7128;7153;7205;7430;8754;8826;8986;10112;10723;10935;23303;55824;80014;130497	KIF20A;SLC12A7;PRDX3;OSR1;CSPG4;DSP;EMP2;PTK2B;KIF13B;GATA4;GATA6;GHR;GRK5;HIF1A;LIMS1;ARRB1;ATP1A1;PDGFRB;PKP2;PAG1;RPS6KA3;SHC1;AURKA;TNFAIP3;TOP2A;TRIP6;EZR;WWC2;ADAM9;IQGAP1;CCNB1;CCND3;RPS6KA4
GO:0005044	scavenger receptor activity	http://amigo.geneontology.org/amigo/term/GO:0005044	29	6	0.976823	6.14236	0.000346296	0.0126398	3959;5167;5168;7448;81035;136853	SSC4D;LGALS3BP;ENPP1;ENPP2;VTN;COLEC12
GO:0019901	protein kinase binding	http://amigo.geneontology.org/amigo/term/GO:0019901	462	30	15.5618	1.9278	0.000450778	0.0159402	408;476;891;896;1464;1832;2013;2185;2626;2627;2690;2869;3091;3987;5159;5318;6197;6464;6790;7153;7430;8754;8826;8986;10112;10723;10935;23303;55824;130497	KIF20A;SLC12A7;PRDX3;OSR1;CSPG4;DSP;EMP2;PTK2B;KIF13B;GATA4;GATA6;GHR;GRK5;HIF1A;LIMS1;ARRB1;ATP1A1;PDGFRB;PKP2;PAG1;RPS6KA3;SHC1;AURKA;TOP2A;EZR;ADAM9;IQGAP1;CCNB1;CCND3;RPS6KA4
GO:0004222	metalloendopeptidase activity	http://amigo.geneontology.org/amigo/term/GO:0004222	83	10	2.79573	3.57688	0.000456569	0.0159402	649;4311;4323;8754;9510;54507;80332;170692;171019;339366	ADAMTS18;ADAMTS19;ADAMTSL5;MME;MMP14;ADAMTSL4;BMP1;ADAM33;ADAM9;ADAMTS1
GO:0043028	cysteine-type endopeptidase regulator activity involved in apoptotic process	http://amigo.geneontology.org/amigo/term/GO:0043028	31	6	1.04419	5.74608	0.000507034	0.0173255	408;1512;1800;6197;10392;10935	NOD1;PRDX3;CTSH;DPEP1;ARRB1;RPS6KA3
GO:0042277	peptide binding	http://amigo.geneontology.org/amigo/term/GO:0042277	168	15	5.65883	2.65072	0.000553584	0.018522	1471;1515;2690;4311;5125;5480;5618;6892;7042;11015;23428;26232;30061;57214;81618	KDELR3;CST3;CTSV;SLC7A8;FBXO2;GHR;SLC40A1;MME;PCSK5;PPIC;PRLR;CEMIP;TAPBP;TGFB2;ITM2C
GO:0005543	phospholipid binding	http://amigo.geneontology.org/amigo/term/GO:0005543	305	22	10.2735	2.14144	0.000659027	0.0216	246;301;306;307;309;311;336;558;1800;1902;2869;3709;4240;5337;6464;6712;8826;10788;114884;116984;341359;728113	IQGAP2;OSBPL10;ARAP2;DPEP1;LPAR1;ALOX15;GRK5;ANXA1;ANXA3;ANXA4;ANXA6;ANXA11;APOA2;SYT10;ITPR2;MFGE8;PLD1;AXL;SHC1;SPTBN2;ANXA8L1;IQGAP1
GO:0042562	hormone binding	http://amigo.geneontology.org/amigo/term/GO:0042562	45	7	1.51576	4.61815	0.000701491	0.0222002	269;476;1512;2690;5618;6464;30061	CTSH;AMHR2;GHR;SLC40A1;ATP1A1;PRLR;SHC1
GO:0005095	GTPase inhibitor activity	http://amigo.geneontology.org/amigo/term/GO:0005095	13	4	0.437886	9.1348	0.000712293	0.0222002	6242;8826;9353;10788	IQGAP2;RTKN;IQGAP1;SLIT2
GO:0051015	actin filament binding	http://amigo.geneontology.org/amigo/term/GO:0051015	120	12	4.04202	2.96881	0.000718811	0.0222002	2318;4635;4642;5358;7134;7169;7430;7456;7464;10095;10788;51474	ARPC1B;IQGAP2;FLNC;MYL4;MYO1D;LIMA1;PLS3;TNNC1;TPM2;EZR;WIPF1;CORO2A
GO:0008083	growth factor activity	http://amigo.geneontology.org/amigo/term/GO:0008083	104	11	3.50309	3.14009	0.000742193	0.0224899	649;652;653;1435;2202;2896;3481;4192;5228;6320;7042	CSF1;EFEMP1;GRN;IGF2;MDK;PGF;CLEC11A;BMP1;BMP4;BMP5;TGFB2
GO:0005544	calcium-dependent phospholipid binding	http://amigo.geneontology.org/amigo/term/GO:0005544	46	7	1.54944	4.51775	0.000803821	0.0233113	301;306;307;309;311;341359;728113	ANXA1;ANXA3;ANXA4;ANXA6;ANXA11;SYT10;ANXA8L1
GO:0048306	calcium-dependent protein binding	http://amigo.geneontology.org/amigo/term/GO:0048306	46	7	1.54944	4.51775	0.000803821	0.0233113	301;306;307;309;311;4642;7134	ANXA1;ANXA3;ANXA4;ANXA6;ANXA11;MYO1D;TNNC1
GO:0008233	peptidase activity	http://amigo.geneontology.org/amigo/term/GO:0008233	436	28	14.686	1.90657	0.000824035	0.0233113	165;649;715;716;745;823;839;1512;1514;1515;1522;1800;1803;4311;4323;5125;5649;5653;7128;8532;8754;8975;9510;54507;80332;170692;171019;339366	CTSH;CTSL;CTSV;CTSZ;AEBP1;ADAMTS18;ADAMTS19;DPEP1;DPP4;ADAMTSL5;MME;MMP14;PCSK5;ADAMTSL4;RELN;KLK6;BMP1;TNFAIP3;C1R;C1S;MYRF;ADAM33;CAPN1;CASP6;CPZ;ADAM9;USP13;ADAMTS1
GO:0008237	metallopeptidase activity	http://amigo.geneontology.org/amigo/term/GO:0008237	139	13	4.68201	2.77658	0.000827363	0.0233113	165;649;1800;4311;4323;8532;8754;9510;54507;80332;170692;171019;339366	AEBP1;ADAMTS18;ADAMTS19;DPEP1;ADAMTSL5;MME;MMP14;ADAMTSL4;BMP1;ADAM33;CPZ;ADAM9;ADAMTS1
GO:0004869	cysteine-type endopeptidase inhibitor activity	http://amigo.geneontology.org/amigo/term/GO:0004869	34	6	1.14524	5.23908	0.000850417	0.0235478	408;831;1471;1800;6197;10935	PRDX3;CST3;DPEP1;ARRB1;RPS6KA3;CAST
GO:0004867	serine-type endopeptidase inhibitor activity	http://amigo.geneontology.org/amigo/term/GO:0004867	47	7	1.58313	4.42163	0.000917588	0.0249771	334;871;5176;6590;6692;7980;647174	APLP2;SERPINF1;SERPINE3;SLPI;SPINT1;TFPI2;SERPINH1
GO:0055102	lipase inhibitor activity	http://amigo.geneontology.org/amigo/term/GO:0055102	14	4	0.471569	8.48231	0.00097085	0.0259864	301;306;307;336	ANXA1;ANXA3;ANXA4;APOA2
GO:0019199	transmembrane receptor protein kinase activity	http://amigo.geneontology.org/amigo/term/GO:0019199	76	9	2.55995	3.5157	0.000989317	0.0260466	269;558;2202;2263;3791;4921;5159;7049;7301	EFEMP1;FGFR2;AMHR2;KDR;DDR2;PDGFRB;AXL;TGFBR3;TYRO3
GO:0070011	peptidase activity, acting on L-amino acid peptides	http://amigo.geneontology.org/amigo/term/GO:0070011	422	27	14.2145	1.89948	0.00107421	0.0278256	165;649;715;716;823;839;1512;1514;1515;1522;1800;1803;4311;4323;5125;5649;5653;7128;8532;8754;8975;9510;54507;80332;170692;171019;339366	CTSH;CTSL;CTSV;CTSZ;AEBP1;ADAMTS18;ADAMTS19;DPEP1;DPP4;ADAMTSL5;MME;MMP14;PCSK5;ADAMTSL4;RELN;KLK6;BMP1;TNFAIP3;C1R;C1S;ADAM33;CAPN1;CASP6;CPZ;ADAM9;USP13;ADAMTS1
GO:0019911	structural constituent of myelin sheath	http://amigo.geneontology.org/amigo/term/GO:0019911	7	3	0.235785	12.7235	0.0012003	0.0305981	4155;51090;83742	MBP;PLLP;MARVELD1
GO:0043548	phosphatidylinositol 3-kinase binding	http://amigo.geneontology.org/amigo/term/GO:0043548	25	5	0.842088	5.93762	0.00128771	0.0318465	476;558;5159;7301;23551	RASD2;ATP1A1;PDGFRB;AXL;TYRO3
GO:0005540	hyaluronic acid binding	http://amigo.geneontology.org/amigo/term/GO:0005540	15	4	0.505253	7.91683	0.00128893	0.0318465	960;26032;57214;143903	LAYN;SUSD5;CEMIP;CD44
GO:0070851	growth factor receptor binding	http://amigo.geneontology.org/amigo/term/GO:0070851	80	9	2.69468	3.33991	0.00143101	0.0348211	2202;3554;3570;5159;5228;5359;6464;7205;9368	EFEMP1;IL1R1;IL6R;PDGFRB;PGF;PLSCR1;SHC1;TRIP6;SLC9A3R1
GO:0033218	amide binding	http://amigo.geneontology.org/amigo/term/GO:0033218	189	15	6.36619	2.3562	0.0018384	0.0426268	1471;1515;2690;4311;5125;5480;5618;6892;7042;11015;23428;26232;30061;57214;81618	KDELR3;CST3;CTSV;SLC7A8;FBXO2;GHR;SLC40A1;MME;PCSK5;PPIC;PRLR;CEMIP;TAPBP;TGFB2;ITM2C
GO:0032036	myosin heavy chain binding	http://amigo.geneontology.org/amigo/term/GO:0032036	8	3	0.269468	11.133	0.00187262	0.0426268	558;4635;10398	MYL9;MYL4;AXL
GO:0035174	histone serine kinase activity	http://amigo.geneontology.org/amigo/term/GO:0035174	8	3	0.269468	11.133	0.00187262	0.0426268	6790;8986;9212	AURKA;RPS6KA4;AURKB
GO:0048495	Roundabout binding	http://amigo.geneontology.org/amigo/term/GO:0048495	8	3	0.269468	11.133	0.00187262	0.0426268	2331;6586;9353	FMOD;SLIT3;SLIT2
GO:0030674	protein binding, bridging	http://amigo.geneontology.org/amigo/term/GO:0030674	134	12	4.51359	2.65864	0.0018845	0.0426268	301;395;408;1123;1278;1296;1601;1832;2266;6464;7373;55824	CHN1;COL1A2;COL8A2;DAB2;DSP;FGG;ANXA1;ARHGAP6;ARRB1;PAG1;SHC1;COL14A1
GO:0004252	serine-type endopeptidase activity	http://amigo.geneontology.org/amigo/term/GO:0004252	100	10	3.36835	2.96881	0.00195862	0.0436882	649;715;716;1512;1514;1515;1803;4323;5125;5653	CTSH;CTSL;CTSV;DPP4;MMP14;PCSK5;KLK6;BMP1;C1R;C1S
GO:0008289	lipid binding	http://amigo.geneontology.org/amigo/term/GO:0008289	486	29	16.3702	1.77151	0.00206274	0.0453802	246;301;306;307;309;311;336;476;558;1604;1800;1902;2869;3709;4240;4833;5337;5465;5950;6281;6464;6712;8826;10417;10788;114884;116984;341359;728113	SPON2;IQGAP2;OSBPL10;ARAP2;CD55;DPEP1;LPAR1;ALOX15;GRK5;ANXA1;ANXA3;ANXA4;ANXA6;ANXA11;APOA2;SYT10;ITPR2;MFGE8;ATP1A1;NME4;PLD1;PPARA;AXL;RBP4;S100A10;SHC1;SPTBN2;ANXA8L1;IQGAP1
GO:0004653	polypeptide N-acetylgalactosaminyltransferase activity	http://amigo.geneontology.org/amigo/term/GO:0004653	17	4	0.57262	6.98543	0.00213046	0.0462368	11226;51809;55568;79695	GALNT6;GALNT7;GALNT10;GALNT12

## Sheet: 500Down_CellComp
geneset	description	link	C	O	E	R	PValue	FDR	overlapGene	OverlapGene_UserID
GO:0005578	proteinaceous extracellular matrix	http://amigo.geneontology.org/amigo/term/GO:0005578	265	55	8.21453	6.69545	0	0	649;652;1277;1278;1281;1282;1290;1292;1296;1299;1306;2192;2202;2331;3655;3908;3912;3913;3915;3959;4060;4147;4256;5176;5649;6586;6678;7049;7373;7448;7980;8532;9353;9510;10417;10516;10631;22795;25975;30008;54507;64094;80144;80781;81578;83716;147372;151887;169611;170692;171019;255743;284217;339366;341640	SPON2;FBLN5;POSTN;COL1A1;COL1A2;COL3A1;COL4A1;COL5A2;COL6A2;COL8A2;COL9A3;COL15A1;CCBE1;CCDC80;OLFML2A;ADAMTS18;ADAMTS19;FBLN1;EFEMP1;NID2;FMOD;NPNT;EGFL6;LAMA1;EFEMP2;ADAMTSL5;FREM2;ITGA6;LAMA2;LAMB1;LAMB2;LAMC1;LGALS3BP;LUM;MATN2;MGP;SERPINF1;ADAMTSL4;RELN;SMOC2;BMP1;BMP4;SLIT3;SPARC;TGFBR3;COL14A1;VTN;TFPI2;FRAS1;COL18A1;COL21A1;CRISPLD2;CPZ;SLIT2;ADAMTS1
GO:0005604	basement membrane	http://amigo.geneontology.org/amigo/term/GO:0005604	78	24	2.41786	9.92612	0	0	1282;1296;1306;2192;3655;3908;3912;3913;3915;4147;5176;6678;7448;9510;22795;25975;30008;64094;80144;80781;151887;255743;284217;341640	COL4A1;COL8A2;COL15A1;CCDC80;FBLN1;NID2;NPNT;EGFL6;LAMA1;EFEMP2;FREM2;ITGA6;LAMA2;LAMB1;LAMB2;LAMC1;MATN2;SERPINF1;SMOC2;SPARC;VTN;FRAS1;COL18A1;ADAMTS1
GO:0005615	extracellular space	http://amigo.geneontology.org/amigo/term/GO:0005615	838	99	25.9765	3.81113	0	0	165;174;301;336;558;649;652;653;715;716;871;1277;1278;1281;1282;1290;1291;1292;1306;1435;1471;1512;1514;1515;1522;1634;1800;2192;2202;2266;2331;2487;2690;2896;3481;3908;3912;3913;3915;3959;3977;4060;4147;4240;5118;5125;5167;5168;5176;5228;5420;5627;5649;5653;5740;5950;6320;6586;6590;6678;6692;6712;6866;7042;7049;7056;7373;7430;7448;8495;8532;8754;8842;8991;9353;9547;9723;10371;10417;10512;10516;1…	SEMA3A;SPON2;SEMA3C;FBLN5;POSTN;FSTL1;COL1A1;COL1A2;COL3A1;COL4A1;COL5A2;COL6A1;COL6A2;COL15A1;CSF1;CST3;CCBE1;CTSH;CTSL;CTSV;CCDC80;CTSZ;DCN;AEBP1;AFP;DPEP1;FBLN1;EFEMP1;FGG;NID2;FRMD4B;FMOD;ANGPTL2;FRZB;NPNT;EGFL6;GHR;LAMA1;GRN;LMCD1;ANXA1;APOA2;IGF2;LAMA2;LAMB1;LAMB2;LAMC1;LGALS3BP;LIFR;LUM;MATN2;MFGE8;PCOLCE;PCSK5;PCYOX1;ENPP1;ENPP2;SERPINF1;PGF;PODXL;ADAMTSL4;AXL;PROS1;RELN;KLK6;PTGIS;RBP4;C…
GO:0031012	extracellular matrix	http://amigo.geneontology.org/amigo/term/GO:0031012	395	69	12.2443	5.63527	0	0	165;649;652;1277;1278;1281;1282;1290;1291;1292;1296;1299;1306;1471;1634;1832;2192;2202;2263;2331;3655;3908;3912;3913;3915;3959;4060;4147;4240;4256;4323;5118;5176;5359;5649;6586;6590;6678;7042;7049;7373;7448;7980;8532;9353;9510;10085;10417;10516;10631;22795;25975;29995;30008;54507;64094;80144;80781;81578;83716;147372;151887;169611;170692;171019;255743;284217;339366;341640	EDIL3;SPON2;FBLN5;POSTN;COL1A1;COL1A2;COL3A1;COL4A1;COL5A2;COL6A1;COL6A2;COL8A2;COL9A3;COL15A1;CST3;CCBE1;CCDC80;DCN;AEBP1;OLFML2A;ADAMTS18;ADAMTS19;DSP;FBLN1;EFEMP1;FGFR2;NID2;FMOD;NPNT;EGFL6;LAMA1;LMCD1;EFEMP2;ADAMTSL5;FREM2;ITGA6;LAMA2;LAMB1;LAMB2;LAMC1;LGALS3BP;LUM;MATN2;MFGE8;MGP;MMP14;PCOLCE;SERPINF1;PLSCR1;ADAMTSL4;RELN;SMOC2;BMP1;BMP4;SLIT3;SLPI;SPARC;TGFB2;TGFBR3;COL14A1;VTN;TFPI2;FRAS1;…
GO:0044420	extracellular matrix component	http://amigo.geneontology.org/amigo/term/GO:0044420	105	32	3.25481	9.83159	0	0	1277;1278;1281;1282;1290;1296;1306;2192;3655;3908;3912;3913;3915;4060;4147;5176;6678;7373;7448;9510;10516;22795;25975;30008;64094;80144;80781;151887;255743;284217;339366;341640	FBLN5;COL1A1;COL1A2;COL3A1;COL4A1;COL5A2;COL8A2;COL15A1;CCDC80;FBLN1;NID2;NPNT;EGFL6;LAMA1;EFEMP2;ADAMTSL5;FREM2;ITGA6;LAMA2;LAMB1;LAMB2;LAMC1;LUM;MATN2;SERPINF1;SMOC2;SPARC;COL14A1;VTN;FRAS1;COL18A1;ADAMTS1
GO:0044459	plasma membrane part	http://amigo.geneontology.org/amigo/term/GO:0044459	1809	116	56.0758	2.06863	2.33147e-15	3.76144e-13	214;246;269;301;360;408;476;493;540;558;624;684;960;999;1305;1464;1515;1601;1604;1800;1803;1829;1832;1902;2013;2057;2185;2263;2266;2615;2690;2791;3554;3570;3655;3732;3791;3953;3977;4059;4240;4311;4323;4642;4921;4973;5159;5167;5168;5337;5359;5362;5420;5740;6281;6464;6542;6572;6584;6712;7049;7056;7205;7301;7430;7448;8322;8323;8754;8763;8826;8842;9056;9121;9308;9341;9368;9424;10098;10312;10392;10568…	TSPAN5;TCIRG1;NOD1;SLC34A2;PDPN;SLC12A7;SLCO2B1;SYNPO;KCTD12;COL13A1;CSPG4;CTSV;AMOTL1;SLC5A12;DAB2;CD55;LRRN4;DPEP1;DPP4;DSG2;DSP;LPAR1;EMP2;EPOR;ALCAM;PTK2B;FGFR2;FGG;ITGA11;SLC7A8;ALOX15;NPNT;SGMS1;SIPA1L1;LRRC32;AMHR2;GHR;TNFRSF21;GNG11;PTRF;SLC40A1;ANXA1;IL1R1;IL6R;AQP3;ITGA6;CD82;PEAR1;KDR;LEPR;LIFR;BCAM;ARRB1;MFGE8;MME;MMP14;MYO1D;ATP1A1;DDR2;ATP2B4;OLR1;PDGFRB;ENPP1;ENPP2;STK26;PLD1;PLSCR…
GO:0005581	collagen trimer	http://amigo.geneontology.org/amigo/term/GO:0005581	60	19	1.85989	10.2156	9.10383e-15	1.25893e-12	1277;1278;1281;1282;1290;1291;1292;1296;1299;1305;1306;1634;4060;7373;80781;81035;81578;91522;147372	COL1A1;COL1A2;COL3A1;COL4A1;COL5A2;COL6A1;COL6A2;COL8A2;COL9A3;COL13A1;COL15A1;CCBE1;DCN;LUM;COL14A1;COL18A1;COLEC12;COL21A1;COL23A1
GO:0070161	anchoring junction	http://amigo.geneontology.org/amigo/term/GO:0070161	646	57	20.0249	2.84646	6.00409e-13	7.26494e-11	214;301;309;800;822;823;831;896;960;999;1001;1464;1466;1601;1803;1824;1825;1829;1832;2185;2318;2869;3655;3987;4311;4323;4921;5159;5318;5880;6712;7205;7430;7739;8754;8773;8826;9590;10095;11135;22801;22837;23348;29780;50848;51474;54443;54869;55742;56829;57608;64065;79026;83478;90102;143903;171024	CDH3;ARPC1B;CDC42EP1;LAYN;CSPG4;CSRP2;DAB2;SYNPO2;DPP4;DSC2;DSC3;DSG2;DSP;ALCAM;PTK2B;ITGA11;COBLL1;FLNC;DOCK9;GRK5;PARVB;ANXA1;ANXA6;ITGA6;LIMS1;MME;MMP14;DDR2;F11R;LIMA1;PDGFRB;PKP2;ANLN;EPS8L1;PARVA;ZC3HAV1;KIAA1462;RAC2;PERP;SPTBN2;TRIP6;EZR;ZNF185;AHNAK;CALD1;CAPG;CAPN1;CAST;ARHGAP24;ADAM9;SNAP23;IQGAP1;CCND3;PHLDB2;AKAP12;CD44;CDH1
GO:0005912	adherens junction	http://amigo.geneontology.org/amigo/term/GO:0005912	634	54	19.6529	2.74769	1.04671e-11	1.12579e-09	214;301;309;800;822;823;831;896;960;999;1001;1464;1466;1601;1803;1824;1832;2185;2318;2869;3655;3987;4311;4323;4921;5159;5318;5880;6712;7205;7430;7739;8754;8773;8826;9590;10095;11135;22801;22837;23348;29780;50848;51474;54443;54869;55742;56829;57608;79026;83478;90102;143903;171024	CDH3;ARPC1B;CDC42EP1;LAYN;CSPG4;CSRP2;DAB2;SYNPO2;DPP4;DSC2;DSP;ALCAM;PTK2B;ITGA11;COBLL1;FLNC;DOCK9;GRK5;PARVB;ANXA1;ANXA6;ITGA6;LIMS1;MME;MMP14;DDR2;F11R;LIMA1;PDGFRB;PKP2;ANLN;EPS8L1;PARVA;ZC3HAV1;KIAA1462;RAC2;SPTBN2;TRIP6;EZR;ZNF185;AHNAK;CALD1;CAPG;CAPN1;CAST;ARHGAP24;ADAM9;SNAP23;IQGAP1;CCND3;PHLDB2;AKAP12;CD44;CDH1
GO:0005887	integral component of plasma membrane	http://amigo.geneontology.org/amigo/term/GO:0005887	1052	74	32.6101	2.26923	1.31769e-11	1.27552e-09	214;269;360;476;493;540;558;624;684;960;1305;1464;1601;1604;1902;2057;2185;2263;2615;2690;3554;3570;3655;3732;3791;3977;4059;4311;4323;4921;4973;5167;5168;5359;5362;5420;6542;6572;6584;7049;7056;7205;7301;8322;8323;8763;8842;9056;9121;9308;9424;10098;10312;10568;10630;10723;11309;22801;23428;27242;30061;53827;55366;55824;56134;56479;57419;64065;81031;91584;159963;164312;255743;259230	TSPAN5;TCIRG1;SLC34A2;PDPN;SLC12A7;SLCO2B1;COL13A1;CSPG4;SLC5A12;DAB2;CD55;LRRN4;LPAR1;EPOR;ALCAM;PTK2B;FGFR2;ITGA11;SLC7A8;NPNT;SGMS1;LRRC32;AMHR2;GHR;TNFRSF21;SLC40A1;IL1R1;IL6R;AQP3;ITGA6;CD82;KDR;LIFR;BCAM;MME;MMP14;ATP1A1;DDR2;ATP2B4;OLR1;ENPP1;ENPP2;PLSCR1;PLXNA2;FXYD5;ATP7B;PODXL;LGR4;AXL;PAG1;PCDHAC2;KCNQ5;SLC24A3;BDKRB2;PERP;SLC7A2;SLC18A3;SLC22A5;BST2;TGFBR3;THBD;TRIP6;TYRO3;SLC2A10;FZD…
GO:0031226	intrinsic component of plasma membrane	http://amigo.geneontology.org/amigo/term/GO:0031226	1102	76	34.1601	2.22482	1.72433e-11	1.51741e-09	214;269;360;476;493;540;558;624;684;960;1305;1464;1601;1604;1902;2057;2185;2263;2615;2690;3554;3570;3655;3732;3791;3977;4059;4311;4323;4921;4973;5159;5167;5168;5359;5362;5420;6542;6572;6584;7049;7056;7205;7301;8322;8323;8754;8763;8842;9056;9121;9308;9424;10098;10312;10568;10630;10723;11309;22801;23428;27242;30061;53827;55366;55824;56134;56479;57419;64065;81031;91584;159963;164312;255743;259230	TSPAN5;TCIRG1;SLC34A2;PDPN;SLC12A7;SLCO2B1;COL13A1;CSPG4;SLC5A12;DAB2;CD55;LRRN4;LPAR1;EPOR;ALCAM;PTK2B;FGFR2;ITGA11;SLC7A8;NPNT;SGMS1;LRRC32;AMHR2;GHR;TNFRSF21;SLC40A1;IL1R1;IL6R;AQP3;ITGA6;CD82;KDR;LIFR;BCAM;MME;MMP14;ATP1A1;DDR2;ATP2B4;OLR1;PDGFRB;ENPP1;ENPP2;PLSCR1;PLXNA2;FXYD5;ATP7B;PODXL;LGR4;AXL;PAG1;PCDHAC2;KCNQ5;SLC24A3;BDKRB2;PERP;SLC7A2;SLC18A3;SLC22A5;BST2;TGFBR3;THBD;TRIP6;TYRO3;SLC2…
GO:0005925	focal adhesion	http://amigo.geneontology.org/amigo/term/GO:0005925	370	39	11.4693	3.40037	1.92311e-11	1.55131e-09	214;301;309;823;896;960;999;1464;1466;1601;1803;2185;2318;2869;3655;3987;4311;4323;4921;5159;5880;7205;7430;7739;8754;8773;8826;9590;10095;11135;22801;29780;51474;55742;79026;83478;90102;143903;171024	ARPC1B;CDC42EP1;LAYN;CSPG4;CSRP2;DAB2;SYNPO2;DPP4;ALCAM;PTK2B;ITGA11;FLNC;GRK5;PARVB;ANXA1;ANXA6;ITGA6;LIMS1;MME;MMP14;DDR2;LIMA1;PDGFRB;PARVA;RAC2;TRIP6;EZR;ZNF185;AHNAK;CAPN1;ARHGAP24;ADAM9;SNAP23;IQGAP1;CCND3;PHLDB2;AKAP12;CD44;CDH1
GO:0005924	cell-substrate adherens junction	http://amigo.geneontology.org/amigo/term/GO:0005924	372	39	11.5313	3.38209	2.26876e-11	1.68936e-09	214;301;309;823;896;960;999;1464;1466;1601;1803;2185;2318;2869;3655;3987;4311;4323;4921;5159;5880;7205;7430;7739;8754;8773;8826;9590;10095;11135;22801;29780;51474;55742;79026;83478;90102;143903;171024	ARPC1B;CDC42EP1;LAYN;CSPG4;CSRP2;DAB2;SYNPO2;DPP4;ALCAM;PTK2B;ITGA11;FLNC;GRK5;PARVB;ANXA1;ANXA6;ITGA6;LIMS1;MME;MMP14;DDR2;LIMA1;PDGFRB;PARVA;RAC2;TRIP6;EZR;ZNF185;AHNAK;CAPN1;ARHGAP24;ADAM9;SNAP23;IQGAP1;CCND3;PHLDB2;AKAP12;CD44;CDH1
GO:0030055	cell-substrate junction	http://amigo.geneontology.org/amigo/term/GO:0030055	376	39	11.6553	3.34611	3.14576e-11	2.17507e-09	214;301;309;823;896;960;999;1464;1466;1601;1803;2185;2318;2869;3655;3987;4311;4323;4921;5159;5880;7205;7430;7739;8754;8773;8826;9590;10095;11135;22801;29780;51474;55742;79026;83478;90102;143903;171024	ARPC1B;CDC42EP1;LAYN;CSPG4;CSRP2;DAB2;SYNPO2;DPP4;ALCAM;PTK2B;ITGA11;FLNC;GRK5;PARVB;ANXA1;ANXA6;ITGA6;LIMS1;MME;MMP14;DDR2;LIMA1;PDGFRB;PARVA;RAC2;TRIP6;EZR;ZNF185;AHNAK;CAPN1;ARHGAP24;ADAM9;SNAP23;IQGAP1;CCND3;PHLDB2;AKAP12;CD44;CDH1
GO:0009986	cell surface	http://amigo.geneontology.org/amigo/term/GO:0009986	472	44	14.6312	3.00728	5.66229e-11	3.65407e-09	214;301;307;558;684;960;1464;1515;1604;1803;1829;1902;2013;2263;2266;2690;3321;3554;3570;3655;4059;4240;5159;5167;5618;6678;7049;7056;8322;8323;8754;8842;9308;9341;10630;10788;25960;51474;54905;57493;64115;79827;137970;143903	PDPN;IQGAP2;UNC5D;LAYN;CSPG4;CTSV;CD55;DPP4;DSG2;LPAR1;EMP2;ALCAM;FGFR2;FGG;ADGRA2;GHR;ANXA1;ANXA4;IGSF3;IL1R1;IL6R;ITGA6;BCAM;MFGE8;LIMA1;PDGFRB;ENPP1;CYP2W1;AXL;PRLR;HEG1;C10orf54;SPARC;BST2;TGFBR3;THBD;CLMP;FZD4;FZD6;ADAM9;PROM1;CD83;VAMP3;CD44
GO:0005788	endoplasmic reticulum lumen	http://amigo.geneontology.org/amigo/term/GO:0005788	169	25	5.2387	4.77217	7.57083e-11	4.58035e-09	336;871;1277;1278;1281;1282;1290;1291;1292;1296;1299;1305;1306;1522;2326;7373;7448;51148;54507;54905;80781;81578;91522;340075;493869	COL1A1;COL1A2;COL3A1;COL4A1;COL5A2;COL6A1;COL6A2;COL8A2;COL9A3;COL13A1;COL15A1;CTSZ;FMO1;APOA2;ARSI;GPX8;CERCAM;ADAMTSL4;CYP2W1;COL14A1;VTN;COL18A1;COL21A1;SERPINH1;COL23A1
GO:0016324	apical plasma membrane	http://amigo.geneontology.org/amigo/term/GO:0016324	209	26	6.47863	4.01319	1.51489e-09	8.62595e-08	301;476;684;1464;1800;1803;1829;2013;3570;4921;5159;5337;5420;6584;6712;7430;8323;8842;9341;9368;10312;10392;10568;51765;154810;159963	TCIRG1;NOD1;SLC34A2;CSPG4;AMOTL1;SLC5A12;DPEP1;DPP4;DSG2;EMP2;ANXA1;IL6R;ATP1A1;DDR2;PDGFRB;STK26;PLD1;PODXL;SLC22A5;SPTBN2;BST2;EZR;FZD6;PROM1;VAMP3;SLC9A3R1
GO:0030054	cell junction	http://amigo.geneontology.org/amigo/term/GO:0030054	1191	74	36.9189	2.00439	3.8765e-09	2.0847e-07	214;301;309;360;476;800;822;823;831;896;960;999;1001;1305;1464;1466;1601;1803;1824;1825;1829;1832;2185;2318;2869;3655;3791;3987;4311;4323;4921;5159;5318;5376;5420;5880;6712;7205;7430;7739;8322;8754;8773;8826;9341;9590;10095;11135;11346;22801;22837;23348;26037;29780;50848;51474;54443;54869;55742;56829;56899;57493;57608;64065;64115;64398;79026;79827;83478;90102;115207;143903;154810;171024	CDH3;ARPC1B;CDC42EP1;SYNPO;KCTD12;COL13A1;LAYN;CSPG4;CSRP2;AMOTL1;DAB2;SYNPO2;DPP4;DSC2;DSC3;DSG2;DSP;ALCAM;PTK2B;ITGA11;COBLL1;FLNC;DOCK9;SIPA1L1;GRK5;PARVB;ANXA1;ANXA6;AQP3;ITGA6;KDR;LIMS1;MME;MMP14;ATP1A1;DDR2;F11R;LIMA1;PDGFRB;PKP2;PMP22;PODXL;ANLN;EPS8L1;PARVA;ZC3HAV1;ANKS1B;HEG1;KIAA1462;RAC2;PERP;C10orf54;MPP5;SPTBN2;TRIP6;EZR;ZNF185;AHNAK;CLMP;CALD1;CAPG;CAPN1;CAST;FZD4;ARHGAP24;ADAM9;SNA…
GO:0005911	cell-cell junction	http://amigo.geneontology.org/amigo/term/GO:0005911	545	43	16.894	2.54528	1.60365e-08	8.17016e-07	301;360;476;800;822;831;999;1001;1305;1803;1824;1825;1829;1832;3655;3987;5318;5376;5420;6712;7430;8322;8773;8826;11135;11346;22837;23348;50848;51474;54443;54869;55742;56829;57493;57608;64065;64115;64398;79026;79827;90102;154810	CDH3;CDC42EP1;SYNPO;COL13A1;AMOTL1;DPP4;DSC2;DSC3;DSG2;DSP;COBLL1;DOCK9;ANXA1;AQP3;ITGA6;LIMS1;ATP1A1;F11R;LIMA1;PKP2;PMP22;PODXL;ANLN;EPS8L1;PARVA;ZC3HAV1;HEG1;KIAA1462;PERP;C10orf54;MPP5;SPTBN2;EZR;AHNAK;CLMP;CALD1;CAPG;CAST;FZD4;SNAP23;IQGAP1;PHLDB2;CDH1
GO:0098590	plasma membrane region	http://amigo.geneontology.org/amigo/term/GO:0098590	734	52	22.7527	2.28544	1.76189e-08	8.52754e-07	301;360;408;476;493;540;684;999;1305;1464;1800;1803;1829;1832;2013;3570;3655;3953;4642;4921;5159;5167;5337;5420;5740;6584;6712;7056;7430;8323;8754;8842;9056;9341;9368;10312;10392;10568;10630;11346;23428;26037;30061;51765;54869;56899;79901;83871;115207;154810;159963;284119	TCIRG1;NOD1;SLC34A2;PDPN;SYNPO;KCTD12;COL13A1;CSPG4;AMOTL1;SLC5A12;DPEP1;DPP4;DSG2;DSP;EMP2;SLC7A8;SIPA1L1;PTRF;SLC40A1;ANXA1;IL6R;AQP3;ITGA6;LEPR;ARRB1;MYO1D;ATP1A1;DDR2;ATP2B4;PDGFRB;ENPP1;STK26;PLD1;ATP7B;PODXL;EPS8L1;ANKS1B;PTGIS;SLC22A5;SPTBN2;BST2;THBD;EZR;CYBRD1;FZD6;RAB34;ADAM9;PROM1;SLC7A7;VAMP3;SLC9A3R1;CDH1
GO:0045121	membrane raft	http://amigo.geneontology.org/amigo/term/GO:0045121	227	25	7.0366	3.55285	3.79781e-08	1.75061e-06	476;493;684;871;999;1604;1803;2013;2185;3791;4642;4973;5359;5420;5740;6281;6778;7430;8826;9368;51090;55824;79026;83742;284119	CD55;DPP4;EMP2;PTK2B;PTRF;KDR;MYO1D;ATP1A1;ATP2B4;OLR1;PLLP;PLSCR1;PODXL;PAG1;PTGIS;S100A10;STAT6;BST2;EZR;AHNAK;MARVELD1;SERPINH1;IQGAP1;SLC9A3R1;CDH1
GO:0098857	membrane microdomain	http://amigo.geneontology.org/amigo/term/GO:0098857	228	25	7.0676	3.53727	4.14555e-08	1.82404e-06	476;493;684;871;999;1604;1803;2013;2185;3791;4642;4973;5359;5420;5740;6281;6778;7430;8826;9368;51090;55824;79026;83742;284119	CD55;DPP4;EMP2;PTK2B;PTRF;KDR;MYO1D;ATP1A1;ATP2B4;OLR1;PLLP;PLSCR1;PODXL;PAG1;PTGIS;S100A10;STAT6;BST2;EZR;AHNAK;MARVELD1;SERPINH1;IQGAP1;SLC9A3R1;CDH1
GO:0045177	apical part of cell	http://amigo.geneontology.org/amigo/term/GO:0045177	262	27	8.12154	3.32449	4.39344e-08	1.84907e-06	301;476;684;1464;1515;1800;1803;1829;2013;3570;4921;5159;5337;5420;6584;6712;7430;8323;8842;9341;9368;10312;10392;10568;51765;154810;159963	TCIRG1;NOD1;SLC34A2;CSPG4;CTSV;AMOTL1;SLC5A12;DPEP1;DPP4;DSG2;EMP2;ANXA1;IL6R;ATP1A1;DDR2;PDGFRB;STK26;PLD1;PODXL;SLC22A5;SPTBN2;BST2;EZR;FZD6;PROM1;VAMP3;SLC9A3R1
GO:0098589	membrane region	http://amigo.geneontology.org/amigo/term/GO:0098589	302	29	9.36147	3.09781	6.5643e-08	2.6476e-06	408;476;493;684;871;999;1601;1604;1803;2013;2185;3791;4642;4973;5359;5420;5740;6281;6572;6778;7430;8826;9368;51090;55824;57214;79026;83742;284119	DAB2;CD55;DPP4;EMP2;PTK2B;PTRF;KDR;ARRB1;MYO1D;ATP1A1;ATP2B4;OLR1;PLLP;PLSCR1;PODXL;PAG1;CEMIP;PTGIS;S100A10;SLC18A3;STAT6;BST2;EZR;AHNAK;MARVELD1;SERPINH1;IQGAP1;SLC9A3R1;CDH1
GO:0015629	actin cytoskeleton	http://amigo.geneontology.org/amigo/term/GO:0015629	398	33	12.3373	2.67482	2.65744e-07	1.02896e-05	395;800;822;999;1612;3993;4635;4642;5358;5880;6525;6712;7134;7138;7169;7430;7456;7464;7739;8826;9368;10095;10398;10625;10788;11135;11346;25802;51474;54443;55970;79026;171024	ARPC1B;MYL9;IVNS1ABP;IQGAP2;CDC42EP1;SYNPO;DAPK1;SYNPO2;LMOD1;ARHGAP6;LLGL2;MYL4;MYO1D;LIMA1;PLS3;ANLN;GNG12;RAC2;SMTN;SPTBN2;TNNC1;TNNT1;TPM2;EZR;WIPF1;CORO2A;ZNF185;AHNAK;CALD1;CAPG;IQGAP1;SLC9A3R1;CDH1
GO:0000323	lytic vacuole	http://amigo.geneontology.org/amigo/term/GO:0000323	446	35	13.8252	2.53161	4.27478e-07	1.53259e-05	301;309;311;408;823;987;1291;1464;1512;1514;1515;1522;1601;1634;1803;2331;4060;5159;5167;5337;5445;7128;8673;8763;8773;9516;10312;10410;51449;56829;57016;79026;81618;112770;768239	TCIRG1;IFITM3;GLMP;COL6A1;CSPG4;CTSH;CTSL;CTSV;CTSZ;DAB2;DCN;DPP4;FMOD;ANXA1;ANXA6;ANXA11;LUM;ARRB1;PCYOX1;PDGFRB;ENPP1;PLD1;PON2;ZC3HAV1;AKR1B10;TNFAIP3;PSAPL1;AHNAK;ITM2C;CAPN1;VAMP8;CD164;SNAP23;LITAF;LRBA
GO:0005764	lysosome	http://amigo.geneontology.org/amigo/term/GO:0005764	446	35	13.8252	2.53161	4.27478e-07	1.53259e-05	301;309;311;408;823;987;1291;1464;1512;1514;1515;1522;1601;1634;1803;2331;4060;5159;5167;5337;5445;7128;8673;8763;8773;9516;10312;10410;51449;56829;57016;79026;81618;112770;768239	TCIRG1;IFITM3;GLMP;COL6A1;CSPG4;CTSH;CTSL;CTSV;CTSZ;DAB2;DCN;DPP4;FMOD;ANXA1;ANXA6;ANXA11;LUM;ARRB1;PCYOX1;PDGFRB;ENPP1;PLD1;PON2;ZC3HAV1;AKR1B10;TNFAIP3;PSAPL1;AHNAK;ITM2C;CAPN1;VAMP8;CD164;SNAP23;LITAF;LRBA
GO:0016323	basolateral plasma membrane	http://amigo.geneontology.org/amigo/term/GO:0016323	156	18	4.83572	3.7223	1.59812e-06	5.52492e-05	301;360;408;476;493;540;1832;3570;3655;3953;4642;5167;7430;8754;9056;10392;23428;30061	NOD1;DSP;SLC7A8;SLC40A1;ANXA1;IL6R;AQP3;ITGA6;LEPR;ARRB1;MYO1D;ATP1A1;ATP2B4;ENPP1;ATP7B;EZR;ADAM9;SLC7A7
GO:0005773	vacuole	http://amigo.geneontology.org/amigo/term/GO:0005773	526	37	16.3051	2.26923	2.78266e-06	9.28832e-05	301;309;311;408;823;987;1291;1464;1512;1514;1515;1522;1601;1634;1803;2331;4060;5159;5167;5337;5445;7056;7128;8673;8763;8773;9516;10312;10410;51449;51715;56829;57016;79026;81618;112770;768239	TCIRG1;IFITM3;GLMP;COL6A1;CSPG4;CTSH;CTSL;CTSV;CTSZ;DAB2;DCN;DPP4;FMOD;ANXA1;ANXA6;ANXA11;LUM;ARRB1;PCYOX1;PDGFRB;ENPP1;RAB23;PLD1;PON2;ZC3HAV1;AKR1B10;THBD;TNFAIP3;PSAPL1;AHNAK;ITM2C;CAPN1;VAMP8;CD164;SNAP23;LITAF;LRBA
GO:0031410	cytoplasmic vesicle	http://amigo.geneontology.org/amigo/term/GO:0031410	1445	75	44.7924	1.67439	4.33487e-06	0.000139872	301;306;309;311;334;336;408;476;540;624;684;822;999;1114;1277;1512;1514;1515;1522;1601;1604;1803;1824;1902;2013;2263;2266;3481;3709;3791;3959;4311;4323;4642;5125;5159;5176;5337;5618;5627;5880;6572;6678;7042;7430;7456;8322;8323;8673;8763;8773;9144;9341;9510;9554;9749;9882;10312;10410;10935;11015;23484;25849;30061;50848;51715;51765;56829;57214;81035;83716;83871;154810;326624;341359	TCIRG1;IFITM3;PRDX3;KDELR3;CHGB;COL1A1;CTSH;CTSL;CTSV;CTSZ;AMOTL1;DAB2;CD55;DPP4;DSC2;LPAR1;EMP2;FGFR2;FGG;LEPROTL1;PARM1;SLC40A1;ANXA1;ANXA3;ANXA6;ANXA11;RAB37;APLP2;APOA2;SYT10;IGF2;ITPR2;KDR;LGALS3BP;ARRB1;MME;MMP14;MYO1D;ATP1A1;F11R;PCSK5;PDGFRB;RAB23;SERPINF1;STK26;PLD1;ATP7B;PRLR;PROS1;ZC3HAV1;CEMIP;RAC2;BDKRB2;SLC18A3;SPARC;BST2;TGFB2;EZR;WIPF1;COLEC12;CAPG;FZD4;FZD6;CRISPLD2;RAB34;VAMP8;C…
GO:0097708	intracellular vesicle	http://amigo.geneontology.org/amigo/term/GO:0097708	1447	75	44.8544	1.67208	4.55977e-06	0.000142382	301;306;309;311;334;336;408;476;540;624;684;822;999;1114;1277;1512;1514;1515;1522;1601;1604;1803;1824;1902;2013;2263;2266;3481;3709;3791;3959;4311;4323;4642;5125;5159;5176;5337;5618;5627;5880;6572;6678;7042;7430;7456;8322;8323;8673;8763;8773;9144;9341;9510;9554;9749;9882;10312;10410;10935;11015;23484;25849;30061;50848;51715;51765;56829;57214;81035;83716;83871;154810;326624;341359	TCIRG1;IFITM3;PRDX3;KDELR3;CHGB;COL1A1;CTSH;CTSL;CTSV;CTSZ;AMOTL1;DAB2;CD55;DPP4;DSC2;LPAR1;EMP2;FGFR2;FGG;LEPROTL1;PARM1;SLC40A1;ANXA1;ANXA3;ANXA6;ANXA11;RAB37;APLP2;APOA2;SYT10;IGF2;ITPR2;KDR;LGALS3BP;ARRB1;MME;MMP14;MYO1D;ATP1A1;F11R;PCSK5;PDGFRB;RAB23;SERPINF1;STK26;PLD1;ATP7B;PRLR;PROS1;ZC3HAV1;CEMIP;RAC2;BDKRB2;SLC18A3;SPARC;BST2;TGFB2;EZR;WIPF1;COLEC12;CAPG;FZD4;FZD6;CRISPLD2;RAB34;VAMP8;C…
GO:0098644	complex of collagen trimers	http://amigo.geneontology.org/amigo/term/GO:0098644	17	6	0.52697	11.3858	7.91509e-06	0.000239431	1277;1278;1281;1282;1290;4060	COL1A1;COL1A2;COL3A1;COL4A1;COL5A2;LUM
GO:0005583	fibrillar collagen trimer	http://amigo.geneontology.org/amigo/term/GO:0005583	11	5	0.340981	14.6636	1.10566e-05	0.000314787	1277;1278;1281;1290;4060	COL1A1;COL1A2;COL3A1;COL5A2;LUM
GO:0098643	banded collagen fibril	http://amigo.geneontology.org/amigo/term/GO:0098643	11	5	0.340981	14.6636	1.10566e-05	0.000314787	1277;1278;1281;1290;4060	COL1A1;COL1A2;COL3A1;COL5A2;LUM
GO:0030057	desmosome	http://amigo.geneontology.org/amigo/term/GO:0030057	18	6	0.557968	10.7533	1.15635e-05	0.000319812	1824;1825;1829;1832;5318;64065	DSC2;DSC3;DSG2;DSP;PKP2;PERP
GO:0005913	cell-cell adherens junction	http://amigo.geneontology.org/amigo/term/GO:0005913	293	24	9.08248	2.64245	1.44654e-05	0.000388958	301;800;822;831;999;1001;1824;1832;3655;5318;6712;7430;8826;11135;22837;23348;50848;51474;54443;54869;55742;56829;79026;90102	CDH3;CDC42EP1;DSC2;DSP;COBLL1;DOCK9;ANXA1;ITGA6;F11R;LIMA1;PKP2;ANLN;EPS8L1;PARVA;ZC3HAV1;SPTBN2;EZR;AHNAK;CALD1;CAPG;CAST;IQGAP1;PHLDB2;CDH1
GO:0031528	microvillus membrane	http://amigo.geneontology.org/amigo/term/GO:0031528	19	6	0.588966	10.1873	1.64606e-05	0.000430644	1800;5420;7430;8842;9368;10630	PDPN;DPEP1;PODXL;EZR;PROM1;SLC9A3R1
GO:0005783	endoplasmic reticulum	http://amigo.geneontology.org/amigo/term/GO:0005783	1331	67	41.2587	1.6239	4.12276e-05	0.00105022	336;476;745;831;871;987;1277;1278;1281;1282;1290;1291;1292;1296;1299;1305;1306;1522;2326;2329;3709;3791;4121;4642;5337;5355;5627;5653;5740;6238;6309;6892;7301;7373;7448;8842;9554;9697;10826;11015;25840;26022;26232;29956;51000;51148;51669;51700;54507;54905;54947;55304;56704;57214;64834;79073;79974;80781;81578;90993;91522;163590;253827;259230;284119;340075;493869	FAXDC2;KDELR3;COL1A1;COL1A2;COL3A1;COL4A1;COL5A2;COL6A1;COL6A2;COL8A2;COL9A3;COL13A1;COL15A1;CTSZ;TOR1AIP2;FMO1;FMO4;MSRB3;METTL7A;SGMS1;TMEM98;FBXO2;PTRF;CERS2;APOA2;ARSI;ITPR2;KDR;MAN1A1;MYO1D;ATP1A1;GPX8;SLC35B3;CERCAM;SARAF;CYB5R2;PLD1;PLP2;ADAMTSL4;CYP2W1;LPCAT2;SPTLC3;PROS1;KLK6;JPH1;CEMIP;PTGIS;RRBP1;SC5D;ELOVL1;TAPBP;TYRO3;COL14A1;VTN;MYRF;TMEM109;CPED1;COL18A1;COL21A1;CAST;SERPINH1;PROM1…
GO:0043292	contractile fiber	http://amigo.geneontology.org/amigo/term/GO:0043292	162	16	5.02171	3.18616	4.32175e-05	0.00107268	493;800;2318;4635;7134;7138;7169;10398;11346;25802;29780;55742;56704;79026;171024;255743	MYL9;SYNPO;SYNPO2;FLNC;NPNT;LMOD1;PARVB;MYL4;ATP2B4;PARVA;JPH1;TNNC1;TNNT1;TPM2;AHNAK;CALD1
GO:0043256	laminin complex	http://amigo.geneontology.org/amigo/term/GO:0043256	8	4	0.247986	16.13	5.76824e-05	0.00139591	3912;3913;3915;284217	LAMA1;LAMB1;LAMB2;LAMC1
GO:0044449	contractile fiber part	http://amigo.geneontology.org/amigo/term/GO:0044449	149	15	4.61874	3.24764	5.9873e-05	0.00141359	493;2318;4635;7134;7138;7169;10398;11346;25802;29780;55742;56704;79026;171024;255743	MYL9;SYNPO;SYNPO2;FLNC;NPNT;LMOD1;PARVB;MYL4;ATP2B4;PARVA;JPH1;TNNC1;TNNT1;TPM2;AHNAK
GO:0030016	myofibril	http://amigo.geneontology.org/amigo/term/GO:0030016	154	15	4.77373	3.1422	8.74537e-05	0.0020156	493;800;2318;4635;7134;7138;7169;10398;11346;25802;29780;55742;56704;79026;171024	MYL9;SYNPO;SYNPO2;FLNC;LMOD1;PARVB;MYL4;ATP2B4;PARVA;JPH1;TNNC1;TNNT1;TPM2;AHNAK;CALD1
GO:0098552	side of membrane	http://amigo.geneontology.org/amigo/term/GO:0098552	268	21	8.30753	2.52783	9.38313e-05	0.0021123	214;246;301;408;999;1515;2185;2266;2791;3655;4059;4240;6892;7049;7430;8754;8826;9308;10630;55970;57493	PDPN;CTSV;ALCAM;PTK2B;FGG;ALOX15;GNG11;ANXA1;ITGA6;BCAM;ARRB1;MFGE8;GNG12;HEG1;TAPBP;TGFBR3;EZR;ADAM9;IQGAP1;CD83;CDH1
GO:0098805	whole membrane	http://amigo.geneontology.org/amigo/term/GO:0098805	1163	59	36.0509	1.63657	0.000102541	0.0022559	301;306;309;334;408;476;493;684;871;999;1291;1601;1604;1803;2013;2185;3709;3791;4642;4973;5167;5337;5359;5420;5740;5880;6281;6572;6678;6778;7056;7430;8322;8673;8763;8826;9144;9341;9368;9516;9554;9749;10312;10410;25849;51090;51449;51715;55824;57214;79026;79073;81035;81618;83742;83871;112770;284119;341359	TCIRG1;IFITM3;GLMP;COL6A1;DAB2;CD55;DPP4;EMP2;PTK2B;PARM1;PTRF;ANXA1;ANXA3;ANXA6;APLP2;SYT10;ITPR2;KDR;ARRB1;MYO1D;ATP1A1;ATP2B4;OLR1;PLLP;PCYOX1;ENPP1;RAB23;PLD1;PLSCR1;PODXL;PAG1;CEMIP;PTGIS;RAC2;S100A10;SLC18A3;SPARC;STAT6;BST2;THBD;EZR;AHNAK;TMEM109;COLEC12;ITM2C;FZD4;MARVELD1;RAB34;VAMP8;SERPINH1;CD164;IQGAP1;SYNGR2;VAMP3;SLC9A3R1;LITAF;SEC22B;PHACTR2;CDH1
GO:0044432	endoplasmic reticulum part	http://amigo.geneontology.org/amigo/term/GO:0044432	967	51	29.9753	1.7014	0.000123451	0.00265557	336;745;871;1277;1278;1281;1282;1290;1291;1292;1296;1299;1305;1306;1522;2326;2329;3709;5337;5355;5627;5740;6238;6309;6892;7301;7373;7448;9554;10826;11015;29956;51000;51148;51669;51700;54507;54905;54947;55304;56704;64834;79073;80781;81578;90993;91522;163590;259230;340075;493869	FAXDC2;KDELR3;COL1A1;COL1A2;COL3A1;COL4A1;COL5A2;COL6A1;COL6A2;COL8A2;COL9A3;COL13A1;COL15A1;CTSZ;TOR1AIP2;FMO1;FMO4;SGMS1;CERS2;APOA2;ARSI;ITPR2;GPX8;SLC35B3;CERCAM;SARAF;CYB5R2;PLD1;PLP2;ADAMTSL4;CYP2W1;LPCAT2;SPTLC3;PROS1;JPH1;PTGIS;RRBP1;SC5D;ELOVL1;TAPBP;TYRO3;COL14A1;VTN;MYRF;TMEM109;COL18A1;COL21A1;SERPINH1;CREB3L1;COL23A1;SEC22B
GO:0005884	actin filament	http://amigo.geneontology.org/amigo/term/GO:0005884	78	10	2.41786	4.13588	0.000140469	0.00295595	395;5358;5880;7169;7430;7456;8826;10788;25802;55970	IQGAP2;LMOD1;ARHGAP6;PLS3;GNG12;RAC2;TPM2;EZR;WIPF1;IQGAP1
GO:0005902	microvillus	http://amigo.geneontology.org/amigo/term/GO:0005902	64	9	1.98389	4.53655	0.000147056	0.00302873	1515;1800;5420;7430;8842;9368;10630;10788;23303	PDPN;IQGAP2;CTSV;DPEP1;KIF13B;PODXL;EZR;PROM1;SLC9A3R1
GO:0099503	secretory vesicle	http://amigo.geneontology.org/amigo/term/GO:0099503	340	24	10.5394	2.27717	0.00015452	0.00311615	306;311;334;1114;1277;1512;1515;2266;3481;3709;3959;4311;5125;5627;6572;6678;7042;8673;8773;9144;9341;9749;30061;341359	CHGB;COL1A1;CTSH;CTSV;FGG;SLC40A1;ANXA3;ANXA11;APLP2;SYT10;IGF2;ITPR2;LGALS3BP;MME;PCSK5;PROS1;SLC18A3;SPARC;TGFB2;VAMP8;SNAP23;SYNGR2;VAMP3;PHACTR2
GO:0030141	secretory granule	http://amigo.geneontology.org/amigo/term/GO:0030141	241	19	7.47057	2.54331	0.000185496	0.00366449	306;311;334;1114;1277;1512;1515;2266;3481;3709;3959;5125;5627;6678;7042;8673;8773;9341;9749	CHGB;COL1A1;CTSH;CTSV;FGG;ANXA3;ANXA11;APLP2;IGF2;ITPR2;LGALS3BP;PCSK5;PROS1;SPARC;TGFB2;VAMP8;SNAP23;VAMP3;PHACTR2
GO:0005605	basal lamina	http://amigo.geneontology.org/amigo/term/GO:0005605	20	5	0.619965	8.06498	0.000294503	0.00570158	3908;3912;3913;3915;284217	LAMA1;LAMA2;LAMB1;LAMB2;LAMC1
GO:0030017	sarcomere	http://amigo.geneontology.org/amigo/term/GO:0030017	136	13	4.21576	3.08367	0.00030798	0.00584558	493;2318;4635;7134;7138;7169;10398;11346;25802;29780;55742;56704;171024	MYL9;SYNPO;SYNPO2;FLNC;LMOD1;PARVB;MYL4;ATP2B4;PARVA;JPH1;TNNC1;TNNT1;TPM2
GO:0044437	vacuolar part	http://amigo.geneontology.org/amigo/term/GO:0044437	357	24	11.0664	2.16873	0.000319862	0.00595435	309;408;1291;1464;1514;1515;1601;1634;1803;2331;4060;5159;5167;5337;7056;8673;8763;9516;10312;10410;51449;79026;81618;112770	TCIRG1;IFITM3;GLMP;COL6A1;CSPG4;CTSL;CTSV;DAB2;DCN;DPP4;FMOD;ANXA6;LUM;ARRB1;PCYOX1;PDGFRB;ENPP1;PLD1;THBD;AHNAK;ITM2C;VAMP8;CD164;LITAF
GO:0099081	supramolecular polymer	http://amigo.geneontology.org/amigo/term/GO:0099081	517	31	16.0261	1.93435	0.000345607	0.00626997	395;1277;1278;1281;1282;1290;1291;1634;1832;3868;4060;5318;5358;5880;6790;7169;7430;7456;8826;9212;10112;10788;11004;23303;25802;55970;79827;192666;259266;283349;339366	KIF20A;IQGAP2;KIF2C;COL1A1;COL1A2;COL3A1;COL4A1;COL5A2;COL6A1;DCN;DSP;KRT24;KIF13B;LMOD1;ASPM;RASSF3;ADAMTSL5;KRT16;ARHGAP6;LUM;PKP2;PLS3;GNG12;RAC2;AURKA;TPM2;EZR;WIPF1;CLMP;IQGAP1;AURKB
GO:0031252	cell leading edge	http://amigo.geneontology.org/amigo/term/GO:0031252	316	22	9.79544	2.24594	0.000349771	0.00626997	999;1021;1464;1803;2185;4642;5420;5880;7430;7456;8826;9368;10630;10788;23150;29780;54869;55785;83871;90102;143903;154810	CDK6;PDPN;IQGAP2;LAYN;CSPG4;AMOTL1;DPP4;PTK2B;FRMD4B;PARVB;MYO1D;PODXL;EPS8L1;FGD6;RAC2;EZR;WIPF1;RAB34;IQGAP1;PHLDB2;SLC9A3R1;CDH1
GO:0099080	supramolecular complex	http://amigo.geneontology.org/amigo/term/GO:0099080	518	31	16.0571	1.93061	0.00035726	0.00628778	395;1277;1278;1281;1282;1290;1291;1634;1832;3868;4060;5318;5358;5880;6790;7169;7430;7456;8826;9212;10112;10788;11004;23303;25802;55970;79827;192666;259266;283349;339366	KIF20A;IQGAP2;KIF2C;COL1A1;COL1A2;COL3A1;COL4A1;COL5A2;COL6A1;DCN;DSP;KRT24;KIF13B;LMOD1;ASPM;RASSF3;ADAMTSL5;KRT16;ARHGAP6;LUM;PKP2;PLS3;GNG12;RAC2;AURKA;TPM2;EZR;WIPF1;CLMP;IQGAP1;AURKB
GO:0005796	Golgi lumen	http://amigo.geneontology.org/amigo/term/GO:0005796	58	8	1.7979	4.44964	0.00039222	0.00677981	1464;1634;2331;4060;4323;5125;5627;7448	CSPG4;DCN;FMOD;LUM;MMP14;PCSK5;PROS1;VTN
GO:0009897	external side of plasma membrane	http://amigo.geneontology.org/amigo/term/GO:0009897	122	12	3.78178	3.17311	0.000400764	0.00680596	214;301;1515;2266;3655;4059;4240;7049;8754;9308;10630;57493	PDPN;CTSV;ALCAM;FGG;ANXA1;ITGA6;BCAM;MFGE8;HEG1;TGFBR3;ADAM9;CD83
GO:0036056	filtration diaphragm	http://amigo.geneontology.org/amigo/term/GO:0036056	6	3	0.185989	16.13	0.000551482	0.00904804	5420;8826;50848	F11R;PODXL;IQGAP1
GO:0036057	slit diaphragm	http://amigo.geneontology.org/amigo/term/GO:0036057	6	3	0.185989	16.13	0.000551482	0.00904804	5420;8826;50848	F11R;PODXL;IQGAP1
GO:0005856	cytoskeleton	http://amigo.geneontology.org/amigo/term/GO:0005856	1650	74	51.1471	1.44681	0.000595481	0.00960709	311;395;800;822;891;899;999;1021;1612;1832;2185;2318;3224;3868;3993;4635;4642;5318;5358;5653;5880;6525;6595;6712;6790;7134;7138;7153;7169;7205;7430;7456;7464;7739;8826;9212;9368;9590;10095;10112;10398;10460;10625;10788;11004;11135;11346;22873;23150;23303;25802;26037;26524;29116;29780;50848;51474;51765;54443;54913;54961;55742;55785;55970;79026;79827;83478;83742;90102;114884;171024;192666;259266;28…	ARPC1B;KIF20A;CDK6;MYL9;TACC3;IVNS1ABP;IQGAP2;KIF2C;CDC42EP1;SYNPO;OSBPL10;DAPK1;SYNPO2;DSP;KRT24;PTK2B;DZIP1;FRMD4B;FLNC;KIF13B;LMOD1;ASPM;SIPA1L1;LATS2;RASSF3;MYLIP;PARVB;ANXA11;HOXC8;KRT16;ARHGAP6;LLGL2;MYL4;MYO1D;F11R;LIMA1;STK26;PKP2;PLS3;ANLN;RPP25;SSH3;PARVA;FGD6;GNG12;KLK6;RAC2;SMTN;SMARCA2;SPTBN2;AURKA;TNNC1;TNNT1;TOP2A;TPM2;TRIP6;EZR;WIPF1;CORO2A;ZNF185;AHNAK;CLMP;CALD1;CAPG;ARHGAP24;MA…
GO:0099512	supramolecular fiber	http://amigo.geneontology.org/amigo/term/GO:0099512	512	30	15.8711	1.89023	0.000628436	0.00997256	395;1277;1278;1281;1290;1291;1634;1832;3868;4060;5318;5358;5880;6790;7169;7430;7456;8826;9212;10112;10788;11004;23303;25802;55970;79827;192666;259266;283349;339366	KIF20A;IQGAP2;KIF2C;COL1A1;COL1A2;COL3A1;COL5A2;COL6A1;DCN;DSP;KRT24;KIF13B;LMOD1;ASPM;RASSF3;ADAMTSL5;KRT16;ARHGAP6;LUM;PKP2;PLS3;GNG12;RAC2;AURKA;TPM2;EZR;WIPF1;CLMP;IQGAP1;AURKB
GO:0043218	compact myelin	http://amigo.geneontology.org/amigo/term/GO:0043218	14	4	0.433975	9.21711	0.000711228	0.0111043	4155;5376;51090;64398	MBP;PLLP;PMP22;MPP5
GO:0005865	striated muscle thin filament	http://amigo.geneontology.org/amigo/term/GO:0005865	15	4	0.464974	8.60264	0.000946278	0.0145396	7134;7138;7169;25802	LMOD1;TNNC1;TNNT1;TPM2
GO:0005794	Golgi apparatus	http://amigo.geneontology.org/amigo/term/GO:0005794	1252	58	38.8098	1.49447	0.00118346	0.0178998	408;476;540;649;684;960;987;999;1277;1464;1522;1604;1634;2000;2013;2263;2331;2634;2651;3791;4060;4121;4323;5125;5337;5359;5627;6482;6572;6892;7448;9341;9435;9516;9547;9554;10112;10631;11015;11135;11226;25849;51000;51196;51765;51809;54947;55568;55785;56829;64065;79695;81618;83871;91461;152503;256987;259230	KIF20A;POSTN;KDELR3;CDC42EP1;GALNT6;COL1A1;CSPG4;CTSZ;SH3D19;CD55;DCN;ELF4;EMP2;FGFR2;FMOD;SERINC5;PARM1;SGMS1;GBP2;GCNT2;KDR;LUM;ARRB1;MAN1A1;MMP14;ATP1A1;SLC35B3;PLCE1;PCSK5;STK26;GALNT7;PLD1;PLSCR1;ATP7B;LPCAT2;GALNT10;FGD6;PROS1;ZC3HAV1;PERP;ST3GAL1;BMP1;SLC18A3;BST2;TAPBP;VTN;GALNT12;ITM2C;RAB34;PKDCC;VAMP3;CHST2;LITAF;CXCL14;SEC22B;CD44;LRBA;CDH1
GO:0019897	extrinsic component of plasma membrane	http://amigo.geneontology.org/amigo/term/GO:0019897	102	10	3.16182	3.16274	0.00123151	0.01834	246;301;408;999;2185;2791;4240;6281;8826;55970	PTK2B;ALOX15;GNG11;ANXA1;ARRB1;MFGE8;GNG12;S100A10;IQGAP1;CDH1
GO:0001726	ruffle	http://amigo.geneontology.org/amigo/term/GO:0001726	140	12	4.33975	2.76513	0.00136695	0.0200487	1021;5420;7430;7456;8826;9368;10630;23150;54869;55785;83871;143903	CDK6;PDPN;LAYN;FRMD4B;PODXL;EPS8L1;FGD6;EZR;WIPF1;RAB34;IQGAP1;SLC9A3R1
GO:0036379	myofilament	http://amigo.geneontology.org/amigo/term/GO:0036379	17	4	0.52697	7.59056	0.00157079	0.0226945	7134;7138;7169;25802	LMOD1;TNNC1;TNNT1;TPM2
GO:0044853	plasma membrane raft	http://amigo.geneontology.org/amigo/term/GO:0044853	72	8	2.23187	3.58443	0.00168103	0.0239299	476;493;999;2013;4642;5740;7430;284119	EMP2;PTRF;MYO1D;ATP1A1;ATP2B4;PTGIS;EZR;CDH1
GO:0043235	receptor complex	http://amigo.geneontology.org/amigo/term/GO:0043235	248	17	7.68756	2.21136	0.00189231	0.0265472	214;960;1601;2185;2690;3570;3655;3709;3953;3977;4973;5362;7049;7205;22801;91584;255743	DAB2;ALCAM;PTK2B;ITGA11;NPNT;GHR;IL6R;ITGA6;ITPR2;LEPR;LIFR;OLR1;PLXNA2;TGFBR3;TRIP6;PLXNA4;CD44
GO:0031091	platelet alpha granule	http://amigo.geneontology.org/amigo/term/GO:0031091	60	7	1.85989	3.76366	0.00244729	0.0338425	334;2266;3481;5627;6678;7042;9749	FGG;APLP2;IGF2;PROS1;SPARC;TGFB2;PHACTR2
GO:0005614	interstitial matrix	http://amigo.geneontology.org/amigo/term/GO:0005614	10	3	0.309982	9.67797	0.00301577	0.0405454	54507;64094;151887	CCDC80;ADAMTSL4;SMOC2
GO:0042581	specific granule	http://amigo.geneontology.org/amigo/term/GO:0042581	10	3	0.309982	9.67797	0.00301577	0.0405454	306;311;8773	ANXA3;ANXA11;SNAP23

## Sheet: 500Down_BiolProc
geneset	description	link	C	O	E	R	PValue	FDR	overlapGene	OverlapGene_UserID
GO:0006928	movement of cell or subcellular component	http://amigo.geneontology.org/amigo/term/GO:0006928	1432	116	51.7632	2.24097	0	0	214;301;306;476;493;558;652;653;684;800;960;1021;1123;1277;1278;1281;1435;1464;1512;1601;1634;1800;1803;1824;1829;1832;1902;2013;2185;2192;2331;2626;2651;3091;3554;3570;3655;3791;3868;3908;3912;3913;3915;4147;4192;4286;4323;4635;4921;4967;4973;5159;5168;5176;5228;5308;5318;5337;5362;5420;5627;5649;5880;6464;6586;6591;6678;6712;7042;7049;7056;7134;7138;7169;7205;7301;7430;7448;7456;8754;8826;9037;…	ARPC1B;KIF20A;CDK6;SEMA3A;SPON2;SEMA3C;PDPN;POSTN;KIF2C;CHN1;COL1A1;COL1A2;COL3A1;UNC5D;CSF1;CSPG4;CCBE1;CTSH;AMOTL1;DAB2;DCN;DPEP1;DPP4;DSC2;DSG2;DSP;LPAR1;EMP2;ALCAM;PTK2B;FBLN1;ITGA11;KIF13B;FMOD;SLC7A8;ASPM;ADGRA2;GATA4;GCNT2;LAMA1;MYLIP;CERS2;ANXA1;ANXA3;HIF1A;IL1R1;IL6R;ITGA6;KDR;KRT16;LAMA2;LAMB1;LAMB2;LAMC1;MATN2;MDK;MITF;MMP14;MYL4;ATP1A1;DDR2;ATP2B4;OGDH;OLR1;F11R;CERCAM;PDGFRB;ENPP2;SE…
GO:0007155	cell adhesion	http://amigo.geneontology.org/amigo/term/GO:0007155	1285	120	46.4495	2.58345	0	0	214;246;301;395;558;652;653;800;822;831;860;896;960;999;1001;1021;1277;1281;1291;1292;1296;1305;1306;1435;1604;1803;1824;1825;1829;1832;2000;2013;2185;2192;2266;2615;2651;3481;3655;3791;3908;3912;3913;3915;3953;3959;3987;4059;4240;4323;4921;4973;5318;5420;5465;5618;5649;5880;6281;6464;6591;6712;6778;7042;7205;7301;7373;7430;7448;8322;8754;8763;8826;9037;9308;9341;9723;10085;10398;10417;10516;1063…	CDH3;EDIL3;CDK6;MYL9;SPON2;FBLN5;PDPN;POSTN;CDC42EP1;COL1A1;COL3A1;COL6A1;COL6A2;COL8A2;COL13A1;COL15A1;UNC5D;CSF1;CCDC80;CD55;ADAMTS18;DPP4;DSC2;DSC3;DSG2;DSP;ELF4;EMP2;ALCAM;PTK2B;FBLN1;FGG;NID2;ITGA11;COBLL1;KIF13B;DOCK9;ALOX15;NPNT;EGFL6;SUSD5;LRRC32;GCNT2;TNFRSF21;LAMA1;PARVB;ANXA1;FREM2;AMIGO2;IGF2;ITGA6;KDR;LAMA2;LAMB1;LAMB2;LAMC1;ARHGAP6;LEPR;LGALS3BP;LIMS1;BCAM;MFGE8;MMP14;DDR2;OLR1;F11R…
GO:0009653	anatomical structure morphogenesis	http://amigo.geneontology.org/amigo/term/GO:0009653	1967	145	71.1021	2.03932	0	0	214;269;301;306;360;558;649;652;653;823;860;871;1123;1277;1278;1281;1282;1290;1291;1296;1305;1306;1435;1464;1471;1512;1515;1522;1601;1634;1832;1902;2013;2034;2185;2192;2202;2263;2266;2331;2487;2626;2627;3091;3214;3224;3655;3791;3868;3908;3912;3913;3915;3953;3987;4060;4147;4240;4256;4323;5125;5159;5168;5176;5228;5308;5318;5362;5420;5465;5649;5740;5916;5950;6281;6464;6586;6591;6678;6692;6712;6778;6…	SEMA3A;SPON2;SEMA3C;MAB21L2;PDPN;POSTN;CDC42EP1;CHN1;COL1A1;COL1A2;COL3A1;COL4A1;COL5A2;COL6A1;COL8A2;OSR1;COL13A1;COL15A1;UNC5D;GATA5;CSF1;PRICKLE1;CSPG4;CST3;CCBE1;CTSH;CTSV;CTSZ;SH3D19;DAB2;DCN;DSP;LPAR1;EMP2;EPAS1;ALCAM;PTK2B;FBLN1;EFEMP1;FGFR2;FGG;KIF13B;FMOD;ZFPM2;FRZB;NPNT;LMOD1;ADGRA2;SIPA1L1;GATA4;GATA6;LATS2;AMHR2;PARVB;SLC40A1;ANXA1;ANXA3;HIF1A;HOXB4;HOXC8;FREM2;AQP3;ITGA6;KDR;KRT16;TR…
GO:0022610	biological adhesion	http://amigo.geneontology.org/amigo/term/GO:0022610	1289	120	46.5941	2.57543	0	0	214;246;301;395;558;652;653;800;822;831;860;896;960;999;1001;1021;1277;1281;1291;1292;1296;1305;1306;1435;1604;1803;1824;1825;1829;1832;2000;2013;2185;2192;2266;2615;2651;3481;3655;3791;3908;3912;3913;3915;3953;3959;3987;4059;4240;4323;4921;4973;5318;5420;5465;5618;5649;5880;6281;6464;6591;6712;6778;7042;7205;7301;7373;7430;7448;8322;8754;8763;8826;9037;9308;9341;9723;10085;10398;10417;10516;1063…	CDH3;EDIL3;CDK6;MYL9;SPON2;FBLN5;PDPN;POSTN;CDC42EP1;COL1A1;COL3A1;COL6A1;COL6A2;COL8A2;COL13A1;COL15A1;UNC5D;CSF1;CCDC80;CD55;ADAMTS18;DPP4;DSC2;DSC3;DSG2;DSP;ELF4;EMP2;ALCAM;PTK2B;FBLN1;FGG;NID2;ITGA11;COBLL1;KIF13B;DOCK9;ALOX15;NPNT;EGFL6;SUSD5;LRRC32;GCNT2;TNFRSF21;LAMA1;PARVB;ANXA1;FREM2;AMIGO2;IGF2;ITGA6;KDR;LAMA2;LAMB1;LAMB2;LAMC1;ARHGAP6;LEPR;LGALS3BP;LIMS1;BCAM;MFGE8;MMP14;DDR2;OLR1;F11R…
GO:0030198	extracellular matrix organization	http://amigo.geneontology.org/amigo/term/GO:0030198	272	54	9.83212	5.4922	0	0	649;822;823;871;960;999;1277;1278;1281;1282;1290;1291;1292;1296;1299;1305;1471;1514;1515;1634;1803;2192;2266;2331;3655;3791;3908;3912;3913;3915;4060;4323;4921;6678;6692;7042;7373;7448;10516;10631;22795;22801;25975;50848;54507;64094;80781;83716;90102;90993;151887;169611;255743;284217	FBLN5;POSTN;COL1A1;COL1A2;COL3A1;COL4A1;COL5A2;COL6A1;COL6A2;COL8A2;COL9A3;COL13A1;CST3;CTSL;CTSV;CCDC80;DCN;OLFML2A;DPP4;FBLN1;FGG;NID2;ITGA11;FMOD;NPNT;EGFL6;LAMA1;ITGA6;KDR;LAMA2;LAMB1;LAMB2;LAMC1;LUM;MMP14;DDR2;F11R;ADAMTSL4;SMOC2;BMP1;SPARC;SPINT1;TGFB2;COL14A1;VTN;COL18A1;CAPG;CAPN1;CRISPLD2;SERPINH1;PHLDB2;CREB3L1;CD44;CDH1
GO:0043062	extracellular structure organization	http://amigo.geneontology.org/amigo/term/GO:0043062	273	54	9.86827	5.47208	0	0	649;822;823;871;960;999;1277;1278;1281;1282;1290;1291;1292;1296;1299;1305;1471;1514;1515;1634;1803;2192;2266;2331;3655;3791;3908;3912;3913;3915;4060;4323;4921;6678;6692;7042;7373;7448;10516;10631;22795;22801;25975;50848;54507;64094;80781;83716;90102;90993;151887;169611;255743;284217	FBLN5;POSTN;COL1A1;COL1A2;COL3A1;COL4A1;COL5A2;COL6A1;COL6A2;COL8A2;COL9A3;COL13A1;CST3;CTSL;CTSV;CCDC80;DCN;OLFML2A;DPP4;FBLN1;FGG;NID2;ITGA11;FMOD;NPNT;EGFL6;LAMA1;ITGA6;KDR;LAMA2;LAMB1;LAMB2;LAMC1;LUM;MMP14;DDR2;F11R;ADAMTSL4;SMOC2;BMP1;SPARC;SPINT1;TGFB2;COL14A1;VTN;COL18A1;CAPG;CAPN1;CRISPLD2;SERPINH1;PHLDB2;CREB3L1;CD44;CDH1
GO:0051270	regulation of cellular component movement	http://amigo.geneontology.org/amigo/term/GO:0051270	653	71	23.6043	3.00792	0	0	301;306;476;652;653;684;1021;1277;1281;1435;1512;1601;1634;1800;1824;1829;1832;1902;2013;2185;2192;2626;2651;3091;3554;3570;3655;3791;3868;3908;3912;4323;4921;5159;5168;5176;5228;5308;5318;5362;5420;5649;5880;6591;6678;7042;7049;7134;7205;7448;8754;8826;9037;9353;9368;9547;9723;10371;10512;10630;10631;25960;29956;57214;80781;90102;91584;137970;147372;154810;284217	CDK6;SEMA3A;SEMA3C;PDPN;POSTN;COL1A1;COL3A1;UNC5D;CSF1;CCBE1;CTSH;AMOTL1;DAB2;DCN;DPEP1;DSC2;DSG2;DSP;LPAR1;EMP2;PTK2B;FBLN1;ADGRA2;GATA4;GCNT2;LAMA1;CERS2;ANXA1;ANXA3;HIF1A;IL1R1;IL6R;ITGA6;KDR;KRT16;LAMA2;LAMB1;MMP14;ATP1A1;DDR2;PDGFRB;ENPP2;SERPINF1;PGF;PITX2;PKP2;PLXNA2;PODXL;RELN;CEMIP;RAC2;BMP4;BMP5;SNAI2;SPARC;BST2;TGFB2;TGFBR3;TNNC1;TRIP6;VTN;COL18A1;ADAM9;IQGAP1;PHLDB2;SEMA5A;PLXNA4;SLIT…
GO:0031589	cell-substrate adhesion	http://amigo.geneontology.org/amigo/term/GO:0031589	261	42	9.4345	4.45175	2.22045e-16	2.17298e-13	246;395;558;960;1021;1277;1281;1305;1435;2013;2185;2192;2266;2651;3655;3791;3912;3915;3987;4059;4323;5880;6281;7205;7301;7448;8322;8754;8826;9341;9723;10085;10516;10631;22795;22801;25975;55742;64094;90102;151887;255743	EDIL3;CDK6;FBLN5;POSTN;COL1A1;COL3A1;COL13A1;CSF1;CCDC80;EMP2;PTK2B;FBLN1;FGG;NID2;ITGA11;ALOX15;NPNT;EGFL6;GCNT2;ITGA6;KDR;LAMB1;LAMC1;ARHGAP6;LIMS1;BCAM;MMP14;PARVA;AXL;RAC2;S100A10;SMOC2;TRIP6;TYRO3;VTN;FZD4;ADAM9;IQGAP1;PHLDB2;VAMP3;CD44;SEMA3E
GO:0016477	cell migration	http://amigo.geneontology.org/amigo/term/GO:0016477	959	87	34.6655	2.5097	4.44089e-16	3.1607e-13	301;306;558;652;653;684;960;1277;1278;1281;1435;1464;1512;1601;1634;1800;1803;1902;2013;2185;2651;3091;3554;3570;3655;3791;3868;3908;3912;3915;4147;4192;4286;4323;4921;4967;4973;5159;5168;5176;5228;5308;5318;5362;5420;5627;5649;5880;6464;6586;6591;6678;7042;7049;7056;7205;7301;7448;8754;8826;9037;9056;9353;9368;9464;9547;9723;10371;10512;10631;22801;23428;25960;29956;50848;54443;55742;57214;80781…	SEMA3A;SEMA3C;POSTN;COL1A1;COL1A2;COL3A1;UNC5D;CSF1;CSPG4;CCBE1;CTSH;AMOTL1;DAB2;DCN;DPEP1;DPP4;LPAR1;EMP2;PTK2B;ITGA11;SLC7A8;ASPM;ADGRA2;GCNT2;LAMA1;CERS2;ANXA1;ANXA3;HIF1A;IL1R1;IL6R;ITGA6;KDR;KRT16;LAMA2;LAMB1;LAMC1;MATN2;MDK;MITF;MMP14;DDR2;OGDH;OLR1;F11R;PDGFRB;ENPP2;SERPINF1;PGF;PITX2;PKP2;PLXNA2;PODXL;ANLN;PARVA;AXL;PROS1;RELN;CEMIP;RAC2;SHC1;BMP4;BMP5;SLIT3;SNAI2;SPARC;BST2;TGFB2;TGFBR3;…
GO:0048870	cell motility	http://amigo.geneontology.org/amigo/term/GO:0048870	1047	92	37.8464	2.43088	4.44089e-16	3.1607e-13	301;306;493;558;652;653;684;960;1021;1277;1278;1281;1435;1464;1512;1601;1634;1800;1803;1902;2013;2185;2192;2651;3091;3554;3570;3655;3791;3868;3908;3912;3915;4147;4192;4286;4323;4921;4967;4973;5159;5168;5176;5228;5308;5318;5337;5362;5420;5627;5649;5880;6464;6586;6591;6678;7042;7049;7056;7205;7301;7448;8754;8826;9037;9056;9353;9368;9464;9547;9723;10371;10512;10630;10631;22801;23428;25960;29956;5084…	CDK6;SEMA3A;SEMA3C;PDPN;POSTN;COL1A1;COL1A2;COL3A1;UNC5D;CSF1;CSPG4;CCBE1;CTSH;AMOTL1;DAB2;DCN;DPEP1;DPP4;LPAR1;EMP2;PTK2B;FBLN1;ITGA11;SLC7A8;ASPM;ADGRA2;GCNT2;LAMA1;CERS2;ANXA1;ANXA3;HIF1A;IL1R1;IL6R;ITGA6;KDR;KRT16;LAMA2;LAMB1;LAMC1;MATN2;MDK;MITF;MMP14;DDR2;ATP2B4;OGDH;OLR1;F11R;PDGFRB;ENPP2;SERPINF1;PGF;PITX2;PKP2;PLD1;PLXNA2;PODXL;ANLN;PARVA;AXL;PROS1;RELN;CEMIP;RAC2;SHC1;BMP4;BMP5;SLIT3;SN…
GO:0051674	localization of cell	http://amigo.geneontology.org/amigo/term/GO:0051674	1047	92	37.8464	2.43088	4.44089e-16	3.1607e-13	301;306;493;558;652;653;684;960;1021;1277;1278;1281;1435;1464;1512;1601;1634;1800;1803;1902;2013;2185;2192;2651;3091;3554;3570;3655;3791;3868;3908;3912;3915;4147;4192;4286;4323;4921;4967;4973;5159;5168;5176;5228;5308;5318;5337;5362;5420;5627;5649;5880;6464;6586;6591;6678;7042;7049;7056;7205;7301;7448;8754;8826;9037;9056;9353;9368;9464;9547;9723;10371;10512;10630;10631;22801;23428;25960;29956;5084…	CDK6;SEMA3A;SEMA3C;PDPN;POSTN;COL1A1;COL1A2;COL3A1;UNC5D;CSF1;CSPG4;CCBE1;CTSH;AMOTL1;DAB2;DCN;DPEP1;DPP4;LPAR1;EMP2;PTK2B;FBLN1;ITGA11;SLC7A8;ASPM;ADGRA2;GCNT2;LAMA1;CERS2;ANXA1;ANXA3;HIF1A;IL1R1;IL6R;ITGA6;KDR;KRT16;LAMA2;LAMB1;LAMC1;MATN2;MDK;MITF;MMP14;DDR2;ATP2B4;OGDH;OLR1;F11R;PDGFRB;ENPP2;SERPINF1;PGF;PITX2;PKP2;PLD1;PLXNA2;PODXL;ANLN;PARVA;AXL;PROS1;RELN;CEMIP;RAC2;SHC1;BMP4;BMP5;SLIT3;SN…
GO:0040011	locomotion	http://amigo.geneontology.org/amigo/term/GO:0040011	1221	101	44.1361	2.28838	5.55112e-16	3.62164e-13	214;301;306;493;558;652;653;684;960;1021;1123;1277;1278;1281;1435;1464;1512;1601;1634;1800;1803;1902;2013;2185;2192;2331;2651;3091;3554;3570;3655;3791;3868;3908;3912;3913;3915;4147;4192;4286;4323;4921;4967;4973;5159;5168;5176;5228;5308;5318;5337;5355;5362;5420;5627;5649;5880;6464;6586;6591;6678;6712;7042;7049;7056;7205;7301;7430;7448;8322;8754;8826;9037;9056;9353;9368;9464;9547;9723;10371;10417;1…	CDK6;SEMA3A;SPON2;SEMA3C;PDPN;POSTN;CHN1;COL1A1;COL1A2;COL3A1;UNC5D;CSF1;CSPG4;CCBE1;CTSH;AMOTL1;DAB2;DCN;DPEP1;DPP4;LPAR1;EMP2;ALCAM;PTK2B;FBLN1;ITGA11;FMOD;SLC7A8;ASPM;ADGRA2;GCNT2;LAMA1;CERS2;ANXA1;ANXA3;HIF1A;IL1R1;IL6R;ITGA6;KDR;KRT16;LAMA2;LAMB1;LAMB2;LAMC1;MATN2;MDK;MITF;MMP14;DDR2;ATP2B4;OGDH;OLR1;F11R;PDGFRB;ENPP2;SERPINF1;PGF;PITX2;PKP2;PLD1;PLP2;PLXNA2;PODXL;ANLN;PARVA;AXL;PROS1;RELN;C…
GO:0030334	regulation of cell migration	http://amigo.geneontology.org/amigo/term/GO:0030334	558	61	20.1703	3.02425	5.21805e-15	3.14247e-12	301;306;652;653;684;1277;1281;1435;1512;1601;1634;1800;1902;2013;2185;2651;3091;3554;3570;3655;3791;3868;3908;3912;4323;4921;5159;5168;5176;5228;5308;5318;5362;5420;5649;5880;6591;6678;7042;7205;7448;8754;8826;9037;9353;9368;9547;9723;10371;10512;10631;25960;29956;57214;80781;90102;91584;137970;147372;154810;284217	SEMA3A;SEMA3C;POSTN;COL1A1;COL3A1;UNC5D;CSF1;CCBE1;CTSH;AMOTL1;DAB2;DCN;DPEP1;LPAR1;EMP2;PTK2B;ADGRA2;GCNT2;LAMA1;CERS2;ANXA1;ANXA3;HIF1A;IL1R1;IL6R;ITGA6;KDR;KRT16;LAMA2;LAMB1;MMP14;DDR2;PDGFRB;ENPP2;SERPINF1;PGF;PITX2;PKP2;PLXNA2;PODXL;RELN;CEMIP;RAC2;BMP4;BMP5;SNAI2;SPARC;BST2;TGFB2;TRIP6;VTN;COL18A1;ADAM9;IQGAP1;PHLDB2;SEMA5A;PLXNA4;SLIT2;SLC9A3R1;CXCL14;SEMA3E
GO:2000145	regulation of cell motility	http://amigo.geneontology.org/amigo/term/GO:2000145	595	63	21.5078	2.92917	7.99361e-15	4.47014e-12	301;306;652;653;684;1021;1277;1281;1435;1512;1601;1634;1800;1902;2013;2185;2192;2651;3091;3554;3570;3655;3791;3868;3908;3912;4323;4921;5159;5168;5176;5228;5308;5318;5362;5420;5649;5880;6591;6678;7042;7205;7448;8754;8826;9037;9353;9368;9547;9723;10371;10512;10631;25960;29956;57214;80781;90102;91584;137970;147372;154810;284217	CDK6;SEMA3A;SEMA3C;POSTN;COL1A1;COL3A1;UNC5D;CSF1;CCBE1;CTSH;AMOTL1;DAB2;DCN;DPEP1;LPAR1;EMP2;PTK2B;FBLN1;ADGRA2;GCNT2;LAMA1;CERS2;ANXA1;ANXA3;HIF1A;IL1R1;IL6R;ITGA6;KDR;KRT16;LAMA2;LAMB1;MMP14;DDR2;PDGFRB;ENPP2;SERPINF1;PGF;PITX2;PKP2;PLXNA2;PODXL;RELN;CEMIP;RAC2;BMP4;BMP5;SNAI2;SPARC;BST2;TGFB2;TRIP6;VTN;COL18A1;ADAM9;IQGAP1;PHLDB2;SEMA5A;PLXNA4;SLIT2;SLC9A3R1;CXCL14;SEMA3E
GO:0098602	single organism cell adhesion	http://amigo.geneontology.org/amigo/term/GO:0098602	548	58	19.8088	2.92799	1.08025e-13	5.63817e-11	246;301;558;652;653;860;896;960;999;1001;1021;1296;1305;1604;1803;1824;1829;1832;2000;2192;2266;2615;2651;3481;3655;3912;3915;3953;3987;5318;5420;5465;5618;5880;6281;6464;6778;7042;7301;7373;7430;8322;8754;9308;9341;10398;10630;10631;23303;27242;51148;55615;55742;55824;64065;64115;170692;255743	CDH3;CDK6;MYL9;PDPN;POSTN;COL8A2;COL13A1;CD55;ADAMTS18;DPP4;DSC2;DSG2;DSP;ELF4;FBLN1;FGG;KIF13B;ALOX15;NPNT;LRRC32;GCNT2;TNFRSF21;ANXA1;IGF2;ITGA6;LAMB1;LAMC1;LEPR;LIMS1;CERCAM;PKP2;PODXL;PPARA;PRR5;PARVA;AXL;PAG1;PRLR;RAC2;S100A10;PERP;C10orf54;SHC1;BMP4;BMP5;STAT6;TGFB2;TYRO3;COL14A1;EZR;FZD4;RUNX2;ADAM9;CCND3;CD83;VAMP3;CD44;CDH1
GO:0009888	tissue development	http://amigo.geneontology.org/amigo/term/GO:0009888	1388	103	50.1727	2.05291	3.4539e-13	1.65454e-10	246;301;307;360;646;649;652;653;839;860;871;891;960;1001;1021;1277;1281;1282;1290;1291;1435;1512;1515;1522;1601;1634;1829;1832;2057;2185;2202;2263;2487;2626;2627;2651;3091;3214;3655;3791;3868;3912;3913;3915;3987;4060;4256;4323;4921;5159;5167;5228;5308;5318;5362;5420;5465;5653;5740;5916;5950;6591;6692;6778;7042;7049;7134;7430;7448;8322;8323;8754;8826;8842;9037;9353;9368;9421;9464;9723;10371;10468;…	CDH3;CDK6;SEMA3A;FST;SEMA3C;POSTN;COL1A1;COL3A1;COL4A1;COL5A2;COL6A1;OSR1;GATA5;CSF1;PRICKLE1;CTSH;CTSV;CTSZ;DAB2;DCN;DSG2;DSP;EPOR;PTK2B;EFEMP1;FGFR2;ZFPM2;ALOX15;FRZB;NPNT;GATA4;GATA6;GCNT2;LATS2;SLC40A1;ANXA1;ANXA4;HIF1A;HOXB4;FREM2;AQP3;ITGA6;KDR;KRT16;LAMB1;LAMB2;LAMC1;LIMS1;LUM;MGP;MMP14;DDR2;F11R;PDGFRB;ENPP1;PGF;PITX2;PKP2;PLXNA2;PODXL;ADAMTSL4;PPARA;BNC2;LGR4;KLK6;PTGIS;HEG1;RARG;RBP4;MP…
GO:0040012	regulation of locomotion	http://amigo.geneontology.org/amigo/term/GO:0040012	646	63	23.3513	2.69792	3.59268e-13	1.65454e-10	301;306;652;653;684;1021;1277;1281;1435;1512;1601;1634;1800;1902;2013;2185;2192;2651;3091;3554;3570;3655;3791;3868;3908;3912;4323;4921;5159;5168;5176;5228;5308;5318;5362;5420;5649;5880;6591;6678;7042;7205;7448;8754;8826;9037;9353;9368;9547;9723;10371;10512;10631;25960;29956;57214;80781;90102;91584;137970;147372;154810;284217	CDK6;SEMA3A;SEMA3C;POSTN;COL1A1;COL3A1;UNC5D;CSF1;CCBE1;CTSH;AMOTL1;DAB2;DCN;DPEP1;LPAR1;EMP2;PTK2B;FBLN1;ADGRA2;GCNT2;LAMA1;CERS2;ANXA1;ANXA3;HIF1A;IL1R1;IL6R;ITGA6;KDR;KRT16;LAMA2;LAMB1;MMP14;DDR2;PDGFRB;ENPP2;SERPINF1;PGF;PITX2;PKP2;PLXNA2;PODXL;RELN;CEMIP;RAC2;BMP4;BMP5;SNAI2;SPARC;BST2;TGFB2;TRIP6;VTN;COL18A1;ADAM9;IQGAP1;PHLDB2;SEMA5A;PLXNA4;SLIT2;SLC9A3R1;CXCL14;SEMA3E
GO:0030335	positive regulation of cell migration	http://amigo.geneontology.org/amigo/term/GO:0030335	315	41	11.3865	3.60077	7.79043e-13	3.2398e-10	306;652;1277;1435;1512;1601;1902;2185;2651;3091;3554;3570;3655;3791;3912;4323;4921;5159;5168;5228;5420;5649;5880;6591;6678;7042;7205;7448;8754;8826;9037;9547;9723;10371;10512;10631;25960;57214;80781;147372;154810	SEMA3A;SEMA3C;POSTN;COL1A1;CSF1;CCBE1;CTSH;AMOTL1;DAB2;LPAR1;PTK2B;ADGRA2;GCNT2;ANXA3;HIF1A;IL1R1;IL6R;ITGA6;KDR;LAMB1;MMP14;DDR2;PDGFRB;ENPP2;PGF;PODXL;RELN;CEMIP;RAC2;BMP4;SNAI2;SPARC;TGFB2;TRIP6;VTN;COL18A1;ADAM9;IQGAP1;SEMA5A;CXCL14;SEMA3E
GO:0032963	collagen metabolic process	http://amigo.geneontology.org/amigo/term/GO:0032963	82	21	2.9641	7.08479	7.8626e-13	3.2398e-10	652;871;1277;1278;1281;1282;1290;1291;1292;1296;1305;1306;1471;1514;3091;4323;5159;5653;9697;80781;90993	COL1A1;COL1A2;COL3A1;COL4A1;COL5A2;COL6A1;COL6A2;COL8A2;COL13A1;COL15A1;CST3;CTSL;HIF1A;MMP14;PDGFRB;KLK6;BMP4;COL18A1;SERPINH1;CREB3L1;TRAM2
GO:0002376	immune system process	http://amigo.geneontology.org/amigo/term/GO:0002376	1575	111	56.9323	1.94968	9.80327e-13	3.83749e-10	214;246;301;306;336;360;558;652;653;684;715;716;860;896;960;1021;1277;1278;1281;1435;1512;1514;1515;1604;1612;1803;2000;2013;2034;2185;2263;2615;2634;3091;3214;3434;3481;3554;3570;3655;3791;3868;3953;4155;4286;4323;4973;5167;5168;5228;5308;5359;5420;5618;5627;5880;5916;5950;6197;6464;6542;6590;6712;6778;6892;7042;7049;7056;7128;7153;7301;7430;7448;7456;8454;8673;8754;8763;8773;9056;9070;9308;9341…	ARPC1B;CDK6;NOD1;IFITM3;SPON2;FST;SEMA3C;TRAF3IP2;PRDX3;KIF2C;COL1A1;COL1A2;COL3A1;CSF1;CTSH;CTSL;CTSV;CD55;DAPK1;DPP4;ELF4;EMP2;EPAS1;ALCAM;PTK2B;FGFR2;KIF13B;SLC7A8;ALOX15;SERINC5;LRRC32;GBP2;TNFRSF21;SLC40A1;ANXA1;ANXA3;HIF1A;HOXB4;APOA2;IFIT1;IGF2;IL1R1;IL6R;AQP3;ITGA6;KDR;KRT16;LEPR;MBP;MITF;MMP14;OLR1;F11R;ENPP1;ENPP2;PGF;PITX2;PLSCR1;PODXL;ANLN;LGR4;PRR5;AXL;PAG1;PRLR;PROS1;ZC3HAV1;NIPAL3;…
GO:0051272	positive regulation of cellular component movement	http://amigo.geneontology.org/amigo/term/GO:0051272	333	42	12.0371	3.48921	1.17339e-12	4.37453e-10	306;652;1277;1435;1512;1601;1902;2185;2651;3091;3554;3570;3655;3791;3912;4323;4921;5159;5168;5228;5420;5649;5880;6591;6678;7042;7205;7448;8754;8826;9037;9547;9723;10371;10512;10630;10631;25960;57214;80781;147372;154810	SEMA3A;SEMA3C;PDPN;POSTN;COL1A1;CSF1;CCBE1;CTSH;AMOTL1;DAB2;LPAR1;PTK2B;ADGRA2;GCNT2;ANXA3;HIF1A;IL1R1;IL6R;ITGA6;KDR;LAMB1;MMP14;DDR2;PDGFRB;ENPP2;PGF;PODXL;RELN;CEMIP;RAC2;BMP4;SNAI2;SPARC;TGFB2;TRIP6;VTN;COL18A1;ADAM9;IQGAP1;SEMA5A;CXCL14;SEMA3E
GO:2000147	positive regulation of cell motility	http://amigo.geneontology.org/amigo/term/GO:2000147	323	41	11.6756	3.51158	1.79234e-12	6.3783e-10	306;652;1277;1435;1512;1601;1902;2185;2651;3091;3554;3570;3655;3791;3912;4323;4921;5159;5168;5228;5420;5649;5880;6591;6678;7042;7205;7448;8754;8826;9037;9547;9723;10371;10512;10631;25960;57214;80781;147372;154810	SEMA3A;SEMA3C;POSTN;COL1A1;CSF1;CCBE1;CTSH;AMOTL1;DAB2;LPAR1;PTK2B;ADGRA2;GCNT2;ANXA3;HIF1A;IL1R1;IL6R;ITGA6;KDR;LAMB1;MMP14;DDR2;PDGFRB;ENPP2;PGF;PODXL;RELN;CEMIP;RAC2;BMP4;SNAI2;SPARC;TGFB2;TRIP6;VTN;COL18A1;ADAM9;IQGAP1;SEMA5A;CXCL14;SEMA3E
GO:0048646	anatomical structure formation involved in morphogenesis	http://amigo.geneontology.org/amigo/term/GO:0048646	793	70	28.665	2.44201	1.8987e-12	6.46302e-10	306;652;653;1277;1282;1290;1291;1296;1306;1464;1512;1634;2013;2034;2185;2263;2626;2627;3091;3655;3791;3912;3953;4240;4323;5159;5168;5176;5228;5308;5362;5420;5465;5649;5740;5916;5950;6464;6591;6678;6692;7042;7049;7128;7448;8323;8754;8842;9037;9353;9421;9464;9510;9723;10512;10630;25802;25960;26524;30061;55742;64065;64398;80781;83478;90102;130497;140628;144165;147372	SEMA3C;PDPN;COL1A1;COL4A1;COL5A2;COL6A1;COL8A2;OSR1;COL15A1;GATA5;PRICKLE1;CSPG4;CCBE1;CTSH;DCN;EMP2;EPAS1;PTK2B;FGFR2;LMOD1;ADGRA2;GATA4;GATA6;LATS2;SLC40A1;ANXA3;HIF1A;ITGA6;KDR;LAMB1;LEPR;MFGE8;MMP14;PDGFRB;ENPP2;SERPINF1;PGF;PITX2;PLXNA2;PODXL;PPARA;PARVA;RELN;PTGIS;RARG;RBP4;PERP;MPP5;SHC1;BMP4;BMP5;SNAI2;SPARC;SPINT1;TGFB2;TGFBR3;TNFAIP3;VTN;COL18A1;FZD6;ARHGAP24;ADAM9;PROM1;PHLDB2;SEMA5A;S…
GO:0044236	multicellular organism metabolic process	http://amigo.geneontology.org/amigo/term/GO:0044236	96	22	3.47016	6.33977	2.55407e-12	8.33158e-10	652;871;1277;1278;1281;1282;1290;1291;1292;1296;1305;1306;1471;1514;2690;3091;4323;5159;5653;9697;80781;90993	COL1A1;COL1A2;COL3A1;COL4A1;COL5A2;COL6A1;COL6A2;COL8A2;COL13A1;COL15A1;CST3;CTSL;GHR;HIF1A;MMP14;PDGFRB;KLK6;BMP4;COL18A1;SERPINH1;CREB3L1;TRAM2
GO:0044259	multicellular organismal macromolecule metabolic process	http://amigo.geneontology.org/amigo/term/GO:0044259	87	21	3.14483	6.67762	2.74969e-12	8.61093e-10	652;871;1277;1278;1281;1282;1290;1291;1292;1296;1305;1306;1471;1514;3091;4323;5159;5653;9697;80781;90993	COL1A1;COL1A2;COL3A1;COL4A1;COL5A2;COL6A1;COL6A2;COL8A2;COL13A1;COL15A1;CST3;CTSL;HIF1A;MMP14;PDGFRB;KLK6;BMP4;COL18A1;SERPINH1;CREB3L1;TRAM2
GO:0010810	regulation of cell-substrate adhesion	http://amigo.geneontology.org/amigo/term/GO:0010810	151	27	5.45827	4.94662	4.4964e-12	1.35394e-09	246;395;1021;1277;1435;2013;2185;2192;2266;2651;3655;3791;3987;4323;5880;6281;7448;8322;8826;9723;10085;10631;25975;64094;90102;151887;255743	EDIL3;CDK6;POSTN;COL1A1;CSF1;CCDC80;EMP2;PTK2B;FBLN1;FGG;ALOX15;NPNT;EGFL6;GCNT2;ITGA6;KDR;ARHGAP6;LIMS1;MMP14;RAC2;S100A10;SMOC2;VTN;FZD4;IQGAP1;PHLDB2;SEMA3E
GO:0040017	positive regulation of locomotion	http://amigo.geneontology.org/amigo/term/GO:0040017	348	42	12.5793	3.33881	5.12479e-12	1.42856e-09	306;652;1277;1435;1512;1601;1902;2185;2651;3091;3554;3570;3655;3791;3912;4323;4921;5159;5168;5228;5420;5649;5880;6591;6678;7042;7205;7448;8754;8826;9037;9353;9547;9723;10371;10512;10631;25960;57214;80781;147372;154810	SEMA3A;SEMA3C;POSTN;COL1A1;CSF1;CCBE1;CTSH;AMOTL1;DAB2;LPAR1;PTK2B;ADGRA2;GCNT2;ANXA3;HIF1A;IL1R1;IL6R;ITGA6;KDR;LAMB1;MMP14;DDR2;PDGFRB;ENPP2;PGF;PODXL;RELN;CEMIP;RAC2;BMP4;SNAI2;SPARC;TGFB2;TRIP6;VTN;COL18A1;ADAM9;IQGAP1;SEMA5A;SLIT2;CXCL14;SEMA3E
GO:0050793	regulation of developmental process	http://amigo.geneontology.org/amigo/term/GO:0050793	1807	120	65.3185	1.83715	5.2105e-12	1.42856e-09	301;306;360;558;649;652;653;745;860;891;1001;1021;1123;1277;1281;1290;1435;1471;1512;1601;1634;1902;2013;2185;2192;2202;2263;2266;2331;2487;2626;2627;2651;2690;3091;3214;3570;3791;3908;3987;4256;4286;4323;4921;5159;5167;5168;5176;5228;5318;5362;5376;5465;5649;5653;5740;5916;5950;6197;6281;6586;6591;6678;6692;6778;6790;7042;7049;7128;7430;7456;8322;8323;8754;8826;8842;9037;9096;9308;9353;9368;9464…	CDH3;CDK6;SEMA3A;FST;SEMA3C;PDPN;POSTN;CDC42EP1;CHN1;JDP2;COL1A1;COL3A1;COL5A2;OSR1;UNC5D;CSF1;PRICKLE1;CST3;CCBE1;CTSH;SH3D19;DAB2;DCN;LPAR1;EMP2;PTK2B;FBLN1;EFEMP1;FGFR2;FGG;KIF13B;FMOD;ZFPM2;FRZB;NPNT;ASPM;ADGRA2;SIPA1L1;GATA4;GATA6;GCNT2;LATS2;GHR;TNFRSF21;PDCD4;LAMA1;PARVB;CERS2;ANXA1;ANXA3;HIF1A;HOXB4;AMIGO2;IL6R;AQP3;KDR;LAMA2;LIMS1;MGP;MITF;MMP14;DDR2;PDGFRB;ENPP1;ENPP2;SERPINF1;STK26;PGF…
GO:0001568	blood vessel development	http://amigo.geneontology.org/amigo/term/GO:0001568	486	51	17.5677	2.90306	5.29166e-12	1.42856e-09	306;652;1277;1278;1281;1282;1296;1306;1464;1512;1634;2013;2034;2185;2263;2626;2627;3091;3791;3953;4240;4323;5125;5159;5168;5176;5228;5308;5740;6464;6678;6692;7042;7049;7128;8322;9037;9353;9421;9464;9723;10512;23414;25960;55742;57493;80781;83478;130497;144165;147372	SEMA3C;COL1A1;COL1A2;COL3A1;COL4A1;COL8A2;OSR1;COL15A1;PRICKLE1;CSPG4;CCBE1;CTSH;DCN;EMP2;EPAS1;PTK2B;FGFR2;ZFPM2;ADGRA2;GATA4;GATA6;ANXA3;HIF1A;KDR;LEPR;MFGE8;MMP14;PCSK5;PDGFRB;ENPP2;SERPINF1;PGF;PITX2;PARVA;PTGIS;HEG1;SHC1;BMP4;SPARC;SPINT1;TGFB2;TGFBR3;TNFAIP3;COL18A1;FZD4;ARHGAP24;SEMA5A;SLIT2;HAND1;HAND2;SEMA3E
GO:0001944	vasculature development	http://amigo.geneontology.org/amigo/term/GO:0001944	503	52	18.1822	2.85994	5.70333e-12	1.48838e-09	306;652;1277;1278;1281;1282;1296;1306;1464;1512;1634;2013;2034;2185;2263;2626;2627;3091;3791;3953;4240;4323;5125;5159;5168;5176;5228;5308;5740;6464;6678;6692;7042;7049;7128;8322;9037;9353;9421;9464;9723;10512;10630;23414;25960;55742;57493;80781;83478;130497;144165;147372	SEMA3C;PDPN;COL1A1;COL1A2;COL3A1;COL4A1;COL8A2;OSR1;COL15A1;PRICKLE1;CSPG4;CCBE1;CTSH;DCN;EMP2;EPAS1;PTK2B;FGFR2;ZFPM2;ADGRA2;GATA4;GATA6;ANXA3;HIF1A;KDR;LEPR;MFGE8;MMP14;PCSK5;PDGFRB;ENPP2;SERPINF1;PGF;PITX2;PARVA;PTGIS;HEG1;SHC1;BMP4;SPARC;SPINT1;TGFB2;TGFBR3;TNFAIP3;COL18A1;FZD4;ARHGAP24;SEMA5A;SLIT2;HAND1;HAND2;SEMA3E
GO:0030155	regulation of cell adhesion	http://amigo.geneontology.org/amigo/term/GO:0030155	472	50	17.0616	2.93055	6.14109e-12	1.55092e-09	246;301;395;652;960;999;1021;1277;1435;1604;1803;2013;2185;2192;2266;2615;2651;3481;3655;3791;3908;3987;4323;5420;5465;5880;6281;6591;7042;7448;8322;8754;8763;8826;9037;9308;9723;10085;10631;25975;27242;53827;55615;55824;64094;90102;151887;170692;255743;284217	EDIL3;CDK6;POSTN;COL1A1;CSF1;CCDC80;CD55;ADAMTS18;DPP4;EMP2;PTK2B;FBLN1;FGG;ALOX15;NPNT;EGFL6;LRRC32;GCNT2;TNFRSF21;LAMA1;ANXA1;IGF2;ITGA6;KDR;LAMA2;ARHGAP6;LIMS1;MMP14;FXYD5;PODXL;PPARA;PRR5;PAG1;RAC2;S100A10;SMOC2;BMP4;SNAI2;TGFB2;VTN;FZD4;ADAM9;CD164;IQGAP1;PHLDB2;SEMA5A;CD83;CD44;SEMA3E;CDH1
GO:0009887	animal organ morphogenesis	http://amigo.geneontology.org/amigo/term/GO:0009887	801	69	28.9541	2.38308	8.73224e-12	2.1364e-09	360;649;652;653;823;860;871;1277;1278;1281;1290;1296;1305;1435;1512;1522;1601;1634;1832;2202;2263;2487;2626;2627;3091;3214;3224;3655;3912;4256;4323;5159;5228;5308;5318;5465;5916;5950;6586;6591;6778;7042;7049;7128;7134;7430;8322;8323;8454;8842;9368;9421;9464;9510;10371;10512;23414;30061;51715;55366;55742;57493;64065;80144;80781;130497;140628;144165;255743	SEMA3A;SEMA3C;COL1A1;COL1A2;COL3A1;COL5A2;COL8A2;OSR1;COL13A1;GATA5;CSF1;PRICKLE1;CTSH;CTSZ;DAB2;DCN;DSP;EFEMP1;FGFR2;ZFPM2;FRZB;NPNT;GATA4;GATA6;SLC40A1;HIF1A;HOXB4;HOXC8;AQP3;ITGA6;LAMB1;MGP;MMP14;PDGFRB;RAB23;PGF;PITX2;PKP2;PPARA;LGR4;PARVA;HEG1;RARG;RBP4;PERP;BMP1;BMP4;BMP5;SLIT3;SNAI2;STAT6;TGFB2;TGFBR3;TNFAIP3;TNNC1;EZR;FRAS1;COL18A1;CAPN1;FZD4;FZD6;CUL1;RUNX2;SERPINH1;PROM1;SLC9A3R1;HAND1;…
GO:0072358	cardiovascular system development	http://amigo.geneontology.org/amigo/term/GO:0072358	511	52	18.4714	2.81517	1.04059e-11	2.46872e-09	306;652;1277;1278;1281;1282;1296;1306;1464;1512;1634;2013;2034;2185;2263;2626;2627;3091;3791;3953;4240;4323;5125;5159;5168;5176;5228;5308;5740;6464;6678;6692;7042;7049;7128;8322;9037;9353;9421;9464;9723;10512;10630;23414;25960;55742;57493;80781;83478;130497;144165;147372	SEMA3C;PDPN;COL1A1;COL1A2;COL3A1;COL4A1;COL8A2;OSR1;COL15A1;PRICKLE1;CSPG4;CCBE1;CTSH;DCN;EMP2;EPAS1;PTK2B;FGFR2;ZFPM2;ADGRA2;GATA4;GATA6;ANXA3;HIF1A;KDR;LEPR;MFGE8;MMP14;PCSK5;PDGFRB;ENPP2;SERPINF1;PGF;PITX2;PARVA;PTGIS;HEG1;SHC1;BMP4;SPARC;SPINT1;TGFB2;TGFBR3;TNFAIP3;COL18A1;FZD4;ARHGAP24;SEMA5A;SLIT2;HAND1;HAND2;SEMA3E
GO:0098609	cell-cell adhesion	http://amigo.geneontology.org/amigo/term/GO:0098609	879	73	31.7737	2.2975	1.14314e-11	2.63225e-09	214;246;301;652;653;800;822;831;860;896;960;999;1001;1021;1296;1305;1604;1803;1824;1825;1829;1832;2000;2266;2615;2651;3481;3655;3912;3953;5318;5420;5465;5618;5880;6464;6591;6712;6778;7042;7301;7373;7430;8754;8763;8826;9308;10398;10630;11135;22837;23303;23348;27242;50848;51148;51474;53827;54443;54869;55615;55742;55824;56134;56829;64065;64115;79026;90102;137970;170692;255743;347902	CDH3;CDK6;MYL9;PDPN;CDC42EP1;COL8A2;COL13A1;UNC5D;CD55;ADAMTS18;DPP4;DSC2;DSC3;DSG2;DSP;ELF4;ALCAM;FGG;COBLL1;KIF13B;DOCK9;ALOX15;NPNT;LRRC32;GCNT2;TNFRSF21;ANXA1;AMIGO2;IGF2;ITGA6;LAMB1;LEPR;F11R;CERCAM;LIMA1;PKP2;FXYD5;PODXL;ANLN;PPARA;EPS8L1;PRR5;PARVA;PAG1;PCDHAC2;PRLR;ZC3HAV1;RAC2;PERP;C10orf54;SHC1;BMP4;BMP5;SNAI2;SPTBN2;STAT6;TGFB2;TYRO3;COL14A1;EZR;AHNAK;CALD1;CAPG;CAST;RUNX2;ADAM9;CD164;…
GO:0016337	single organismal cell-cell adhesion	http://amigo.geneontology.org/amigo/term/GO:0016337	501	50	18.1099	2.76092	5.46083e-11	1.22151e-08	246;301;652;653;860;896;960;999;1001;1021;1296;1305;1604;1803;1824;1829;1832;2000;2266;2615;2651;3481;3655;3912;3953;5318;5420;5465;5618;5880;6464;6778;7042;7301;7373;7430;8754;9308;10398;10630;23303;27242;51148;55615;55742;55824;64065;64115;170692;255743	CDH3;CDK6;MYL9;PDPN;COL8A2;COL13A1;CD55;ADAMTS18;DPP4;DSC2;DSG2;DSP;ELF4;FGG;KIF13B;ALOX15;NPNT;LRRC32;GCNT2;TNFRSF21;ANXA1;IGF2;ITGA6;LAMB1;LEPR;CERCAM;PKP2;PODXL;PPARA;PRR5;PARVA;PAG1;PRLR;RAC2;PERP;C10orf54;SHC1;BMP4;BMP5;STAT6;TGFB2;TYRO3;COL14A1;EZR;RUNX2;ADAM9;CCND3;CD83;CD44;CDH1
GO:0072359	circulatory system development	http://amigo.geneontology.org/amigo/term/GO:0072359	784	66	28.3396	2.32889	7.26038e-11	1.57893e-08	306;652;653;891;1277;1278;1281;1282;1296;1306;1464;1512;1634;1829;1832;2013;2034;2057;2185;2263;2626;2627;3091;3791;3953;4240;4323;5125;5159;5168;5176;5228;5308;5318;5465;5740;5950;6464;6591;6678;6692;7042;7049;7128;7134;8322;9037;9353;9421;9464;9510;9723;10512;10630;23414;25960;51196;55742;57493;80781;83478;130497;140628;144165;147372;341640	SEMA3C;PDPN;COL1A1;COL1A2;COL3A1;COL4A1;COL8A2;OSR1;COL15A1;GATA5;PRICKLE1;CSPG4;CCBE1;CTSH;DCN;DSG2;DSP;EMP2;EPAS1;EPOR;PTK2B;FGFR2;ZFPM2;ADGRA2;GATA4;GATA6;ANXA3;HIF1A;FREM2;KDR;LEPR;MFGE8;MMP14;PLCE1;PCSK5;PDGFRB;ENPP2;SERPINF1;PGF;PITX2;PKP2;PPARA;PARVA;PTGIS;HEG1;RBP4;SHC1;BMP4;BMP5;SNAI2;SPARC;SPINT1;TGFB2;TGFBR3;TNFAIP3;TNNC1;COL18A1;FZD4;ARHGAP24;CCNB1;SEMA5A;SLIT2;HAND1;HAND2;ADAMTS1;SEM…
GO:0048514	blood vessel morphogenesis	http://amigo.geneontology.org/amigo/term/GO:0048514	410	44	14.8205	2.96887	8.18446e-11	1.73179e-08	306;652;1281;1282;1296;1306;1464;1512;1634;2013;2034;2185;2263;2626;2627;3091;3791;3953;4240;4323;5159;5168;5176;5228;5308;5740;6464;6678;7042;7049;7128;8322;9037;9353;9421;9464;9723;23414;25960;55742;57493;80781;83478;147372	COL3A1;COL4A1;COL8A2;COL15A1;CSPG4;CCBE1;CTSH;DCN;EMP2;EPAS1;PTK2B;FGFR2;ZFPM2;ADGRA2;GATA4;GATA6;ANXA3;HIF1A;KDR;LEPR;MFGE8;MMP14;PDGFRB;ENPP2;SERPINF1;PGF;PITX2;PARVA;PTGIS;HEG1;SHC1;BMP4;SPARC;TGFB2;TGFBR3;TNFAIP3;COL18A1;FZD4;ARHGAP24;SEMA5A;SLIT2;HAND1;HAND2;SEMA3E
GO:0048608	reproductive structure development	http://amigo.geneontology.org/amigo/term/GO:0048608	335	39	12.1094	3.22064	9.24184e-11	1.90406e-08	174;269;301;408;558;652;653;899;1299;1515;1634;2034;2057;2263;2626;2627;3091;4323;5159;5176;5308;5740;5916;5950;6586;6692;7042;7301;8322;9353;9421;9510;10371;10935;23414;55366;130497;259266;768239	SEMA3A;PRDX3;COL9A3;OSR1;CTSV;DCN;AFP;EPAS1;EPOR;FGFR2;ZFPM2;ASPM;GATA4;GATA6;AMHR2;ANXA1;HIF1A;ARRB1;MMP14;PDGFRB;SERPINF1;PITX2;LGR4;AXL;PTGIS;RARG;RBP4;BMP4;BMP5;SLIT3;SPINT1;TGFB2;TYRO3;PSAPL1;FZD4;CCNF;SLIT2;HAND1;ADAMTS1
GO:0001525	angiogenesis	http://amigo.geneontology.org/amigo/term/GO:0001525	338	39	12.2179	3.19205	1.20946e-10	2.36722e-08	306;652;1282;1296;1306;1464;1512;1634;2013;2034;2185;2263;2626;2627;3091;3791;3953;4240;4323;5159;5168;5176;5228;5308;5740;6464;6678;7042;7128;9037;9353;9421;9464;9723;25960;55742;80781;83478;147372	COL4A1;COL8A2;COL15A1;CSPG4;CCBE1;CTSH;DCN;EMP2;EPAS1;PTK2B;FGFR2;ADGRA2;GATA4;GATA6;ANXA3;HIF1A;KDR;LEPR;MFGE8;MMP14;PDGFRB;ENPP2;SERPINF1;PGF;PITX2;PARVA;PTGIS;SHC1;BMP4;SPARC;TGFB2;TNFAIP3;COL18A1;ARHGAP24;SEMA5A;SLIT2;HAND1;HAND2;SEMA3E
GO:0061458	reproductive system development	http://amigo.geneontology.org/amigo/term/GO:0061458	338	39	12.2179	3.19205	1.20946e-10	2.36722e-08	174;269;301;408;558;652;653;899;1299;1515;1634;2034;2057;2263;2626;2627;3091;4323;5159;5176;5308;5740;5916;5950;6586;6692;7042;7301;8322;9353;9421;9510;10371;10935;23414;55366;130497;259266;768239	SEMA3A;PRDX3;COL9A3;OSR1;CTSV;DCN;AFP;EPAS1;EPOR;FGFR2;ZFPM2;ASPM;GATA4;GATA6;AMHR2;ANXA1;HIF1A;ARRB1;MMP14;PDGFRB;SERPINF1;PITX2;LGR4;AXL;PTGIS;RARG;RBP4;BMP4;BMP5;SLIT3;SPINT1;TGFB2;TYRO3;PSAPL1;FZD4;CCNF;SLIT2;HAND1;ADAMTS1
GO:0030574	collagen catabolic process	http://amigo.geneontology.org/amigo/term/GO:0030574	50	15	1.80738	8.29933	1.3117e-10	2.5047e-08	1277;1278;1281;1282;1290;1291;1292;1296;1305;1306;1471;1514;4323;5653;80781	COL1A1;COL1A2;COL3A1;COL4A1;COL5A2;COL6A1;COL6A2;COL8A2;COL13A1;COL15A1;CST3;CTSL;MMP14;KLK6;COL18A1
GO:0007160	cell-matrix adhesion	http://amigo.geneontology.org/amigo/term/GO:0007160	165	26	5.96434	4.35924	2.11387e-10	3.94035e-08	395;960;1021;1281;1305;1435;2013;2185;2266;3655;3791;3987;4059;4323;6281;7205;7448;8754;8826;9723;10516;10631;22795;22801;90102;255743	CDK6;FBLN5;POSTN;COL3A1;COL13A1;CSF1;EMP2;PTK2B;FGG;NID2;ITGA11;NPNT;ITGA6;KDR;ARHGAP6;LIMS1;BCAM;MMP14;S100A10;TRIP6;VTN;ADAM9;IQGAP1;PHLDB2;CD44;SEMA3E
GO:0009605	response to external stimulus	http://amigo.geneontology.org/amigo/term/GO:0009605	1386	95	50.1004	1.89619	3.24596e-10	5.86563e-08	214;301;306;360;408;476;558;652;684;891;1021;1123;1277;1281;1435;1515;1604;1634;1824;1902;2185;2266;2326;2331;2626;3434;3554;3570;3655;3791;3908;3913;4147;4323;5159;5168;5176;5228;5308;5337;5355;5359;5362;5465;5627;5649;5740;5880;6197;6502;6542;6586;6590;6591;6678;6712;7042;7056;7128;7301;7430;7448;7456;8673;8754;9037;9341;9353;9516;9547;9723;10371;10392;10410;10417;10512;10625;10631;10758;10935;…	CDK6;SEMA3A;NOD1;IFITM3;SPON2;SEMA3C;IVNS1ABP;POSTN;TRAF3IP2;PRDX3;FSTL1;CHN1;COL1A1;COL3A1;UNC5D;CSF1;CTSV;CD55;DCN;ADAMTS18;DSC2;LPAR1;ALCAM;PTK2B;FGG;FMO1;FMOD;NPNT;SERINC5;KANK2;ADGRA2;GATA4;TNFRSF21;CERS2;ANXA1;ANXA3;IFIT1;IL1R1;IL6R;AQP3;ITGA6;KDR;LAMA2;LAMB2;ARRB1;MATN2;MMP14;ATP1A1;PDGFRB;ENPP2;SERPINF1;PGF;PITX2;PLD1;PLP2;PLSCR1;PLXNA2;PPARA;PARVA;AXL;GNG12;PROS1;RELN;ZC3HAV1;PLSCR4;PTGI…
GO:0044243	multicellular organismal catabolic process	http://amigo.geneontology.org/amigo/term/GO:0044243	53	15	1.91582	7.82956	3.29656e-10	5.86563e-08	1277;1278;1281;1282;1290;1291;1292;1296;1305;1306;1471;1514;4323;5653;80781	COL1A1;COL1A2;COL3A1;COL4A1;COL5A2;COL6A1;COL6A2;COL8A2;COL13A1;COL15A1;CST3;CTSL;MMP14;KLK6;COL18A1
GO:0022603	regulation of anatomical structure morphogenesis	http://amigo.geneontology.org/amigo/term/GO:0022603	798	65	28.8457	2.25337	4.14767e-10	7.21603e-08	301;306;652;860;1123;1290;1435;1471;1512;1601;1634;1902;2013;2185;2192;2263;2266;2331;2626;2627;3091;3791;3987;5168;5176;5228;5362;5649;5740;6281;6586;6591;6678;7042;7128;7430;7456;8322;8323;8754;9037;9096;9353;9368;9464;9723;10371;10512;10630;10631;11135;23303;25960;26037;29780;54961;55366;55742;55785;90102;91584;130497;144165;147372;152503	SEMA3A;SEMA3C;PDPN;POSTN;CDC42EP1;CHN1;COL5A2;OSR1;CSF1;PRICKLE1;CST3;CCBE1;CTSH;SH3D19;DAB2;DCN;LPAR1;EMP2;PTK2B;FBLN1;FGFR2;FGG;KIF13B;FMOD;ADGRA2;SIPA1L1;GATA4;GATA6;PARVB;ANXA1;ANXA3;HIF1A;KDR;LIMS1;ENPP2;SERPINF1;PGF;PLXNA2;SSH3;LGR4;PARVA;FGD6;RELN;PTGIS;S100A10;BMP4;SLIT3;SNAI2;SPARC;TGFB2;TNFAIP3;EZR;WIPF1;FZD4;FZD6;RUNX2;ADAM9;PHLDB2;SEMA5A;TBX18;PLXNA4;SLIT2;SLC9A3R1;HAND2;SEMA3E
GO:0003206	cardiac chamber morphogenesis	http://amigo.geneontology.org/amigo/term/GO:0003206	107	20	3.86778	5.17092	1.24318e-09	2.11584e-07	652;653;1832;2263;2626;2627;3091;5308;5318;5950;7042;7049;7134;9421;9464;9510;10512;23414;55742;57493	SEMA3C;DSP;FGFR2;ZFPM2;GATA4;GATA6;HIF1A;PITX2;PKP2;PARVA;HEG1;RBP4;BMP4;BMP5;TGFB2;TGFBR3;TNNC1;HAND1;HAND2;ADAMTS1
GO:0030029	actin filament-based process	http://amigo.geneontology.org/amigo/term/GO:0030029	568	51	20.5318	2.48395	1.50104e-09	2.50035e-07	246;301;395;408;476;684;822;1515;1824;1829;1832;1902;2013;2185;2626;3993;4635;5159;5318;5358;5880;6281;6464;6712;7042;7134;7138;7169;7430;7456;7464;9037;9353;9368;9723;10095;10788;11135;11346;22837;25802;26037;29116;29780;50848;51474;54961;55742;55785;90102;171024	ARPC1B;IQGAP2;CDC42EP1;SYNPO;CTSV;SYNPO2;DSC2;DSG2;DSP;LPAR1;EMP2;PTK2B;COBLL1;ALOX15;LMOD1;SIPA1L1;GATA4;MYLIP;PARVB;ANXA1;ARHGAP6;LLGL2;ARRB1;MYL4;ATP1A1;F11R;LIMA1;PDGFRB;PKP2;PLS3;SSH3;PARVA;FGD6;RAC2;S100A10;SHC1;SPTBN2;BST2;TGFB2;TNNC1;TNNT1;TPM2;EZR;WIPF1;CORO2A;CAPG;PHLDB2;SEMA5A;SLIT2;SLC9A3R1;SEMA3E
GO:0003006	developmental process involved in reproduction	http://amigo.geneontology.org/amigo/term/GO:0003006	473	45	17.0978	2.63192	2.49063e-09	3.97942e-07	174;269;301;408;558;652;653;891;899;1299;1435;1515;1634;2034;2057;2185;2263;2626;2627;3091;4323;5159;5176;5308;5740;5916;5950;6586;6595;6692;6790;7042;7301;8322;9353;9421;9510;10371;10935;22873;23414;55366;130497;259266;768239	SEMA3A;PRDX3;COL9A3;OSR1;CSF1;CTSV;DCN;AFP;EPAS1;EPOR;PTK2B;FGFR2;DZIP1;ZFPM2;ASPM;GATA4;GATA6;AMHR2;ANXA1;HIF1A;ARRB1;MMP14;PDGFRB;SERPINF1;PITX2;LGR4;AXL;PTGIS;RARG;RBP4;BMP4;BMP5;SLIT3;SMARCA2;SPINT1;AURKA;TGFB2;TYRO3;PSAPL1;FZD4;CCNB1;CCNF;SLIT2;HAND1;ADAMTS1
GO:0009611	response to wounding	http://amigo.geneontology.org/amigo/term/GO:0009611	473	45	17.0978	2.63192	2.49063e-09	3.97942e-07	246;301;408;558;891;1001;1277;1278;1281;1634;1832;2192;2266;2626;2627;3091;3709;3913;4147;4192;5159;5359;5465;5627;5653;5880;6678;6790;7042;7056;7128;7301;7448;7980;8323;10398;10630;10631;23348;23414;29956;51090;90102;140628;170692	CDH3;MYL9;PDPN;POSTN;COL1A1;COL1A2;COL3A1;GATA5;DCN;ADAMTS18;DSP;FBLN1;FGG;DOCK9;ZFPM2;ALOX15;GATA4;GATA6;CERS2;ANXA1;HIF1A;ITPR2;LAMB2;ARRB1;MATN2;MDK;PLLP;PDGFRB;PLSCR1;PPARA;AXL;PROS1;KLK6;RAC2;SPARC;AURKA;TGFB2;THBD;TNFAIP3;TYRO3;VTN;TFPI2;FZD6;CCNB1;PHLDB2
GO:0032970	regulation of actin filament-based process	http://amigo.geneontology.org/amigo/term/GO:0032970	287	33	10.3743	3.18093	3.76012e-09	5.8876e-07	246;395;476;684;822;1515;1824;1829;1832;1902;2185;2626;5159;5318;6281;6712;7042;7134;7430;7456;9037;9353;9723;10095;10788;11135;11346;25802;50848;51474;54961;90102;171024	ARPC1B;IQGAP2;CDC42EP1;SYNPO;CTSV;SYNPO2;DSC2;DSG2;DSP;LPAR1;PTK2B;ALOX15;LMOD1;GATA4;ARHGAP6;ATP1A1;F11R;LIMA1;PDGFRB;PKP2;SSH3;S100A10;SPTBN2;BST2;TGFB2;TNNC1;EZR;WIPF1;CAPG;PHLDB2;SEMA5A;SLIT2;SEMA3E
GO:0010811	positive regulation of cell-substrate adhesion	http://amigo.geneontology.org/amigo/term/GO:0010811	84	17	3.03639	5.59875	6.22164e-09	9.40546e-07	246;1021;1435;2013;2185;2266;3655;3791;3987;6281;7448;8826;10085;25975;64094;151887;255743	EDIL3;CDK6;CSF1;CCDC80;EMP2;PTK2B;FGG;ALOX15;NPNT;EGFL6;ITGA6;KDR;LIMS1;S100A10;SMOC2;VTN;IQGAP1
GO:0042060	wound healing	http://amigo.geneontology.org/amigo/term/GO:0042060	387	39	13.9891	2.78789	6.24708e-09	9.40546e-07	246;301;408;558;891;1001;1277;1278;1281;1634;1832;2192;2266;2626;2627;3091;3709;5159;5359;5465;5627;5653;5880;6678;7042;7056;7128;7301;7448;7980;8323;10398;10630;10631;23348;23414;90102;140628;170692	CDH3;MYL9;PDPN;POSTN;COL1A1;COL1A2;COL3A1;GATA5;DCN;ADAMTS18;DSP;FBLN1;FGG;DOCK9;ZFPM2;ALOX15;GATA4;GATA6;ANXA1;HIF1A;ITPR2;ARRB1;PDGFRB;PLSCR1;PPARA;AXL;PROS1;KLK6;RAC2;SPARC;TGFB2;THBD;TNFAIP3;TYRO3;VTN;TFPI2;FZD6;CCNB1;PHLDB2
GO:0048729	tissue morphogenesis	http://amigo.geneontology.org/amigo/term/GO:0048729	541	47	19.5558	2.40338	1.9665e-08	2.90486e-06	652;653;1281;1282;1435;1512;1515;1522;1601;1832;2263;2487;2626;3091;3214;3868;4323;5228;5308;5318;5420;5916;6591;6692;7042;7049;7134;7430;8322;8323;9353;9368;9421;9464;9723;10371;10512;23414;55366;57493;64398;80144;90102;130497;144165;255743;341640	SEMA3A;SEMA3C;COL3A1;COL4A1;OSR1;CSF1;PRICKLE1;CTSH;CTSV;CTSZ;DAB2;DSP;FGFR2;ZFPM2;FRZB;NPNT;GATA4;HIF1A;HOXB4;FREM2;KRT16;MMP14;PGF;PITX2;PKP2;PODXL;LGR4;HEG1;RARG;MPP5;BMP4;BMP5;SNAI2;SPINT1;TGFB2;TGFBR3;TNNC1;EZR;FRAS1;FZD4;FZD6;PHLDB2;SLIT2;SLC9A3R1;HAND1;HAND2;SEMA3E
GO:0035295	tube development	http://amigo.geneontology.org/amigo/term/GO:0035295	508	45	18.3629	2.45059	2.2503e-08	3.26252e-06	652;653;891;1281;1282;1435;1512;1522;2034;2263;2626;2627;3091;3655;4323;5125;5159;5228;5308;5362;5420;5916;5950;6678;6692;7042;8323;8842;9353;9421;9464;9723;10512;10630;23414;55366;57493;79827;83716;91461;130497;140628;144165;147372;255743	SEMA3C;PDPN;COL3A1;COL4A1;OSR1;GATA5;CSF1;PRICKLE1;CCBE1;CTSH;CTSZ;EPAS1;FGFR2;ZFPM2;NPNT;GATA4;GATA6;HIF1A;ITGA6;MMP14;PCSK5;PDGFRB;PGF;PITX2;PLXNA2;PODXL;LGR4;HEG1;RARG;RBP4;BMP4;BMP5;SPARC;SPINT1;TGFB2;CLMP;FZD6;CRISPLD2;PROM1;CCNB1;PKDCC;SLIT2;HAND1;HAND2;SEMA3E
GO:0006955	immune response	http://amigo.geneontology.org/amigo/term/GO:0006955	884	65	31.9544	2.03415	2.49864e-08	3.5567e-06	214;246;301;306;336;558;684;715;716;960;1277;1278;1281;1435;1512;1514;1604;1612;2000;2013;2185;2634;3434;3554;3570;3868;4155;5167;5168;5359;5627;5880;6197;6464;6590;6778;6892;7042;7049;7128;7301;7430;7448;7456;8454;8673;8763;8773;9308;9341;9547;10095;10392;10410;10417;10512;10758;27242;55366;55824;56829;81035;83666;93035;256987	ARPC1B;NOD1;IFITM3;SPON2;SEMA3C;TRAF3IP2;COL1A1;COL1A2;COL3A1;CSF1;CTSH;CTSL;CD55;DAPK1;ELF4;EMP2;ALCAM;PTK2B;ALOX15;SERINC5;GBP2;TNFRSF21;ANXA1;ANXA3;APOA2;IFIT1;IL1R1;IL6R;KRT16;MBP;ENPP1;ENPP2;PLSCR1;LGR4;AXL;PAG1;PROS1;ZC3HAV1;RAC2;RPS6KA3;SHC1;SLPI;STAT6;BST2;TAPBP;TGFB2;TGFBR3;TNFAIP3;C1R;C1S;TYRO3;EZR;VTN;WIPF1;COLEC12;PARP9;CUL1;VAMP8;CD164;SNAP23;PKHD1L1;CD83;VAMP3;CXCL14;CD44
GO:0003205	cardiac chamber development	http://amigo.geneontology.org/amigo/term/GO:0003205	139	21	5.0245	4.17952	2.55595e-08	3.57332e-06	652;653;1832;2263;2626;2627;3091;5125;5308;5318;5950;7042;7049;7134;9421;9464;9510;10512;23414;55742;57493	SEMA3C;DSP;FGFR2;ZFPM2;GATA4;GATA6;HIF1A;PCSK5;PITX2;PKP2;PARVA;HEG1;RBP4;BMP4;BMP5;TGFB2;TGFBR3;TNNC1;HAND1;HAND2;ADAMTS1
GO:2000026	regulation of multicellular organismal development	http://amigo.geneontology.org/amigo/term/GO:2000026	1379	89	49.8474	1.78545	2.60373e-08	3.57624e-06	301;306;360;558;649;652;653;745;860;891;1001;1021;1123;1277;1281;1290;1435;1512;1601;1634;1902;2013;2185;2202;2263;2331;2487;2626;2627;2651;3091;3791;3908;4256;4286;4323;4921;5159;5167;5168;5176;5228;5362;5376;5649;5653;5740;5916;5950;6586;6591;6678;6692;6778;7042;7049;7128;8322;8323;8826;8842;9037;9096;9308;9353;9464;9723;10371;10468;10512;23303;23414;25960;26037;27242;29956;54961;55366;81618;90…	CDH3;CDK6;SEMA3A;FST;SEMA3C;CHN1;COL1A1;COL3A1;COL5A2;OSR1;UNC5D;CSF1;PRICKLE1;CCBE1;CTSH;DAB2;DCN;LPAR1;EMP2;PTK2B;EFEMP1;FGFR2;KIF13B;FMOD;ZFPM2;FRZB;ASPM;ADGRA2;SIPA1L1;GATA4;GATA6;GCNT2;TNFRSF21;LAMA1;CERS2;ANXA1;ANXA3;HIF1A;AMIGO2;AQP3;KDR;LAMA2;MGP;MITF;MMP14;DDR2;PDGFRB;ENPP1;ENPP2;SERPINF1;PGF;PLXNA2;PMP22;SSH3;LGR4;AXL;RELN;KLK6;PTGIS;RARG;RBP4;BMP1;BMP4;BMP5;SLIT3;SNAI2;SPARC;SPINT1;STA…
GO:0001501	skeletal system development	http://amigo.geneontology.org/amigo/term/GO:0001501	394	38	14.2421	2.66814	3.24e-08	4.37344e-06	165;649;652;653;860;871;960;1277;1278;1281;1290;1305;2202;2263;2487;3091;3214;3223;3224;3481;4060;4256;4323;5125;5308;5358;5916;5950;6197;6591;6678;7042;9421;9464;10631;51715;91461;130497	POSTN;COL1A1;COL1A2;COL3A1;COL5A2;OSR1;COL13A1;AEBP1;EFEMP1;FGFR2;FRZB;HIF1A;HOXB4;HOXC6;HOXC8;IGF2;LUM;MGP;MMP14;PCSK5;RAB23;PITX2;PLS3;RARG;RBP4;RPS6KA3;BMP1;BMP4;BMP5;SNAI2;SPARC;TGFB2;RUNX2;SERPINH1;PKDCC;HAND1;HAND2;CD44
GO:0051241	negative regulation of multicellular organismal process	http://amigo.geneontology.org/amigo/term/GO:0051241	755	58	27.2914	2.12521	3.41574e-08	4.53251e-06	301;307;336;408;476;493;558;652;653;684;1001;1021;1281;1290;1471;1634;1902;2185;2202;2266;2487;2615;2627;3091;5176;5376;5627;5916;5950;6591;6678;7042;7056;7128;7138;7430;7448;8986;9037;9096;9308;9353;9464;9723;10371;10512;23414;27242;29116;29956;55366;80014;81618;130497;143872;144165;170692;259266	CDH3;CDK6;SEMA3A;SEMA3C;COL3A1;COL5A2;OSR1;ARHGAP42;PRICKLE1;CST3;DCN;ADAMTS18;LPAR1;PTK2B;EFEMP1;FGG;ZFPM2;FRZB;ASPM;LRRC32;GATA6;TNFRSF21;MYLIP;CERS2;ANXA1;ANXA4;HIF1A;APOA2;ARRB1;ATP1A1;ATP2B4;SERPINF1;PMP22;LGR4;AXL;PROS1;RARG;RBP4;BMP4;BMP5;SNAI2;SPARC;BST2;TGFB2;THBD;TNFAIP3;TNNT1;EZR;VTN;WWC2;ITM2C;RPS6KA4;SEMA5A;TBX18;CD83;SLIT2;HAND2;SEMA3E
GO:0060429	epithelium development	http://amigo.geneontology.org/amigo/term/GO:0060429	872	64	31.5206	2.03042	3.48667e-08	4.54953e-06	301;307;360;652;653;839;1001;1021;1282;1435;1512;1515;1522;1601;1832;2263;2487;2626;2627;3091;3214;3791;3868;3913;4323;5228;5308;5362;5420;5916;6591;6692;6778;7042;7430;8322;8323;8754;8826;8842;9353;9368;9421;9464;9723;10371;10468;10512;26524;30061;50848;54507;55366;57493;64398;80144;80781;90102;130497;140628;144165;255743;341640;768239	CDH3;CDK6;SEMA3A;FST;SEMA3C;COL4A1;OSR1;GATA5;CSF1;PRICKLE1;CTSH;CTSV;CTSZ;DAB2;DSP;FGFR2;FRZB;NPNT;GATA4;GATA6;LATS2;SLC40A1;ANXA1;ANXA4;HIF1A;HOXB4;FREM2;AQP3;KDR;KRT16;LAMB2;MMP14;F11R;PGF;PITX2;PLXNA2;PODXL;ADAMTSL4;LGR4;HEG1;RARG;MPP5;BMP4;BMP5;SNAI2;SPINT1;STAT6;TGFB2;EZR;PSAPL1;FRAS1;COL18A1;FZD4;FZD6;CASP6;ADAM9;IQGAP1;PROM1;PHLDB2;SLIT2;SLC9A3R1;HAND1;HAND2;SEMA3E
GO:0003208	cardiac ventricle morphogenesis	http://amigo.geneontology.org/amigo/term/GO:0003208	64	14	2.31344	6.05159	4.85406e-08	6.22991e-06	652;1832;2263;2626;3091;5318;7042;7049;7134;9421;9464;10512;23414;57493	SEMA3C;DSP;FGFR2;ZFPM2;GATA4;HIF1A;PKP2;HEG1;BMP4;TGFB2;TGFBR3;TNNC1;HAND1;HAND2
GO:0007162	negative regulation of cell adhesion	http://amigo.geneontology.org/amigo/term/GO:0007162	171	23	6.18122	3.72095	5.19114e-08	6.55507e-06	301;395;652;999;1277;2192;2266;2615;2651;4323;5420;5465;6591;8322;8763;9037;9723;10631;27242;53827;55824;90102;170692	POSTN;COL1A1;ADAMTS18;FBLN1;FGG;LRRC32;GCNT2;TNFRSF21;ANXA1;ARHGAP6;MMP14;FXYD5;PODXL;PPARA;PAG1;BMP4;SNAI2;FZD4;CD164;PHLDB2;SEMA5A;SEMA3E;CDH1
GO:0022617	extracellular matrix disassembly	http://amigo.geneontology.org/amigo/term/GO:0022617	67	14	2.42188	5.78063	8.98781e-08	1.11691e-05	649;822;823;960;999;1471;1514;1515;1634;1803;3915;4323;4921;7042	CST3;CTSL;CTSV;DCN;DPP4;LAMC1;MMP14;DDR2;BMP1;TGFB2;CAPG;CAPN1;CD44;CDH1
GO:0071310	cellular response to organic substance	http://amigo.geneontology.org/amigo/term/GO:0071310	1728	103	62.4629	1.64898	9.92206e-08	1.21375e-05	246;269;301;408;476;493;558;649;652;653;684;860;891;896;960;999;1021;1277;1278;1281;1282;1290;1291;1435;1512;1514;1601;1604;1612;1634;1902;2057;2185;2263;2266;2331;2626;2627;2634;2651;2690;2791;3091;3434;3481;3554;3570;3655;3709;3791;3953;3977;3987;4311;5159;5167;5176;5228;5355;5465;5618;5740;5916;6464;6502;6586;6591;6678;6692;6778;7042;7049;7128;7430;7448;8322;8754;8826;8986;9353;9516;9882;10312…	CDK6;TCIRG1;NOD1;IFITM3;SPON2;POSTN;KDELR3;FSTL1;COL1A1;COL1A2;COL3A1;COL4A1;COL5A2;COL6A1;OSR1;GATA5;CSF1;CCBE1;CTSH;CTSL;DAB2;CD55;DAPK1;DCN;LPAR1;EPOR;PTK2B;FGFR2;FGG;FMOD;ALOX15;NPNT;KANK2;ADGRA2;GATA4;GATA6;GBP2;GCNT2;LATS2;AMHR2;GHR;TNFRSF21;GNG11;ANXA1;HIF1A;IFIT1;IGF2;IL1R1;IL6R;ITGA6;ITPR2;KDR;LEPR;LIFR;LIMS1;ARRB1;MME;ATP1A1;ATP2B4;F11R;PDGFRB;ENPP1;SERPINF1;PGF;PLP2;PPARA;AXL;GNG12;PRL…
GO:0045595	regulation of cell differentiation	http://amigo.geneontology.org/amigo/term/GO:0045595	1227	80	44.353	1.80371	1.01441e-07	1.22182e-05	301;360;558;652;653;860;1021;1123;1277;1281;1290;1435;1601;1902;2013;2185;2192;2202;2263;2266;2331;2487;2626;2627;2651;3091;3214;3570;3791;3987;4286;4323;4921;5167;5176;5318;5362;5376;5465;5649;5653;5916;6197;6281;6586;6591;6692;6790;7042;8826;8842;9037;9308;9353;9464;9547;9723;10371;10512;10631;23303;23414;25960;26037;27242;27250;29956;51765;54961;55796;81618;90102;91461;91584;122953;130497;1379…	CDK6;SEMA3A;SEMA3C;POSTN;CHN1;JDP2;COL1A1;COL3A1;COL5A2;OSR1;UNC5D;CSF1;PRICKLE1;DAB2;LPAR1;EMP2;PTK2B;FBLN1;EFEMP1;FGFR2;FGG;KIF13B;FMOD;ZFPM2;FRZB;NPNT;ASPM;ADGRA2;SIPA1L1;GATA4;GATA6;GCNT2;TNFRSF21;PDCD4;CERS2;ANXA1;HIF1A;HOXB4;IL6R;AQP3;KDR;LIMS1;MITF;MMP14;DDR2;ENPP1;SERPINF1;STK26;PKP2;PLXNA2;PMP22;PPARA;SSH3;MBNL3;AXL;RELN;KLK6;RARG;RPS6KA3;S100A10;BMP4;BMP5;SLIT3;SNAI2;SPINT1;AURKA;TGFB2;…
GO:0001503	ossification	http://amigo.geneontology.org/amigo/term/GO:0001503	297	31	10.7358	2.88753	1.07978e-07	1.28084e-05	246;649;652;653;860;1021;1277;1290;1291;1305;1435;2185;2263;3091;3481;3570;4256;4323;4921;5167;6238;6591;6678;7042;9464;22801;55366;90993;91461;130497;255743	CDK6;COL1A1;COL5A2;COL6A1;OSR1;COL13A1;CSF1;PTK2B;FGFR2;ITGA11;ALOX15;NPNT;HIF1A;IGF2;IL6R;MGP;MMP14;DDR2;ENPP1;LGR4;RRBP1;BMP1;BMP4;BMP5;SNAI2;SPARC;TGFB2;RUNX2;CREB3L1;PKDCC;HAND2
GO:0048584	positive regulation of response to stimulus	http://amigo.geneontology.org/amigo/term/GO:0048584	1489	92	53.8236	1.70929	1.14412e-07	1.33691e-05	246;301;395;408;558;649;652;653;684;715;716;960;1001;1123;1277;1281;1435;1464;1512;1514;1601;1604;1634;1902;2013;2185;2263;2266;2626;2627;2651;2690;3091;3481;3554;3570;3791;5159;5228;5359;5618;5627;5649;5653;5740;5880;6197;6464;6502;6778;7042;7049;7056;7128;7205;7301;7430;7448;7456;8322;8454;8673;8754;8826;8975;9037;9353;9368;9446;9464;9495;9516;9547;9590;10095;10098;10392;10417;10758;11030;23551…	CDH3;ARPC1B;TSPAN5;NOD1;SPON2;TRAF3IP2;RBPMS;CHN1;COL1A1;COL3A1;CSF1;CSPG4;CCBE1;CTSH;CTSL;DAB2;CD55;DCN;LPAR1;EMP2;PTK2B;FGFR2;FGG;RASD2;ALOX15;NPNT;ASPM;GATA4;GATA6;GCNT2;GHR;TNFRSF21;LMCD1;ANXA1;HIF1A;IGF2;IL1R1;IL6R;KDR;ARHGAP6;ARRB1;PLCE1;PDGFRB;PGF;PLSCR1;LGR4;PRR5;AXL;PAG1;PRLR;PROS1;RELN;KLK6;PTGIS;RAC2;RPS6KA3;SHC1;BMP1;SKP2;BMP4;BMP5;STAT6;BST2;TGFB2;TGFBR3;THBD;TNFAIP3;C1R;C1S;TRIP6;TY…
GO:0060485	mesenchyme development	http://amigo.geneontology.org/amigo/term/GO:0060485	208	25	7.51868	3.32505	1.29535e-07	1.49137e-05	652;653;1277;1601;2263;2487;2626;2651;3091;3987;5159;5308;6591;7042;7049;9037;9421;9464;9723;10371;10512;23414;54796;90102;130497	SEMA3A;SEMA3C;COL1A1;OSR1;DAB2;FGFR2;ZFPM2;FRZB;GATA4;GCNT2;HIF1A;LIMS1;PDGFRB;PITX2;BNC2;BMP4;BMP5;SNAI2;TGFB2;TGFBR3;PHLDB2;SEMA5A;HAND1;HAND2;SEMA3E
GO:0030199	collagen fibril organization	http://amigo.geneontology.org/amigo/term/GO:0030199	33	10	1.19287	8.38316	1.51042e-07	1.71378e-05	871;1277;1278;1281;1290;2331;4060;4921;7042;7373	COL1A1;COL1A2;COL3A1;COL5A2;FMOD;LUM;DDR2;TGFB2;COL14A1;SERPINH1
GO:0008284	positive regulation of cell proliferation	http://amigo.geneontology.org/amigo/term/GO:0008284	598	48	21.6162	2.22056	1.58762e-07	1.77564e-05	301;646;652;653;823;860;891;1001;1021;1435;1512;1604;1803;2013;2185;2263;2627;2651;2869;3091;3481;3570;3791;3912;3915;3977;4921;5159;5228;5308;5880;5916;6320;6464;6502;7042;7049;7128;9037;9070;10312;10586;10935;23414;80781;130497;259266;342897	CDH3;CDK6;TCIRG1;MAB21L2;PRDX3;OSR1;CSF1;CTSH;CD55;DPP4;EMP2;PTK2B;FGFR2;ZFPM2;ASPM;GATA6;GCNT2;GRK5;ANXA1;HIF1A;NCCRP1;IGF2;IL6R;KDR;LAMB1;LAMC1;LIFR;DDR2;PDGFRB;PGF;PITX2;RAC2;RARG;CLEC11A;BNC1;SHC1;SKP2;BMP4;BMP5;TGFB2;TGFBR3;TNFAIP3;COL18A1;CAPN1;RUNX2;CCNB1;SEMA5A;ASH2L
GO:0030036	actin cytoskeleton organization	http://amigo.geneontology.org/amigo/term/GO:0030036	490	42	17.7123	2.37124	1.70595e-07	1.86036e-05	246;301;395;408;684;822;1515;1902;2013;2185;3993;5159;5358;5880;6281;6464;6712;7042;7169;7430;7456;7464;9037;9353;9368;9723;10095;10788;11135;11346;22837;25802;26037;29116;29780;50848;51474;54961;55742;55785;90102;171024	ARPC1B;IQGAP2;CDC42EP1;SYNPO;CTSV;SYNPO2;LPAR1;EMP2;PTK2B;COBLL1;ALOX15;LMOD1;SIPA1L1;MYLIP;PARVB;ANXA1;ARHGAP6;LLGL2;ARRB1;F11R;LIMA1;PDGFRB;PLS3;SSH3;PARVA;FGD6;RAC2;S100A10;SHC1;SPTBN2;BST2;TGFB2;TPM2;EZR;WIPF1;CORO2A;CAPG;PHLDB2;SEMA5A;SLIT2;SLC9A3R1;SEMA3E
GO:0008283	cell proliferation	http://amigo.geneontology.org/amigo/term/GO:0008283	1480	91	53.4983	1.70099	1.71089e-07	1.86036e-05	301;646;652;653;684;823;860;891;896;1001;1021;1296;1435;1464;1512;1515;1601;1604;1803;2000;2013;2185;2192;2263;2487;2615;2627;2651;2869;3091;3214;3481;3570;3791;3868;3912;3915;3977;3987;4323;4921;5159;5176;5228;5308;5318;5376;5880;5916;5950;6320;6464;6502;6586;6591;6595;6678;6692;6778;7042;7049;7128;8323;8454;8763;8975;9037;9070;9212;9368;9464;9510;10312;10460;10586;10630;10935;11004;23414;25959;…	CDH3;CDK6;TCIRG1;TACC3;MAB21L2;PDPN;PRDX3;KIF2C;COL8A2;OSR1;CSF1;CSPG4;CTSH;CTSV;DAB2;CD55;DPP4;ELF4;EMP2;PTK2B;FBLN1;FGFR2;ZFPM2;FRZB;ASPM;KANK2;LRRC32;FBXO2;GATA6;GCNT2;TNFRSF21;GRK5;CERS2;ANXA1;HIF1A;HOXB4;NCCRP1;IGF2;IL6R;KDR;KRT16;TRNP1;LAMB1;LAMC1;LIFR;LIMS1;MMP14;DDR2;PLCE1;PDGFRB;SERPINF1;PGF;PITX2;PKP2;PMP22;LGR4;RAC2;RARG;RBP4;CLEC11A;BNC1;SHC1;SKP2;BMP4;BMP5;SLIT3;SNAI2;SMARCA2;SPARC;S…
GO:0051240	positive regulation of multicellular organismal process	http://amigo.geneontology.org/amigo/term/GO:0051240	1096	73	39.6177	1.84261	1.7864e-07	1.91585e-05	301;306;336;476;558;649;652;653;745;860;891;1277;1435;1512;1601;1902;2185;2263;2266;2626;2627;2651;2690;3091;3570;3791;4060;4323;4921;5159;5168;5176;5228;5649;5740;6584;6678;6692;6778;6790;7042;7049;7056;7128;7430;8673;8754;8826;8842;9037;9308;9353;9446;9464;10371;10392;10417;10468;10631;23414;25960;55366;56829;57493;90102;90993;91461;130497;147372;154810;255743;259266;347902	SEMA3A;NOD1;SPON2;FST;POSTN;COL1A1;OSR1;CSF1;CCBE1;CTSH;AMOTL1;DAB2;LPAR1;PTK2B;FGFR2;FGG;ZFPM2;NPNT;ASPM;ADGRA2;GATA4;GATA6;GCNT2;GHR;ANXA1;ANXA3;HIF1A;APOA2;AMIGO2;IL6R;KDR;LUM;MMP14;ATP1A1;DDR2;PDGFRB;ENPP2;SERPINF1;PGF;LGR4;AXL;RELN;ZC3HAV1;PTGIS;HEG1;BMP1;BMP4;BMP5;SLC22A5;SPARC;SPINT1;STAT6;AURKA;TGFB2;TGFBR3;THBD;TNFAIP3;EZR;MYRF;RUNX2;VAMP8;ADAM9;IQGAP1;PROM1;CCNB1;PHLDB2;SEMA5A;CREB3L1;P…
GO:0042476	odontogenesis	http://amigo.geneontology.org/amigo/term/GO:0042476	93	16	3.36172	4.75947	1.91292e-07	2.02382e-05	360;652;860;1277;1278;1435;2263;3655;3912;5308;5465;7042;9421;9464;64065;130497	COL1A1;COL1A2;OSR1;CSF1;FGFR2;AQP3;ITGA6;LAMB1;PITX2;PPARA;PERP;BMP4;TGFB2;RUNX2;HAND1;HAND2
GO:0002009	morphogenesis of an epithelium	http://amigo.geneontology.org/amigo/term/GO:0002009	459	40	16.5917	2.41084	2.20526e-07	2.30199e-05	652;653;1282;1435;1512;1515;1522;1601;2263;2487;2626;3091;3214;3868;4323;5228;5308;5420;5916;6591;6692;7042;7430;8322;8323;9353;9368;9421;9464;9723;10371;10512;55366;64398;80144;90102;130497;144165;255743;341640	SEMA3A;SEMA3C;COL4A1;OSR1;CSF1;PRICKLE1;CTSH;CTSV;CTSZ;DAB2;FGFR2;FRZB;NPNT;GATA4;HIF1A;HOXB4;FREM2;KRT16;MMP14;PGF;PITX2;PODXL;LGR4;RARG;MPP5;BMP4;BMP5;SNAI2;SPINT1;TGFB2;EZR;FRAS1;FZD4;FZD6;PHLDB2;SLIT2;SLC9A3R1;HAND1;HAND2;SEMA3E
GO:0045785	positive regulation of cell adhesion	http://amigo.geneontology.org/amigo/term/GO:0045785	260	28	9.39835	2.97925	2.36634e-07	2.42262e-05	246;301;960;1021;1435;1604;1803;2013;2185;2266;2651;3481;3655;3791;3987;5420;6281;7042;7448;8754;8826;9308;10085;25975;55615;64094;151887;255743	EDIL3;CDK6;CSF1;CCDC80;CD55;DPP4;EMP2;PTK2B;FGG;ALOX15;NPNT;EGFL6;GCNT2;ANXA1;IGF2;ITGA6;KDR;LIMS1;PODXL;PRR5;S100A10;SMOC2;TGFB2;VTN;ADAM9;IQGAP1;CD83;CD44
GO:1901700	response to oxygen-containing compound	http://amigo.geneontology.org/amigo/term/GO:1901700	1125	74	40.6659	1.8197	2.3827e-07	2.42262e-05	301;336;360;408;476;493;558;891;896;999;1021;1277;1278;1281;1282;1290;1291;1292;1512;1515;1604;1634;1800;1829;1902;2185;2326;2626;2690;2791;3091;3481;3709;5159;5167;5176;5465;5618;5916;5950;6197;6464;6586;6590;6591;6678;6778;7042;7049;7056;7128;7430;8322;8754;8826;9353;9516;9882;10095;10312;10392;10417;10516;10631;10935;25959;27242;51765;55970;57088;80781;81035;130497;493869	ARPC1B;CDK6;TCIRG1;NOD1;SPON2;FBLN5;POSTN;PRDX3;COL1A1;COL1A2;COL3A1;COL4A1;COL5A2;COL6A1;COL6A2;OSR1;CTSH;CTSV;CD55;DCN;DPEP1;DSG2;LPAR1;PTK2B;FMO1;KANK2;GATA4;GHR;TNFRSF21;GNG11;ANXA1;HIF1A;APOA2;IGF2;AQP3;ITPR2;ARRB1;ATP1A1;ATP2B4;GPX8;PDGFRB;ENPP1;SERPINF1;STK26;PPARA;AXL;GNG12;PRLR;PLSCR4;RARG;RBP4;RPS6KA3;SHC1;SLIT3;SLPI;SNAI2;SPARC;STAT6;TGFB2;TGFBR3;THBD;TNFAIP3;EZR;COL18A1;COLEC12;FZD4;A…
GO:0032879	regulation of localization	http://amigo.geneontology.org/amigo/term/GO:0032879	1943	111	70.2346	1.58042	2.52746e-07	2.53686e-05	246;301;306;307;336;408;476;493;558;652;653;684;999;1001;1021;1277;1281;1435;1512;1601;1612;1634;1800;1824;1829;1832;1902;2013;2185;2192;2266;2615;2626;2651;3091;3554;3570;3655;3709;3791;3868;3908;3912;3993;4240;4323;4921;5159;5167;5168;5176;5228;5308;5318;5362;5420;5465;5649;5880;5950;6591;6678;7042;7049;7134;7205;7430;7448;8673;8754;8826;9037;9341;9353;9368;9424;9446;9516;9547;9723;9882;10371;1…	CDH3;CDK6;SEMA3A;SEMA3C;PDPN;POSTN;RBPMS;COL1A1;COL3A1;OSR1;UNC5D;TMEM37;CSF1;CCBE1;CTSH;AMOTL1;DAB2;DAPK1;DCN;DPEP1;DSC2;DSG2;DSP;LPAR1;EMP2;PTK2B;FBLN1;FGG;TBC1D1;LEPROTL1;ALOX15;ADGRA2;LRRC32;GATA4;GCNT2;TNFRSF21;LAMA1;CERS2;ANXA1;ANXA3;ANXA4;HIF1A;APOA2;SYT10;IL1R1;IL6R;ITGA6;ITPR2;KDR;KRT16;LAMA2;LAMB1;LLGL2;ARRB1;MFGE8;MMP14;ATP1A1;DDR2;ATP2B4;PDGFRB;SARAF;ENPP1;ENPP2;RAB23;SERPINF1;PGF;PIT…
GO:0006935	chemotaxis	http://amigo.geneontology.org/amigo/term/GO:0006935	392	36	14.1698	2.54061	2.57192e-07	2.54881e-05	214;301;652;1123;1435;1902;2185;2331;3570;3791;3908;3913;4147;5159;5168;5228;5337;5355;5362;5649;5880;6586;6712;7042;7430;9037;9353;9547;9723;10371;10417;10512;25960;55742;91584;137970	SEMA3A;SPON2;SEMA3C;CHN1;UNC5D;CSF1;LPAR1;ALCAM;PTK2B;FMOD;ADGRA2;ANXA1;IL6R;KDR;LAMA2;LAMB2;MATN2;PDGFRB;ENPP2;PGF;PLD1;PLP2;PLXNA2;PARVA;RELN;RAC2;BMP4;SLIT3;SPTBN2;TGFB2;EZR;SEMA5A;PLXNA4;SLIT2;CXCL14;SEMA3E
GO:0007548	sex differentiation	http://amigo.geneontology.org/amigo/term/GO:0007548	201	24	7.26565	3.30322	2.62283e-07	2.56676e-05	174;269;408;558;653;1299;1515;2626;2627;4323;5159;5308;5950;6586;7042;7301;8322;9353;9510;10371;23414;55366;130497;259266	SEMA3A;COL9A3;OSR1;CTSV;AFP;ZFPM2;ASPM;GATA4;GATA6;AMHR2;ARRB1;MMP14;PDGFRB;PITX2;LGR4;AXL;RBP4;BMP5;SLIT3;TGFB2;TYRO3;FZD4;SLIT2;ADAMTS1
GO:0042330	taxis	http://amigo.geneontology.org/amigo/term/GO:0042330	393	36	14.206	2.53415	2.73804e-07	2.64643e-05	214;301;652;1123;1435;1902;2185;2331;3570;3791;3908;3913;4147;5159;5168;5228;5337;5355;5362;5649;5880;6586;6712;7042;7430;9037;9353;9547;9723;10371;10417;10512;25960;55742;91584;137970	SEMA3A;SPON2;SEMA3C;CHN1;UNC5D;CSF1;LPAR1;ALCAM;PTK2B;FMOD;ADGRA2;ANXA1;IL6R;KDR;LAMA2;LAMB2;MATN2;PDGFRB;ENPP2;PGF;PLD1;PLP2;PLXNA2;PARVA;RELN;RAC2;BMP4;SLIT3;SPTBN2;TGFB2;EZR;SEMA5A;PLXNA4;SLIT2;CXCL14;SEMA3E
GO:0042127	regulation of cell proliferation	http://amigo.geneontology.org/amigo/term/GO:0042127	1153	75	41.6781	1.79951	3.03405e-07	2.86632e-05	301;646;652;653;823;860;891;896;1001;1021;1435;1512;1515;1604;1803;2013;2185;2192;2263;2487;2615;2627;2651;2869;3091;3481;3570;3791;3912;3915;3977;3987;4921;5159;5176;5228;5308;5318;5376;5880;5916;5950;6320;6464;6502;6586;6591;6595;6678;6692;6778;7042;7049;7128;8454;8763;9037;9070;9368;9464;9510;10312;10586;10935;23414;25959;26232;27242;29956;80781;85004;130497;259266;342897;388610	CDH3;CDK6;TCIRG1;MAB21L2;PRDX3;OSR1;CSF1;CTSH;CTSV;CD55;DPP4;EMP2;PTK2B;FBLN1;FGFR2;ZFPM2;FRZB;ASPM;KANK2;LRRC32;FBXO2;GATA6;GCNT2;TNFRSF21;GRK5;CERS2;ANXA1;HIF1A;NCCRP1;IGF2;IL6R;KDR;TRNP1;LAMB1;LAMC1;LIFR;LIMS1;DDR2;PDGFRB;SERPINF1;PGF;PITX2;PKP2;PMP22;RAC2;RARG;RBP4;CLEC11A;BNC1;SHC1;SKP2;BMP4;BMP5;SLIT3;SNAI2;SMARCA2;SPARC;SPINT1;STAT6;TGFB2;TGFBR3;TNFAIP3;COL18A1;CAPN1;CUL1;RERG;RUNX2;CD164;…
GO:0033993	response to lipid	http://amigo.geneontology.org/amigo/term/GO:0033993	649	50	23.4597	2.13131	3.03876e-07	2.86632e-05	301;306;336;360;476;558;652;891;1021;1277;1512;1515;1601;1604;1634;1829;1902;2185;2326;2626;4192;5159;5176;5308;5465;5916;5950;6197;6502;6586;6590;6591;6678;7042;7049;7056;7128;8322;8754;9353;9516;10095;10417;10631;10935;25959;27242;55970;57088;130497	ARPC1B;CDK6;SPON2;POSTN;PRDX3;COL1A1;OSR1;CTSH;CTSV;DAB2;CD55;DCN;DSG2;LPAR1;PTK2B;FMO1;KANK2;GATA4;TNFRSF21;ANXA1;ANXA3;APOA2;AQP3;MDK;ATP1A1;PDGFRB;SERPINF1;PITX2;PPARA;AXL;GNG12;PLSCR4;RARG;RBP4;RPS6KA3;SKP2;BMP4;SLIT3;SLPI;SNAI2;SPARC;TGFB2;TGFBR3;THBD;TNFAIP3;FZD4;ADAM9;CCNB1;SLIT2;LITAF
GO:0034113	heterotypic cell-cell adhesion	http://amigo.geneontology.org/amigo/term/GO:0034113	36	10	1.30131	7.68456	3.76245e-07	3.50669e-05	246;960;1824;1829;1832;2266;2651;5318;55742;64065	DSC2;DSG2;DSP;FGG;ALOX15;GCNT2;PKP2;PARVA;PERP;CD44
GO:0051346	negative regulation of hydrolase activity	http://amigo.geneontology.org/amigo/term/GO:0051346	282	29	10.1936	2.84492	3.84333e-07	3.53993e-05	301;334;336;408;684;831;871;960;1471;1800;3434;3953;4642;5176;5627;6197;6242;6590;6692;7042;7448;7980;8826;9353;10788;10935;50848;153769;647174	IQGAP2;PRDX3;CST3;SH3RF2;DPEP1;ANXA1;APLP2;APOA2;IFIT1;LEPR;ARRB1;MYO1D;F11R;SERPINF1;PROS1;RPS6KA3;RTKN;SERPINE3;SLPI;SPINT1;BST2;TGFB2;VTN;TFPI2;CAST;SERPINH1;IQGAP1;SLIT2;CD44
GO:0032101	regulation of response to external stimulus	http://amigo.geneontology.org/amigo/term/GO:0032101	474	40	17.1339	2.33455	5.11638e-07	4.65769e-05	301;1435;1604;1902;2185;2266;3434;3554;3570;3791;5159;5176;5228;5362;5465;5627;5740;5880;6542;6591;7056;7128;7301;7448;8673;9037;9341;9353;9547;9723;10371;10392;10512;10758;25959;25960;29956;90102;91584;170692	SEMA3A;NOD1;SEMA3C;TRAF3IP2;CSF1;CD55;ADAMTS18;LPAR1;PTK2B;FGG;KANK2;ADGRA2;CERS2;ANXA1;IFIT1;IL1R1;IL6R;KDR;PDGFRB;SERPINF1;PGF;PLXNA2;PPARA;PROS1;PTGIS;RAC2;SLC7A2;SNAI2;THBD;TNFAIP3;TYRO3;VTN;VAMP8;PHLDB2;SEMA5A;PLXNA4;VAMP3;SLIT2;CXCL14;SEMA3E
GO:0051094	positive regulation of developmental process	http://amigo.geneontology.org/amigo/term/GO:0051094	942	64	34.0509	1.87954	5.80121e-07	5.22042e-05	301;306;558;649;652;653;745;860;891;1277;1435;1512;1601;1634;1902;2185;2263;2266;2487;2626;2627;2651;2690;3091;3214;3570;3791;3987;4323;4921;5159;5168;5176;5228;5649;5740;6197;6281;6591;6692;6778;6790;7042;7049;7128;7430;8754;8826;8842;9037;9308;9353;9464;10371;10468;23414;55366;90102;91461;130497;147372;255743;259266;347902	SEMA3A;FST;COL1A1;OSR1;CSF1;CCBE1;CTSH;DAB2;DCN;LPAR1;PTK2B;FGFR2;FGG;ZFPM2;FRZB;NPNT;ASPM;GATA4;GATA6;GCNT2;GHR;ANXA1;ANXA3;HIF1A;HOXB4;AMIGO2;IL6R;KDR;LIMS1;MMP14;DDR2;PDGFRB;ENPP2;SERPINF1;PGF;LGR4;AXL;RELN;PTGIS;RPS6KA3;S100A10;BMP1;BMP4;BMP5;SNAI2;SPINT1;STAT6;AURKA;TGFB2;TGFBR3;TNFAIP3;EZR;MYRF;RUNX2;ADAM9;IQGAP1;PROM1;CCNB1;PHLDB2;SEMA5A;PKDCC;CD83;SLIT2;HAND2
GO:0002682	regulation of immune system process	http://amigo.geneontology.org/amigo/term/GO:0002682	861	60	31.123	1.92783	5.90494e-07	5.25338e-05	246;301;336;360;558;652;653;684;715;716;1021;1277;1278;1281;1435;1512;1514;1604;1803;2185;2615;3091;3434;3481;3554;3570;4286;4323;5228;5359;5627;5880;5916;5950;6197;6464;6542;6778;7042;7128;7301;7430;7448;7456;8454;8673;9308;9341;9353;9547;10095;10392;10417;10758;27242;55366;55615;55824;81035;83666	ARPC1B;CDK6;NOD1;SPON2;TRAF3IP2;COL1A1;COL1A2;COL3A1;CSF1;CTSH;CTSL;CD55;DPP4;PTK2B;ALOX15;LRRC32;TNFRSF21;ANXA1;HIF1A;APOA2;IFIT1;IGF2;IL1R1;IL6R;AQP3;MITF;MMP14;PGF;PLSCR1;LGR4;PRR5;AXL;PAG1;PROS1;RAC2;RARG;RBP4;RPS6KA3;SHC1;BMP4;BMP5;SLC7A2;STAT6;BST2;TGFB2;TNFAIP3;C1R;C1S;TYRO3;EZR;VTN;WIPF1;COLEC12;PARP9;CUL1;VAMP8;CD83;VAMP3;SLIT2;CXCL14
GO:0051336	regulation of hydrolase activity	http://amigo.geneontology.org/amigo/term/GO:0051336	1051	69	37.991	1.81622	7.0207e-07	6.17585e-05	301;334;336;395;408;684;831;871;960;1123;1471;1512;1612;1800;1902;2185;2192;2263;3434;3655;3953;3987;3993;4323;4635;4642;5118;5159;5176;5359;5627;6197;6242;6281;6464;6590;6692;6712;7042;7134;7169;7448;7980;8826;9353;9882;10392;10788;10935;11135;23179;23216;23348;26030;26037;50848;51196;54869;55635;55785;64065;79658;83478;116984;143872;153769;163590;255743;647174	NOD1;IQGAP2;PRDX3;CDC42EP1;CHN1;ARAP2;ARHGAP42;CST3;CTSH;SH3RF2;DAPK1;TOR1AIP2;DPEP1;LPAR1;PTK2B;FBLN1;FGFR2;RGL1;TBC1D1;DOCK9;NPNT;PLEKHG3;SIPA1L1;ANXA1;APLP2;APOA2;IFIT1;ITGA6;ARHGAP6;LEPR;LIMS1;LLGL2;ARRB1;MMP14;MYL4;MYO1D;F11R;PCOLCE;PLCE1;PDGFRB;SERPINF1;PLSCR1;EPS8L1;DEPDC1;FGD6;PROS1;RPS6KA3;RTKN;S100A10;PERP;SHC1;SERPINE3;SLPI;SPINT1;SPTBN2;BST2;TGFB2;TNNC1;TPM2;VTN;ARHGAP10;TFPI2;CAST;AR…
GO:0048589	developmental growth	http://amigo.geneontology.org/amigo/term/GO:0048589	481	40	17.3869	2.30058	7.46325e-07	6.4922e-05	214;301;652;891;1435;2263;2331;2626;2627;2690;3913;3953;4921;5159;5362;5653;5916;5950;6586;6712;6790;7042;7049;7430;8826;9037;9353;9723;10371;10512;10631;23414;26524;54796;57493;80014;91461;91584;259266;768239	SEMA3A;SEMA3C;POSTN;CSF1;ALCAM;FGFR2;FMOD;ZFPM2;ASPM;GATA4;GATA6;LATS2;GHR;ANXA1;LAMB2;LEPR;DDR2;PDGFRB;PLXNA2;BNC2;KLK6;HEG1;RARG;RBP4;BMP4;SLIT3;SPTBN2;AURKA;TGFB2;TGFBR3;EZR;PSAPL1;WWC2;IQGAP1;CCNB1;SEMA5A;PKDCC;PLXNA4;SLIT2;SEMA3E
GO:0050900	leukocyte migration	http://amigo.geneontology.org/amigo/term/GO:0050900	231	25	8.35007	2.99399	9.63507e-07	8.25667e-05	301;653;960;1277;1278;1435;2185;3554;3570;3655;4286;4323;4973;5228;5420;5627;5880;6464;7042;7056;9056;9353;9547;23428;50848	COL1A1;COL1A2;CSF1;PTK2B;SLC7A8;ANXA1;IL1R1;IL6R;ITGA6;MITF;MMP14;OLR1;F11R;PGF;PODXL;PROS1;RAC2;SHC1;BMP5;TGFB2;THBD;SLC7A7;SLIT2;CXCL14;CD44
GO:0035265	organ growth	http://amigo.geneontology.org/amigo/term/GO:0035265	117	17	4.22926	4.01962	9.70256e-07	8.25667e-05	891;2263;2626;2627;3953;4921;5159;5916;5950;7042;7049;23414;26524;54796;57493;80014;768239	FGFR2;ZFPM2;GATA4;GATA6;LATS2;LEPR;DDR2;PDGFRB;BNC2;HEG1;RARG;RBP4;TGFB2;TGFBR3;PSAPL1;WWC2;CCNB1
GO:0032989	cellular component morphogenesis	http://amigo.geneontology.org/amigo/term/GO:0032989	854	59	30.87	1.91124	9.8593e-07	8.29983e-05	214;301;558;1123;1902;2185;2192;2263;2266;2331;3791;3908;3912;3913;3915;3987;4060;4147;5159;5168;5362;5649;6281;6586;6678;6712;6790;7042;7301;7430;7456;8322;8826;9037;9341;9353;9368;9723;10371;10417;10512;10630;10631;11135;23303;25802;26037;26524;29780;54961;55742;55785;57493;64398;80781;90102;91584;137970;152503	SEMA3A;SPON2;SEMA3C;PDPN;POSTN;CDC42EP1;CHN1;UNC5D;SH3D19;LPAR1;ALCAM;PTK2B;FBLN1;FGFR2;FGG;KIF13B;FMOD;LMOD1;SIPA1L1;LATS2;PARVB;ANXA1;KDR;LAMA2;LAMB1;LAMB2;LAMC1;LIMS1;LUM;MATN2;PDGFRB;ENPP2;PLXNA2;SSH3;PARVA;FGD6;AXL;RELN;HEG1;S100A10;MPP5;SLIT3;SPARC;SPTBN2;AURKA;TGFB2;TYRO3;EZR;WIPF1;COL18A1;FZD4;IQGAP1;PHLDB2;SEMA5A;PLXNA4;VAMP3;SLIT2;SLC9A3R1;SEMA3E
GO:0001655	urogenital system development	http://amigo.geneontology.org/amigo/term/GO:0001655	279	28	10.0852	2.77636	1.00295e-06	8.35331e-05	301;652;1282;1512;1634;2263;3655;3913;4311;5125;5159;5176;5228;5420;5916;5950;7042;8826;8842;9096;9353;9510;51196;55366;80144;130497;255743;768239	COL4A1;OSR1;CTSH;DCN;FGFR2;NPNT;ANXA1;ITGA6;LAMB2;MME;PLCE1;PCSK5;PDGFRB;SERPINF1;PGF;PODXL;LGR4;RARG;RBP4;BMP4;TGFB2;PSAPL1;FRAS1;IQGAP1;PROM1;TBX18;SLIT2;ADAMTS1
GO:0050878	regulation of body fluid levels	http://amigo.geneontology.org/amigo/term/GO:0050878	363	33	13.1215	2.51495	1.03734e-06	8.54876e-05	360;408;540;558;1277;1278;1281;2013;2192;2266;2626;2627;3091;3709;3868;5359;5618;5627;5880;7056;7301;7448;7980;8323;8673;9341;10398;10630;23348;23414;57493;140628;170692	MYL9;PDPN;COL1A1;COL1A2;COL3A1;GATA5;ADAMTS18;EMP2;FBLN1;FGG;DOCK9;ZFPM2;GATA4;GATA6;HIF1A;AQP3;ITPR2;KRT16;ARRB1;PLSCR1;ATP7B;AXL;PRLR;PROS1;HEG1;RAC2;THBD;TYRO3;VTN;TFPI2;FZD6;VAMP8;VAMP3
GO:0048771	tissue remodeling	http://amigo.geneontology.org/amigo/term/GO:0048771	105	16	3.79549	4.21553	1.05562e-06	8.60882e-05	301;558;823;1464;1471;2034;2185;3091;3953;4323;5880;7042;7128;9464;10512;55366	SEMA3C;CSPG4;CST3;EPAS1;PTK2B;ANXA1;HIF1A;LEPR;MMP14;LGR4;AXL;RAC2;TGFB2;TNFAIP3;CAPN1;HAND2
GO:0032956	regulation of actin cytoskeleton organization	http://amigo.geneontology.org/amigo/term/GO:0032956	249	26	9.00073	2.88866	1.16151e-06	9.37469e-05	246;395;684;822;1515;1902;2185;5159;6281;6712;7042;7430;7456;9037;9353;9723;10095;10788;11135;11346;25802;50848;51474;54961;90102;171024	ARPC1B;IQGAP2;CDC42EP1;SYNPO;CTSV;SYNPO2;LPAR1;PTK2B;ALOX15;LMOD1;ARHGAP6;F11R;LIMA1;PDGFRB;SSH3;S100A10;SPTBN2;BST2;TGFB2;EZR;WIPF1;CAPG;PHLDB2;SEMA5A;SLIT2;SEMA3E
GO:0001775	cell activation	http://amigo.geneontology.org/amigo/term/GO:0001775	586	45	21.1824	2.1244	1.3576e-06	0.000108455	301;306;408;558;652;684;860;896;1021;1277;1278;1281;1435;1604;1803;2000;2185;2266;2615;3481;3709;3953;4323;5159;5359;5618;5880;6542;6778;7056;7128;7301;8323;8673;8754;8773;9308;9341;10398;10630;23303;27242;55615;55824;170692	CDK6;MYL9;PDPN;COL1A1;COL1A2;COL3A1;CSF1;CD55;ADAMTS18;DPP4;ELF4;PTK2B;FGG;KIF13B;LRRC32;TNFRSF21;ANXA1;ANXA3;IGF2;ITPR2;LEPR;ARRB1;MMP14;PDGFRB;PLSCR1;PRR5;AXL;PAG1;PRLR;RAC2;BMP4;SLC7A2;STAT6;BST2;THBD;TNFAIP3;TYRO3;FZD6;RUNX2;VAMP8;ADAM9;SNAP23;CCND3;CD83;VAMP3
GO:0022604	regulation of cell morphogenesis	http://amigo.geneontology.org/amigo/term/GO:0022604	387	34	13.9891	2.43047	1.54477e-06	0.000122162	301;1123;1902;2185;2192;2266;2331;3791;3987;5168;5362;5649;6281;6586;6678;7430;7456;9037;9353;9368;9723;10371;10512;10630;10631;11135;23303;26037;29780;54961;55742;55785;91584;152503	SEMA3A;SEMA3C;PDPN;POSTN;CDC42EP1;CHN1;SH3D19;LPAR1;PTK2B;FBLN1;FGG;KIF13B;FMOD;SIPA1L1;PARVB;ANXA1;KDR;LIMS1;ENPP2;PLXNA2;SSH3;PARVA;FGD6;RELN;S100A10;SLIT3;SPARC;EZR;WIPF1;SEMA5A;PLXNA4;SLIT2;SLC9A3R1;SEMA3E
GO:0010632	regulation of epithelial cell migration	http://amigo.geneontology.org/amigo/term/GO:0010632	148	19	5.34983	3.55151	1.56123e-06	0.000122229	306;652;1512;1634;2013;2185;3091;3791;5168;5176;6678;7042;8754;9037;9353;10371;25960;147372;154810	SEMA3A;CCBE1;CTSH;AMOTL1;DCN;EMP2;PTK2B;ADGRA2;ANXA3;HIF1A;KDR;ENPP2;SERPINF1;BMP4;SPARC;TGFB2;ADAM9;SEMA5A;SLIT2
GO:0000902	cell morphogenesis	http://amigo.geneontology.org/amigo/term/GO:0000902	788	55	28.4842	1.93089	1.75112e-06	0.000135738	214;301;558;1123;1902;2185;2192;2263;2266;2331;3791;3908;3912;3913;3915;3987;4060;4147;5168;5362;5649;6281;6586;6678;6712;6790;7042;7301;7430;7456;8322;8826;9037;9341;9353;9368;9723;10371;10417;10512;10630;10631;11135;23303;26037;26524;29780;54961;55742;55785;57493;80781;91584;137970;152503	SEMA3A;SPON2;SEMA3C;PDPN;POSTN;CDC42EP1;CHN1;UNC5D;SH3D19;LPAR1;ALCAM;PTK2B;FBLN1;FGFR2;FGG;KIF13B;FMOD;SIPA1L1;LATS2;PARVB;ANXA1;KDR;LAMA2;LAMB1;LAMB2;LAMC1;LIMS1;LUM;MATN2;ENPP2;PLXNA2;SSH3;PARVA;FGD6;AXL;RELN;HEG1;S100A10;SLIT3;SPARC;SPTBN2;AURKA;TGFB2;TYRO3;EZR;WIPF1;COL18A1;FZD4;IQGAP1;SEMA5A;PLXNA4;VAMP3;SLIT2;SLC9A3R1;SEMA3E
GO:0048846	axon extension involved in axon guidance	http://amigo.geneontology.org/amigo/term/GO:0048846	42	10	1.5182	6.58677	1.79248e-06	0.000136246	214;2331;5362;6586;9037;9353;9723;10371;10512;91584	SEMA3A;SEMA3C;ALCAM;FMOD;PLXNA2;SLIT3;SEMA5A;PLXNA4;SLIT2;SEMA3E
GO:1902284	neuron projection extension involved in neuron projection guidance	http://amigo.geneontology.org/amigo/term/GO:1902284	42	10	1.5182	6.58677	1.79248e-06	0.000136246	214;2331;5362;6586;9037;9353;9723;10371;10512;91584	SEMA3A;SEMA3C;ALCAM;FMOD;PLXNA2;SLIT3;SEMA5A;PLXNA4;SLIT2;SEMA3E
GO:0060415	muscle tissue morphogenesis	http://amigo.geneontology.org/amigo/term/GO:0060415	63	12	2.27729	5.26942	2.14578e-06	0.000161532	652;1281;1832;2263;5308;5318;7042;7049;7134;9421;23414;57493	COL3A1;DSP;FGFR2;ZFPM2;PITX2;PKP2;HEG1;BMP4;TGFB2;TGFBR3;TNNC1;HAND1
GO:0007167	enzyme linked receptor protein signaling pathway	http://amigo.geneontology.org/amigo/term/GO:0007167	815	56	29.4602	1.90087	2.27196e-06	0.000168258	174;269;558;624;649;652;653;860;896;1001;1123;1277;1278;1281;1282;1435;1464;1601;1634;2185;2202;2263;2331;2626;2627;2651;2690;3091;3481;3791;3977;4921;5159;5167;5228;5618;6464;7042;7049;7448;8322;8754;8826;9368;10095;10312;10468;11030;11167;25960;26037;50848;51196;55824;147372;255743	CDH3;ARPC1B;TCIRG1;FST;RBPMS;FSTL1;CHN1;COL1A1;COL1A2;COL3A1;COL4A1;CSF1;CSPG4;CCBE1;DAB2;DCN;AFP;PTK2B;EFEMP1;FGFR2;FMOD;NPNT;ADGRA2;SIPA1L1;GATA4;GATA6;GCNT2;AMHR2;GHR;HIF1A;IGF2;KDR;LIFR;DDR2;F11R;PLCE1;PDGFRB;ENPP1;PGF;AXL;PAG1;PRLR;BDKRB2;SHC1;BMP1;BMP4;BMP5;TGFB2;TGFBR3;VTN;FZD4;RUNX2;ADAM9;IQGAP1;CCND3;SLC9A3R1
GO:0048762	mesenchymal cell differentiation	http://amigo.geneontology.org/amigo/term/GO:0048762	166	20	6.00049	3.33306	2.27811e-06	0.000168258	652;653;1277;1601;2263;2487;2651;3091;3987;5308;6591;7042;7049;9037;9464;9723;10371;10512;90102;130497	SEMA3A;SEMA3C;COL1A1;OSR1;DAB2;FGFR2;FRZB;GCNT2;HIF1A;LIMS1;PITX2;BMP4;BMP5;SNAI2;TGFB2;TGFBR3;PHLDB2;SEMA5A;HAND2;SEMA3E
GO:0051216	cartilage development	http://amigo.geneontology.org/amigo/term/GO:0051216	153	19	5.53057	3.43545	2.58877e-06	0.000189415	649;652;653;860;871;960;1277;2202;2487;3091;4060;4256;5916;6591;7042;9421;9464;91461;130497	COL1A1;OSR1;EFEMP1;FRZB;HIF1A;LUM;MGP;RARG;BMP1;BMP4;BMP5;SNAI2;TGFB2;RUNX2;SERPINH1;PKDCC;HAND1;HAND2;CD44
GO:0003215	cardiac right ventricle morphogenesis	http://amigo.geneontology.org/amigo/term/GO:0003215	19	7	0.686803	10.1922	2.65824e-06	0.000192698	652;2626;7042;9421;9464;10512;23414	SEMA3C;ZFPM2;GATA4;BMP4;TGFB2;HAND1;HAND2
GO:0010631	epithelial cell migration	http://amigo.geneontology.org/amigo/term/GO:0010631	200	22	7.2295	3.04309	3.31367e-06	0.000238007	306;652;1512;1634;1803;2013;2185;3091;3791;3868;5168;5176;6678;7042;8754;9037;9353;10371;25960;54443;147372;154810	SEMA3A;CCBE1;CTSH;AMOTL1;DCN;DPP4;EMP2;PTK2B;ADGRA2;ANXA3;HIF1A;KDR;KRT16;ENPP2;SERPINF1;ANLN;BMP4;SPARC;TGFB2;ADAM9;SEMA5A;SLIT2
GO:0040007	growth	http://amigo.geneontology.org/amigo/term/GO:0040007	786	54	28.4119	1.90061	3.52538e-06	0.000249707	214;301;652;653;684;891;1435;2185;2263;2331;2487;2626;2627;2690;3091;3913;3953;4323;4921;5159;5167;5362;5653;5916;5950;6197;6464;6586;6595;6712;6790;7042;7049;7430;8826;9037;9353;9723;10371;10512;10516;10631;23414;26524;51196;54796;57493;80014;85004;91461;91584;259230;259266;768239	SEMA3A;SEMA3C;FBLN5;POSTN;CSF1;ALCAM;PTK2B;FGFR2;FMOD;ZFPM2;FRZB;SGMS1;ASPM;GATA4;GATA6;LATS2;GHR;ANXA1;HIF1A;LAMB2;LEPR;MMP14;DDR2;PLCE1;PDGFRB;ENPP1;PLXNA2;BNC2;KLK6;HEG1;RARG;RBP4;RPS6KA3;SHC1;BMP4;BMP5;SLIT3;SMARCA2;SPTBN2;AURKA;BST2;TGFB2;TGFBR3;EZR;PSAPL1;WWC2;RERG;IQGAP1;CCNB1;SEMA5A;PKDCC;PLXNA4;SLIT2;SEMA3E
GO:0072001	renal system development	http://amigo.geneontology.org/amigo/term/GO:0072001	248	25	8.96458	2.78875	3.54036e-06	0.000249707	652;1282;1512;1634;2263;3655;3913;4311;5125;5159;5176;5228;5420;5950;7042;8826;8842;9096;9353;9510;51196;55366;80144;130497;255743	COL4A1;OSR1;CTSH;DCN;FGFR2;NPNT;ITGA6;LAMB2;MME;PLCE1;PCSK5;PDGFRB;SERPINF1;PGF;PODXL;LGR4;RBP4;BMP4;TGFB2;FRAS1;IQGAP1;PROM1;TBX18;SLIT2;ADAMTS1
GO:0046660	female sex differentiation	http://amigo.geneontology.org/amigo/term/GO:0046660	90	14	3.25328	4.30336	3.88114e-06	0.000268219	174;269;408;558;1299;4323;5308;5950;6586;7301;8322;9353;9510;23414	COL9A3;AFP;ZFPM2;AMHR2;ARRB1;MMP14;PITX2;AXL;RBP4;SLIT3;TYRO3;FZD4;SLIT2;ADAMTS1
GO:0051093	negative regulation of developmental process	http://amigo.geneontology.org/amigo/term/GO:0051093	629	46	22.7368	2.02315	3.89034e-06	0.000268219	301;652;653;1001;1021;1281;1290;1471;1634;1902;2185;2192;2202;2487;3091;5167;5176;5318;5376;5465;5916;5950;6591;6678;7042;9037;9096;9353;9464;9547;9723;10371;10512;10631;23414;27242;27250;29956;55796;80014;81618;90102;122953;130497;144165;259266	CDH3;CDK6;SEMA3A;SEMA3C;POSTN;JDP2;COL3A1;COL5A2;OSR1;PRICKLE1;CST3;DCN;LPAR1;PTK2B;FBLN1;EFEMP1;ZFPM2;FRZB;ASPM;TNFRSF21;PDCD4;CERS2;ANXA1;HIF1A;ENPP1;SERPINF1;PKP2;PMP22;PPARA;MBNL3;RARG;RBP4;BMP4;BMP5;SNAI2;SPARC;TGFB2;WWC2;ITM2C;PHLDB2;SEMA5A;TBX18;SLIT2;HAND2;CXCL14;SEMA3E
GO:0090132	epithelium migration	http://amigo.geneontology.org/amigo/term/GO:0090132	202	22	7.3018	3.01296	3.9056e-06	0.000268219	306;652;1512;1634;1803;2013;2185;3091;3791;3868;5168;5176;6678;7042;8754;9037;9353;10371;25960;54443;147372;154810	SEMA3A;CCBE1;CTSH;AMOTL1;DCN;DPP4;EMP2;PTK2B;ADGRA2;ANXA3;HIF1A;KDR;KRT16;ENPP2;SERPINF1;ANLN;BMP4;SPARC;TGFB2;ADAM9;SEMA5A;SLIT2
GO:0048468	cell development	http://amigo.geneontology.org/amigo/term/GO:0048468	1524	88	55.0888	1.59742	4.16191e-06	0.000283336	214;558;649;652;653;745;860;871;891;999;1021;1123;1281;1435;1902;2034;2185;2192;2263;2266;2318;2331;2487;2626;2627;3091;3908;3912;3913;3915;3987;4060;4147;4967;5159;5176;5308;5362;5376;5420;5649;5653;5916;6281;6586;6591;6595;6692;6712;6790;7042;7049;7301;7430;8322;8826;9037;9341;9353;9368;9464;9723;10371;10417;10512;10631;22873;23303;25802;25960;26037;26524;27242;29956;50848;54507;54961;55742;574…	CDK6;SEMA3A;SPON2;SEMA3C;POSTN;CHN1;COL3A1;OSR1;UNC5D;GATA5;CSF1;LPAR1;EPAS1;ALCAM;PTK2B;FBLN1;FGFR2;FGG;DZIP1;FLNC;KIF13B;FMOD;FRZB;LMOD1;ASPM;ADGRA2;SIPA1L1;GATA4;GATA6;LATS2;TNFRSF21;CERS2;HIF1A;LAMA2;LAMB1;LAMB2;LAMC1;LIMS1;LUM;MATN2;OGDH;F11R;PDGFRB;SERPINF1;PITX2;PLXNA2;PMP22;PODXL;ADAMTSL4;SSH3;PARVA;AXL;RELN;KLK6;HEG1;RARG;S100A10;MPP5;BMP1;BMP4;BMP5;SLIT3;SNAI2;SMARCA2;SPINT1;SPTBN2;AURK…
GO:0048644	muscle organ morphogenesis	http://amigo.geneontology.org/amigo/term/GO:0048644	67	12	2.42188	4.95482	4.22981e-06	0.000285476	652;1281;1832;2263;5308;5318;7042;7049;7134;9421;23414;57493	COL3A1;DSP;FGFR2;ZFPM2;PITX2;PKP2;HEG1;BMP4;TGFB2;TGFBR3;TNNC1;HAND1
GO:0003229	ventricular cardiac muscle tissue development	http://amigo.geneontology.org/amigo/term/GO:0003229	46	10	1.66279	6.01401	4.36162e-06	0.000291856	1829;1832;2263;5318;7042;7049;7134;9421;23414;57493	DSG2;DSP;FGFR2;ZFPM2;PKP2;HEG1;TGFB2;TGFBR3;TNNC1;HAND1
GO:0003231	cardiac ventricle development	http://amigo.geneontology.org/amigo/term/GO:0003231	104	15	3.75934	3.99006	4.63323e-06	0.000307403	652;1832;2263;2626;3091;5308;5318;7042;7049;7134;9421;9464;10512;23414;57493	SEMA3C;DSP;FGFR2;ZFPM2;GATA4;HIF1A;PITX2;PKP2;HEG1;BMP4;TGFB2;TGFBR3;TNNC1;HAND1;HAND2
GO:0048863	stem cell differentiation	http://amigo.geneontology.org/amigo/term/GO:0048863	145	18	5.24139	3.43421	4.77027e-06	0.000313836	860;1021;2263;2487;2626;2627;3091;3214;5308;6591;7042;9037;9464;9723;10371;10512;130497;144165	CDK6;SEMA3A;SEMA3C;OSR1;PRICKLE1;FGFR2;FRZB;GATA4;GATA6;HIF1A;HOXB4;PITX2;SNAI2;TGFB2;RUNX2;SEMA5A;HAND2;SEMA3E
GO:0008406	gonad development	http://amigo.geneontology.org/amigo/term/GO:0008406	160	19	5.7836	3.28515	5.05777e-06	0.000329977	174;269;408;1299;1515;2626;2627;4323;5159;5308;6586;7042;8322;9353;9510;10371;23414;130497;259266	SEMA3A;COL9A3;OSR1;CTSV;AFP;ZFPM2;ASPM;GATA4;GATA6;AMHR2;ARRB1;MMP14;PDGFRB;PITX2;SLIT3;TGFB2;FZD4;SLIT2;ADAMTS1
GO:0006952	defense response	http://amigo.geneontology.org/amigo/term/GO:0006952	879	58	31.7737	1.82541	5.22554e-06	0.000335522	246;301;306;336;558;624;684;715;716;960;1435;1471;1514;1604;1612;1803;2000;2185;2634;3091;3434;3554;3570;3868;3959;4192;4973;5176;5359;5465;5627;5740;6197;6542;6590;7128;7301;7448;8454;8673;8773;8986;9308;9341;9435;10312;10392;10410;10417;10758;27242;50848;51715;55366;56829;81035;83666;256987	TCIRG1;NOD1;IFITM3;SPON2;TRAF3IP2;CSF1;CST3;CTSL;CD55;DAPK1;DPP4;ELF4;PTK2B;ALOX15;SERINC5;GBP2;TNFRSF21;ANXA1;ANXA3;HIF1A;APOA2;IFIT1;IL1R1;IL6R;KRT16;LGALS3BP;MDK;OLR1;F11R;RAB23;SERPINF1;PLSCR1;PPARA;LGR4;AXL;PROS1;ZC3HAV1;PTGIS;RPS6KA3;BDKRB2;SLC7A2;SLPI;BST2;TNFAIP3;C1R;C1S;TYRO3;VTN;COLEC12;PARP9;CUL1;VAMP8;SNAP23;RPS6KA4;CD83;VAMP3;CHST2;CD44
GO:0001952	regulation of cell-matrix adhesion	http://amigo.geneontology.org/amigo/term/GO:0001952	80	13	2.8918	4.49547	5.22847e-06	0.000335522	395;1021;1435;2013;2185;3791;3987;4323;6281;8826;9723;10631;90102	CDK6;POSTN;CSF1;EMP2;PTK2B;KDR;ARHGAP6;LIMS1;MMP14;S100A10;IQGAP1;PHLDB2;SEMA3E
GO:0050920	regulation of chemotaxis	http://amigo.geneontology.org/amigo/term/GO:0050920	132	17	4.77147	3.56284	5.29547e-06	0.000337059	1435;1902;2185;3570;3791;5159;5228;5362;5880;9037;9353;9547;9723;10371;10512;25960;91584	SEMA3A;SEMA3C;CSF1;LPAR1;PTK2B;ADGRA2;IL6R;KDR;PDGFRB;PGF;PLXNA2;RAC2;SEMA5A;PLXNA4;SLIT2;CXCL14;SEMA3E
GO:0090130	tissue migration	http://amigo.geneontology.org/amigo/term/GO:0090130	206	22	7.44639	2.95445	5.38687e-06	0.000340112	306;652;1512;1634;1803;2013;2185;3091;3791;3868;5168;5176;6678;7042;8754;9037;9353;10371;25960;54443;147372;154810	SEMA3A;CCBE1;CTSH;AMOTL1;DCN;DPP4;EMP2;PTK2B;ADGRA2;ANXA3;HIF1A;KDR;KRT16;ENPP2;SERPINF1;ANLN;BMP4;SPARC;TGFB2;ADAM9;SEMA5A;SLIT2
GO:0001667	ameboidal-type cell migration	http://amigo.geneontology.org/amigo/term/GO:0001667	289	27	10.4466	2.58457	6.11251e-06	0.000382839	306;652;1512;1634;1803;2013;2185;3091;3791;3868;4921;5168;5176;5308;6678;7042;8754;9037;9353;9464;9723;10371;10512;25960;54443;147372;154810	SEMA3A;SEMA3C;CCBE1;CTSH;AMOTL1;DCN;DPP4;EMP2;PTK2B;ADGRA2;ANXA3;HIF1A;KDR;KRT16;DDR2;ENPP2;SERPINF1;PITX2;ANLN;BMP4;SPARC;TGFB2;ADAM9;SEMA5A;SLIT2;HAND2;SEMA3E
GO:0010634	positive regulation of epithelial cell migration	http://amigo.geneontology.org/amigo/term/GO:0010634	94	14	3.39787	4.12023	6.55803e-06	0.000407482	306;652;1512;2185;3091;3791;5168;6678;7042;8754;9037;25960;147372;154810	CCBE1;CTSH;AMOTL1;PTK2B;ADGRA2;ANXA3;HIF1A;KDR;ENPP2;BMP4;SPARC;TGFB2;ADAM9;SEMA5A
GO:0003008	system process	http://amigo.geneontology.org/amigo/term/GO:0003008	1120	69	40.4852	1.70433	6.6616e-06	0.000410659	309;336;360;476;493;624;652;745;800;1001;1277;1278;1522;1824;1829;1832;2013;2034;2202;2266;2626;2627;3091;3212;3709;3913;4060;4155;4192;4311;4635;4973;5125;5176;5318;5465;5649;5950;6525;6584;6591;7042;7134;7138;7169;7430;8322;9353;9368;9424;9446;9464;10371;10398;10631;25802;27242;29995;50848;51196;53942;57214;57493;80781;143872;147372;164312;255743;341359	CDH3;SEMA3A;MYL9;POSTN;COL1A1;COL1A2;ARHGAP42;CCBE1;CTSZ;LRRN4;DSC2;DSG2;DSP;EMP2;EPAS1;EFEMP1;FGG;NPNT;LMOD1;GATA4;GATA6;TNFRSF21;LMCD1;ANXA6;HIF1A;HOXB2;APOA2;SYT10;AQP3;ITPR2;LAMB2;LUM;MBP;MDK;MME;MYL4;ATP1A1;ATP2B4;OLR1;F11R;PLCE1;PCSK5;SERPINF1;PKP2;CNTN5;PPARA;RELN;CEMIP;HEG1;RBP4;BDKRB2;BMP4;SMTN;SLC22A5;SNAI2;TGFB2;TNNC1;TNNT1;TPM2;EZR;MYRF;CALD1;COL18A1;FZD4;SLIT2;SLC9A3R1;KCNK6;GSTO1;HA…
GO:0002934	desmosome organization	http://amigo.geneontology.org/amigo/term/GO:0002934	9	5	0.325328	15.3691	6.74339e-06	0.000412453	1829;1832;5318;6591;64065	DSG2;DSP;PKP2;PERP;SNAI2
GO:0060411	cardiac septum morphogenesis	http://amigo.geneontology.org/amigo/term/GO:0060411	59	11	2.1327	5.15777	7.10075e-06	0.000430944	652;653;2263;2626;2627;5308;7042;7049;9421;23414;55742	FGFR2;ZFPM2;GATA4;GATA6;PITX2;PARVA;BMP4;BMP5;TGFB2;TGFBR3;HAND1
GO:0034330	cell junction organization	http://amigo.geneontology.org/amigo/term/GO:0034330	226	23	8.16934	2.81541	7.42764e-06	0.000445575	395;999;1001;1829;1832;2185;2318;3655;3791;3915;3987;4323;5318;6281;6591;7042;7205;8826;50848;57493;64065;64398;90102	CDH3;DSG2;DSP;PTK2B;FLNC;ITGA6;KDR;LAMC1;ARHGAP6;LIMS1;MMP14;F11R;PKP2;HEG1;S100A10;PERP;MPP5;SNAI2;TGFB2;TRIP6;IQGAP1;PHLDB2;CDH1
GO:0030855	epithelial cell differentiation	http://amigo.geneontology.org/amigo/term/GO:0030855	434	35	15.688	2.231	7.45566e-06	0.000445575	301;307;360;652;653;839;1001;1021;1282;1515;1601;1832;2263;2487;2626;2627;3091;3868;3913;5308;5420;5916;7430;8754;8826;8842;9368;26524;50848;54507;57493;80781;130497;140628;768239	CDH3;CDK6;COL4A1;OSR1;GATA5;CTSV;DAB2;DSP;FGFR2;FRZB;GATA4;GATA6;LATS2;ANXA1;ANXA4;HIF1A;AQP3;KRT16;LAMB2;F11R;PITX2;PODXL;ADAMTSL4;HEG1;RARG;BMP4;BMP5;EZR;PSAPL1;COL18A1;CASP6;ADAM9;IQGAP1;PROM1;SLC9A3R1
GO:0030323	respiratory tube development	http://amigo.geneontology.org/amigo/term/GO:0030323	150	18	5.42213	3.31973	7.72499e-06	0.000458174	652;1512;1522;2034;2263;2627;4323;5125;5159;5308;5950;6678;10630;23414;57493;83716;91461;147372	PDPN;CCBE1;CTSH;CTSZ;EPAS1;FGFR2;ZFPM2;GATA6;MMP14;PCSK5;PDGFRB;PITX2;HEG1;RBP4;BMP4;SPARC;CRISPLD2;PKDCC
GO:0045137	development of primary sexual characteristics	http://amigo.geneontology.org/amigo/term/GO:0045137	165	19	5.96434	3.1856	7.95687e-06	0.000468378	174;269;408;1299;1515;2626;2627;4323;5159;5308;6586;7042;8322;9353;9510;10371;23414;130497;259266	SEMA3A;COL9A3;OSR1;CTSV;AFP;ZFPM2;ASPM;GATA4;GATA6;AMHR2;ARRB1;MMP14;PDGFRB;PITX2;SLIT3;TGFB2;FZD4;SLIT2;ADAMTS1
GO:0051890	regulation of cardioblast differentiation	http://amigo.geneontology.org/amigo/term/GO:0051890	5	4	0.180738	22.1315	8.18496e-06	0.000478209	2626;2627;7042;144165	PRICKLE1;GATA4;GATA6;TGFB2
GO:0045765	regulation of angiogenesis	http://amigo.geneontology.org/amigo/term/GO:0045765	166	19	6.00049	3.16641	8.69086e-06	0.000504005	306;1512;1634;2013;2185;2626;2627;3091;3791;5168;5176;5228;5740;6678;7128;9037;9723;25960;147372	CCBE1;CTSH;DCN;EMP2;PTK2B;ADGRA2;GATA4;GATA6;ANXA3;HIF1A;KDR;ENPP2;SERPINF1;PGF;PTGIS;SPARC;TNFAIP3;SEMA5A;SEMA3E
GO:0043588	skin development	http://amigo.geneontology.org/amigo/term/GO:0043588	167	19	6.03663	3.14745	9.48523e-06	0.000546029	301;360;1001;1277;1278;1281;1290;1515;1832;2263;3655;3868;7042;8323;8754;10468;26524;55366;80144	CDH3;FST;COL1A1;COL1A2;COL3A1;COL5A2;CTSV;DSP;FGFR2;LATS2;ANXA1;AQP3;ITGA6;KRT16;LGR4;TGFB2;FRAS1;FZD6;ADAM9
GO:0007507	heart development	http://amigo.geneontology.org/amigo/term/GO:0007507	440	35	15.9049	2.20058	1.00549e-05	0.000574596	652;653;891;1281;1829;1832;2057;2263;2626;2627;3091;5125;5159;5308;5318;5465;5950;6464;6591;6678;7042;7049;7134;9421;9464;9510;10512;23414;51196;55742;57493;130497;140628;144165;341640	SEMA3C;COL3A1;OSR1;GATA5;PRICKLE1;DSG2;DSP;EPOR;FGFR2;ZFPM2;GATA4;GATA6;HIF1A;FREM2;PLCE1;PCSK5;PDGFRB;PITX2;PKP2;PPARA;PARVA;HEG1;RBP4;SHC1;BMP4;BMP5;SNAI2;SPARC;TGFB2;TGFBR3;TNNC1;CCNB1;HAND1;HAND2;ADAMTS1
GO:0061448	connective tissue development	http://amigo.geneontology.org/amigo/term/GO:0061448	199	21	7.19335	2.91936	1.05958e-05	0.000601122	649;652;653;860;871;960;1277;1435;2202;2487;3091;4060;4256;5159;5916;6591;7042;9421;9464;91461;130497	COL1A1;OSR1;CSF1;EFEMP1;FRZB;HIF1A;LUM;MGP;PDGFRB;RARG;BMP1;BMP4;BMP5;SNAI2;TGFB2;RUNX2;SERPINH1;PKDCC;HAND1;HAND2;CD44
GO:0007596	blood coagulation	http://amigo.geneontology.org/amigo/term/GO:0007596	248	24	8.96458	2.6772	1.11462e-05	0.000627797	408;558;1277;1278;1281;2192;2266;2626;2627;3709;5359;5627;5880;7056;7301;7448;7980;8323;10398;10630;23348;23414;140628;170692	MYL9;PDPN;COL1A1;COL1A2;COL3A1;GATA5;ADAMTS18;FBLN1;FGG;DOCK9;ZFPM2;GATA4;GATA6;ITPR2;ARRB1;PLSCR1;AXL;PROS1;RAC2;THBD;TYRO3;VTN;TFPI2;FZD6
GO:0050817	coagulation	http://amigo.geneontology.org/amigo/term/GO:0050817	249	24	9.00073	2.66645	1.19292e-05	0.000667098	408;558;1277;1278;1281;2192;2266;2626;2627;3709;5359;5627;5880;7056;7301;7448;7980;8323;10398;10630;23348;23414;140628;170692	MYL9;PDPN;COL1A1;COL1A2;COL3A1;GATA5;ADAMTS18;FBLN1;FGG;DOCK9;ZFPM2;GATA4;GATA6;ITPR2;ARRB1;PLSCR1;AXL;PROS1;RAC2;THBD;TYRO3;VTN;TFPI2;FZD6
GO:1901342	regulation of vasculature development	http://amigo.geneontology.org/amigo/term/GO:1901342	186	20	6.72344	2.97467	1.29902e-05	0.000721279	306;652;1512;1634;2013;2185;2626;2627;3091;3791;5168;5176;5228;5740;6678;7128;9037;9723;25960;147372	CCBE1;CTSH;DCN;EMP2;PTK2B;ADGRA2;GATA4;GATA6;ANXA3;HIF1A;KDR;ENPP2;SERPINF1;PGF;PTGIS;BMP4;SPARC;TNFAIP3;SEMA5A;SEMA3E
GO:0048738	cardiac muscle tissue development	http://amigo.geneontology.org/amigo/term/GO:0048738	156	18	5.63901	3.19205	1.33744e-05	0.000737384	652;653;891;1829;1832;2263;2626;2627;5159;5308;5318;5950;7042;7049;7134;9421;23414;57493	DSG2;DSP;FGFR2;ZFPM2;GATA4;GATA6;PDGFRB;PITX2;PKP2;HEG1;RBP4;BMP4;BMP5;TGFB2;TGFBR3;TNNC1;CCNB1;HAND1
GO:0003151	outflow tract morphogenesis	http://amigo.geneontology.org/amigo/term/GO:0003151	63	11	2.27729	4.8303	1.3715e-05	0.000750872	652;2263;2627;3091;5308;7042;7049;9464;10512;23414;55742	SEMA3C;FGFR2;ZFPM2;GATA6;HIF1A;PITX2;PARVA;BMP4;TGFB2;TGFBR3;HAND2
GO:0070848	response to growth factor	http://amigo.geneontology.org/amigo/term/GO:0070848	542	40	19.5919	2.04166	1.39133e-05	0.00075644	269;306;649;652;653;860;960;1277;1278;1281;1601;1634;2263;2331;2626;2627;2651;3091;3791;3987;4060;5159;6464;6591;6678;6692;7042;7049;7448;8322;8754;8826;9353;10631;11167;25960;50848;140628;147372;255743	POSTN;FSTL1;COL1A1;COL1A2;COL3A1;GATA5;CCBE1;DAB2;DCN;FGFR2;FMOD;NPNT;ADGRA2;GATA4;GATA6;GCNT2;AMHR2;ANXA3;HIF1A;KDR;LIMS1;LUM;F11R;PDGFRB;SHC1;BMP1;BMP4;BMP5;SNAI2;SPARC;SPINT1;TGFB2;TGFBR3;VTN;FZD4;RUNX2;ADAM9;IQGAP1;SLIT2;CD44
GO:0030278	regulation of ossification	http://amigo.geneontology.org/amigo/term/GO:0030278	142	17	5.13295	3.31194	1.42266e-05	0.00076814	652;860;1021;1435;2185;2263;3091;3570;4256;4921;5167;6591;7042;9464;91461;130497;255743	CDK6;OSR1;CSF1;PTK2B;FGFR2;NPNT;HIF1A;IL6R;MGP;DDR2;ENPP1;BMP4;SNAI2;TGFB2;RUNX2;PKDCC;HAND2
GO:0003007	heart morphogenesis	http://amigo.geneontology.org/amigo/term/GO:0003007	203	21	7.33794	2.86184	1.43991e-05	0.00077162	652;653;1832;2263;2626;2627;3091;5308;5318;5950;6591;7042;7049;7134;9421;9464;9510;10512;23414;55742;57493	SEMA3C;DSP;FGFR2;ZFPM2;GATA4;GATA6;HIF1A;PITX2;PKP2;PARVA;HEG1;RBP4;BMP4;BMP5;SNAI2;TGFB2;TGFBR3;TNNC1;HAND1;HAND2;ADAMTS1
GO:0048565	digestive tract development	http://amigo.geneontology.org/amigo/term/GO:0048565	114	15	4.12082	3.64006	1.45409e-05	0.00077162	652;891;1281;2263;2626;2627;3091;3655;5125;5308;7042;55366;79827;91461;140628	COL3A1;GATA5;FGFR2;GATA4;GATA6;HIF1A;ITGA6;PCSK5;PITX2;LGR4;BMP4;TGFB2;CLMP;CCNB1;PKDCC
GO:0007599	hemostasis	http://amigo.geneontology.org/amigo/term/GO:0007599	252	24	9.10917	2.63471	1.45868e-05	0.00077162	408;558;1277;1278;1281;2192;2266;2626;2627;3709;5359;5627;5880;7056;7301;7448;7980;8323;10398;10630;23348;23414;140628;170692	MYL9;PDPN;COL1A1;COL1A2;COL3A1;GATA5;ADAMTS18;FBLN1;FGG;DOCK9;ZFPM2;GATA4;GATA6;ITPR2;ARRB1;PLSCR1;AXL;PROS1;RAC2;THBD;TYRO3;VTN;TFPI2;FZD6
GO:0007015	actin filament organization	http://amigo.geneontology.org/amigo/term/GO:0007015	286	26	10.3382	2.51495	1.4769e-05	0.000776019	246;395;408;822;1902;2013;2185;5358;5880;6281;6712;7169;7430;7456;9037;9353;10095;10788;11135;11346;22837;25802;51474;54961;90102;171024	ARPC1B;IQGAP2;CDC42EP1;SYNPO;SYNPO2;LPAR1;EMP2;PTK2B;COBLL1;ALOX15;LMOD1;ARHGAP6;ARRB1;LIMA1;PLS3;SSH3;RAC2;S100A10;SPTBN2;TPM2;EZR;WIPF1;CAPG;PHLDB2;SEMA5A;SLIT2
GO:0055010	ventricular cardiac muscle tissue morphogenesis	http://amigo.geneontology.org/amigo/term/GO:0055010	42	9	1.5182	5.92809	1.4978e-05	0.000781753	1832;2263;5318;7042;7049;7134;9421;23414;57493	DSP;FGFR2;ZFPM2;PKP2;HEG1;TGFB2;TGFBR3;TNNC1;HAND1
GO:0050790	regulation of catalytic activity	http://amigo.geneontology.org/amigo/term/GO:0050790	1878	101	67.885	1.48781	1.57523e-05	0.000816718	301;306;307;334;336;395;408;493;652;684;831;871;891;896;960;1001;1123;1435;1464;1471;1512;1612;1634;1800;1902;2013;2185;2192;2263;2690;3091;3434;3481;3655;3953;3987;3993;4323;4635;4642;4921;5118;5159;5176;5359;5618;5627;5649;5880;6197;6242;6281;6464;6590;6692;6712;7042;7128;7134;7169;7448;7980;8322;8454;8754;8826;9212;9353;9368;9532;9749;9882;10392;10788;10935;11135;23179;23216;23348;25849;26030;…	CDH3;NOD1;IQGAP2;PRDX3;CDC42EP1;CHN1;ARAP2;CSF1;ARHGAP42;CSPG4;CST3;CTSH;SH3RF2;DAPK1;DCN;TOR1AIP2;DPEP1;LPAR1;EMP2;PTK2B;FBLN1;FGFR2;RGL1;TBC1D1;DOCK9;NPNT;SERINC5;PARM1;PLEKHG3;SIPA1L1;LATS2;GHR;PDCD4;ANXA1;ANXA3;ANXA4;HIF1A;APLP2;APOA2;IFIT1;IGF2;ITGA6;ARHGAP6;LEPR;LIMS1;LLGL2;ARRB1;MMP14;MYL4;MYO1D;DDR2;ATP2B4;F11R;PCOLCE;PLCE1;PDGFRB;SERPINF1;PLSCR1;EPS8L1;DEPDC1;FGD6;PRLR;PROS1;RELN;CEMIP;R…
GO:0000904	cell morphogenesis involved in differentiation	http://amigo.geneontology.org/amigo/term/GO:0000904	565	41	20.4233	2.00751	1.61483e-05	0.000831319	214;558;1123;2192;2263;2266;2331;3908;3912;3913;3915;3987;4060;4147;5362;5649;6281;6586;6712;7042;7301;7430;8322;9037;9341;9353;9368;9723;10371;10417;10512;10631;23303;26037;26524;54961;55742;57493;80781;91584;137970	SEMA3A;SPON2;SEMA3C;POSTN;CHN1;UNC5D;ALCAM;FBLN1;FGFR2;FGG;KIF13B;FMOD;SIPA1L1;LATS2;LAMA2;LAMB1;LAMB2;LAMC1;LIMS1;LUM;MATN2;PLXNA2;SSH3;PARVA;AXL;RELN;HEG1;S100A10;SLIT3;SPTBN2;TGFB2;TYRO3;EZR;COL18A1;FZD4;SEMA5A;PLXNA4;VAMP3;SLIT2;SLC9A3R1;SEMA3E
GO:0022414	reproductive process	http://amigo.geneontology.org/amigo/term/GO:0022414	934	59	33.7618	1.74754	1.62462e-05	0.000831319	174;269;301;408;493;558;646;652;653;891;899;1299;1435;1515;1634;1829;2013;2034;2057;2185;2192;2263;2626;2627;3091;3953;4240;4323;5125;5159;5176;5228;5308;5618;5740;5916;5950;6586;6595;6692;6790;6866;7042;7056;7153;7301;8322;9353;9421;9510;10371;10935;22873;23414;55366;130497;139886;259266;768239	SEMA3A;PRDX3;COL9A3;OSR1;SPIN4;CSF1;CTSV;DCN;AFP;DSG2;EMP2;EPAS1;EPOR;PTK2B;FBLN1;FGFR2;DZIP1;ZFPM2;ASPM;GATA4;GATA6;AMHR2;ANXA1;HIF1A;LEPR;ARRB1;MFGE8;MMP14;ATP2B4;PCSK5;PDGFRB;SERPINF1;PGF;PITX2;LGR4;AXL;PRLR;PTGIS;RARG;RBP4;BNC1;BMP4;BMP5;SLIT3;SMARCA2;SPINT1;AURKA;TAC3;TGFB2;THBD;TOP2A;TYRO3;PSAPL1;FZD4;CCNB1;CCNF;SLIT2;HAND1;ADAMTS1
GO:0001954	positive regulation of cell-matrix adhesion	http://amigo.geneontology.org/amigo/term/GO:0001954	33	8	1.19287	6.70653	1.71358e-05	0.000871143	1021;1435;2013;2185;3791;3987;6281;8826	CDK6;CSF1;EMP2;PTK2B;KDR;LIMS1;S100A10;IQGAP1
GO:0000003	reproduction	http://amigo.geneontology.org/amigo/term/GO:0000003	936	59	33.8341	1.7438	1.73137e-05	0.000874511	174;269;301;408;493;558;646;652;653;891;899;1299;1435;1515;1634;1829;2013;2034;2057;2185;2192;2263;2626;2627;3091;3953;4240;4323;5125;5159;5176;5228;5308;5618;5740;5916;5950;6586;6595;6692;6790;6866;7042;7056;7153;7301;8322;9353;9421;9510;10371;10935;22873;23414;55366;130497;139886;259266;768239	SEMA3A;PRDX3;COL9A3;OSR1;SPIN4;CSF1;CTSV;DCN;AFP;DSG2;EMP2;EPAS1;EPOR;PTK2B;FBLN1;FGFR2;DZIP1;ZFPM2;ASPM;GATA4;GATA6;AMHR2;ANXA1;HIF1A;LEPR;ARRB1;MFGE8;MMP14;ATP2B4;PCSK5;PDGFRB;SERPINF1;PGF;PITX2;LGR4;AXL;PRLR;PTGIS;RARG;RBP4;BNC1;BMP4;BMP5;SLIT3;SMARCA2;SPINT1;AURKA;TAC3;TGFB2;THBD;TOP2A;TYRO3;PSAPL1;FZD4;CCNB1;CCNF;SLIT2;HAND1;ADAMTS1
GO:0034446	substrate adhesion-dependent cell spreading	http://amigo.geneontology.org/amigo/term/GO:0034446	77	12	2.78336	4.31134	1.86842e-05	0.000937682	558;2192;2266;3912;3915;3987;6281;7301;8322;9341;10631;55742	POSTN;FBLN1;FGG;LAMB1;LAMC1;LIMS1;PARVA;AXL;S100A10;TYRO3;FZD4;VAMP3
GO:0009719	response to endogenous stimulus	http://amigo.geneontology.org/amigo/term/GO:0009719	1245	73	45.0036	1.62209	1.94458e-05	0.000969688	269;301;306;336;476;493;649;652;653;860;896;960;999;1277;1278;1281;1282;1290;1291;1512;1514;1515;1601;1829;2185;2263;2331;2626;2627;2651;2690;2791;3481;3709;3953;3987;4192;4323;4837;5159;5167;5176;5228;5308;5465;5618;5916;6464;6502;6586;6591;6678;6692;7042;7049;7056;7128;7430;8754;8826;9353;9882;10312;10392;10631;11167;25959;26524;50848;55970;85004;140628;255743	TCIRG1;NOD1;POSTN;FSTL1;COL1A1;COL1A2;COL3A1;COL4A1;COL5A2;COL6A1;GATA5;CTSH;CTSL;CTSV;DAB2;DSG2;PTK2B;FGFR2;FMOD;NPNT;KANK2;GATA4;GATA6;GCNT2;LATS2;AMHR2;GHR;GNG11;ANXA1;ANXA3;APOA2;IGF2;ITPR2;LEPR;LIMS1;MDK;MMP14;ATP1A1;NNMT;ATP2B4;F11R;PDGFRB;ENPP1;SERPINF1;PGF;PITX2;PPARA;GNG12;PRLR;RARG;SHC1;BMP1;SKP2;BMP4;BMP5;SLIT3;SNAI2;SPARC;SPINT1;TGFB2;TGFBR3;THBD;TNFAIP3;EZR;RERG;RUNX2;ADAM9;IQGAP1;CC…
GO:0003279	cardiac septum development	http://amigo.geneontology.org/amigo/term/GO:0003279	90	13	3.25328	3.99597	1.96291e-05	0.000972635	652;653;2263;2626;2627;5125;5308;7042;7049;9421;23414;55742;57493	FGFR2;ZFPM2;GATA4;GATA6;PCSK5;PITX2;PARVA;HEG1;BMP4;BMP5;TGFB2;TGFBR3;HAND1
GO:0055008	cardiac muscle tissue morphogenesis	http://amigo.geneontology.org/amigo/term/GO:0055008	54	10	1.95197	5.12304	1.97626e-05	0.000973089	1832;2263;5308;5318;7042;7049;7134;9421;23414;57493	DSP;FGFR2;ZFPM2;PITX2;PKP2;HEG1;TGFB2;TGFBR3;TNNC1;HAND1
GO:0030324	lung development	http://amigo.geneontology.org/amigo/term/GO:0030324	146	17	5.27754	3.2212	2.05535e-05	0.00100571	652;1512;1522;2034;2263;2627;4323;5159;5308;5950;6678;10630;23414;57493;83716;91461;147372	PDPN;CCBE1;CTSH;CTSZ;EPAS1;FGFR2;ZFPM2;GATA6;MMP14;PDGFRB;PITX2;HEG1;RBP4;BMP4;SPARC;CRISPLD2;PKDCC
GO:1901701	cellular response to oxygen-containing compound	http://amigo.geneontology.org/amigo/term/GO:1901701	753	50	27.2191	1.83695	2.09775e-05	0.00102008	301;408;493;558;891;896;999;1021;1277;1278;1281;1282;1290;1291;1604;1800;1902;2185;2626;2690;2791;3091;3481;3709;5167;5176;5618;5916;6464;6591;6778;7128;7430;8322;8754;9353;9516;9882;10312;10392;10417;10516;10631;10935;25959;51765;55970;57088;81035;130497	CDK6;TCIRG1;NOD1;SPON2;FBLN5;POSTN;PRDX3;COL1A1;COL1A2;COL3A1;COL4A1;COL5A2;COL6A1;OSR1;CD55;DPEP1;LPAR1;PTK2B;KANK2;GATA4;GHR;GNG11;ANXA1;HIF1A;IGF2;ITPR2;ARRB1;ATP2B4;ENPP1;SERPINF1;STK26;AXL;GNG12;PRLR;PLSCR4;RARG;SHC1;SNAI2;STAT6;TNFAIP3;EZR;COLEC12;FZD4;ADAM9;CCNB1;CCND3;SLIT2;LITAF;TBC1D4;CDH1
GO:0042698	ovulation cycle	http://amigo.geneontology.org/amigo/term/GO:0042698	78	12	2.81951	4.25607	2.13709e-05	0.0010328	174;301;408;558;4323;5176;6586;7042;7301;8322;9353;9510	AFP;ANXA1;ARRB1;MMP14;SERPINF1;AXL;SLIT3;TGFB2;TYRO3;FZD4;SLIT2;ADAMTS1
GO:0044057	regulation of system process	http://amigo.geneontology.org/amigo/term/GO:0044057	383	31	13.8445	2.23916	2.3301e-05	0.00111917	309;336;476;493;624;745;1824;1829;1832;2013;2034;2266;2626;3709;4635;5318;6584;7042;7134;7138;9368;9424;9446;9464;10371;10398;27242;29995;51196;143872;255743	SEMA3A;MYL9;ARHGAP42;DSC2;DSG2;DSP;EMP2;EPAS1;FGG;NPNT;GATA4;TNFRSF21;LMCD1;ANXA6;APOA2;ITPR2;MYL4;ATP1A1;ATP2B4;PLCE1;PKP2;BDKRB2;SLC22A5;TGFB2;TNNC1;TNNT1;MYRF;SLC9A3R1;KCNK6;GSTO1;HAND2
GO:0086073	bundle of His cell-Purkinje myocyte adhesion involved in cell communication	http://amigo.geneontology.org/amigo/term/GO:0086073	6	4	0.216885	18.443	2.38517e-05	0.00113863	1824;1829;1832;5318	DSC2;DSG2;DSP;PKP2
GO:0060562	epithelial tube morphogenesis	http://amigo.geneontology.org/amigo/term/GO:0060562	277	25	10.0129	2.49679	2.43628e-05	0.00115598	652;653;1282;1435;1512;1522;2263;2626;3091;4323;5228;5308;5420;5916;6692;7042;8323;9353;9421;9464;9723;55366;130497;144165;255743	COL4A1;OSR1;CSF1;PRICKLE1;CTSH;CTSZ;FGFR2;NPNT;GATA4;HIF1A;MMP14;PGF;PITX2;PODXL;LGR4;RARG;BMP4;BMP5;SPINT1;TGFB2;FZD6;SLIT2;HAND1;HAND2;SEMA3E
GO:0031214	biomineral tissue development	http://amigo.geneontology.org/amigo/term/GO:0031214	92	13	3.32557	3.9091	2.49743e-05	0.00117383	246;652;1277;2185;2263;3091;4256;4921;5167;5465;55366;91461;130497	COL1A1;OSR1;PTK2B;FGFR2;ALOX15;HIF1A;MGP;DDR2;ENPP1;PPARA;LGR4;BMP4;PKDCC
GO:0048732	gland development	http://amigo.geneontology.org/amigo/term/GO:0048732	348	29	12.5793	2.30537	2.5039e-05	0.00117383	301;540;652;823;999;1435;2263;2487;2627;3091;3321;4192;5176;5308;5618;5916;6591;6778;6790;7042;7049;7128;7430;7448;9368;9464;10371;10512;768239	SEMA3A;SEMA3C;CSF1;FGFR2;FRZB;GATA6;ANXA1;HIF1A;IGSF3;MDK;SERPINF1;PITX2;ATP7B;PRLR;RARG;BMP4;SNAI2;STAT6;AURKA;TGFB2;TGFBR3;TNFAIP3;EZR;VTN;PSAPL1;CAPN1;SLC9A3R1;HAND2;CDH1
GO:0032102	negative regulation of response to external stimulus	http://amigo.geneontology.org/amigo/term/GO:0032102	195	20	7.04876	2.83738	2.60451e-05	0.00121373	2266;3434;5176;5465;5627;5740;6591;7056;7128;7301;7448;9037;9353;9723;10371;10512;25959;29956;90102;170692	SEMA3A;SEMA3C;ADAMTS18;FGG;KANK2;CERS2;IFIT1;SERPINF1;PPARA;PROS1;PTGIS;SNAI2;THBD;TNFAIP3;TYRO3;VTN;PHLDB2;SEMA5A;SLIT2;SEMA3E
GO:0001763	morphogenesis of a branching structure	http://amigo.geneontology.org/amigo/term/GO:0001763	165	18	5.96434	3.01794	2.88319e-05	0.00133565	652;1282;1305;1435;1512;1522;2263;4323;5228;5308;6591;6692;9353;9723;10371;10512;55366;255743	SEMA3A;SEMA3C;COL4A1;COL13A1;CSF1;CTSH;CTSZ;FGFR2;NPNT;MMP14;PGF;PITX2;LGR4;BMP4;SNAI2;SPINT1;SLIT2;SEMA3E
GO:0010951	negative regulation of endopeptidase activity	http://amigo.geneontology.org/amigo/term/GO:0010951	150	17	5.42213	3.1353	2.92728e-05	0.00134056	334;408;684;831;871;960;1471;1800;5176;5627;6197;6590;6692;7448;7980;10935;647174	PRDX3;CST3;DPEP1;APLP2;ARRB1;SERPINF1;PROS1;RPS6KA3;SERPINE3;SLPI;SPINT1;BST2;VTN;TFPI2;CAST;SERPINH1;CD44
GO:0009967	positive regulation of signal transduction	http://amigo.geneontology.org/amigo/term/GO:0009967	1127	67	40.7382	1.64465	2.92803e-05	0.00134056	246;395;408;558;649;652;653;684;960;1001;1123;1277;1281;1435;1464;1512;1601;1634;1902;2013;2185;2263;2266;2626;2627;2651;2690;3091;3481;3554;3570;3791;5159;5618;5649;5653;5740;6464;6502;7042;7049;7205;7448;8322;8754;8826;9037;9368;9446;9464;9495;9516;9590;10098;10392;10758;11030;23551;29995;51196;55366;55615;55824;81618;147372;255743;259266	CDH3;TSPAN5;NOD1;TRAF3IP2;RBPMS;CHN1;COL1A1;COL3A1;CSF1;CSPG4;CCBE1;CTSH;DAB2;DCN;LPAR1;EMP2;PTK2B;FGFR2;FGG;RASD2;ALOX15;NPNT;ASPM;GATA4;GATA6;GCNT2;GHR;LMCD1;HIF1A;IGF2;IL1R1;IL6R;KDR;ARHGAP6;ARRB1;PLCE1;PDGFRB;LGR4;PRR5;AXL;PAG1;PRLR;RELN;KLK6;PTGIS;SHC1;BMP1;SKP2;BMP4;BMP5;BST2;TGFB2;TGFBR3;TRIP6;VTN;ITM2C;FZD4;ADAM9;IQGAP1;SEMA5A;SLC9A3R1;GSTO1;HAND2;AKAP5;LITAF;AKAP12;CD44
GO:0044702	single organism reproductive process	http://amigo.geneontology.org/amigo/term/GO:0044702	847	54	30.6169	1.76373	2.9896e-05	0.00136079	174;269;301;408;493;558;646;652;653;891;899;1299;1515;1634;1829;2013;2034;2057;2185;2192;2263;2626;2627;3091;4240;4323;5125;5159;5176;5308;5618;5740;5916;5950;6586;6595;6692;6790;7042;7153;7301;8322;9353;9421;9510;10371;10935;22873;23414;55366;130497;139886;259266;768239	SEMA3A;PRDX3;COL9A3;OSR1;SPIN4;CTSV;DCN;AFP;DSG2;EMP2;EPAS1;EPOR;PTK2B;FBLN1;FGFR2;DZIP1;ZFPM2;ASPM;GATA4;GATA6;AMHR2;ANXA1;HIF1A;ARRB1;MFGE8;MMP14;ATP2B4;PCSK5;PDGFRB;SERPINF1;PITX2;LGR4;AXL;PRLR;PTGIS;RARG;RBP4;BNC1;BMP4;BMP5;SLIT3;SMARCA2;SPINT1;AURKA;TGFB2;TOP2A;TYRO3;PSAPL1;FZD4;CCNB1;CCNF;SLIT2;HAND1;ADAMTS1
GO:0007411	axon guidance	http://amigo.geneontology.org/amigo/term/GO:0007411	197	20	7.12106	2.80857	3.02005e-05	0.0013667	214;1123;2331;3908;3913;4147;5362;5649;6586;6712;7042;7430;9037;9353;9723;10371;10417;10512;91584;137970	SEMA3A;SPON2;SEMA3C;CHN1;UNC5D;ALCAM;FMOD;LAMA2;LAMB2;MATN2;PLXNA2;RELN;SLIT3;SPTBN2;TGFB2;EZR;SEMA5A;PLXNA4;SLIT2;SEMA3E
GO:0097485	neuron projection guidance	http://amigo.geneontology.org/amigo/term/GO:0097485	198	20	7.15721	2.79439	3.24927e-05	0.00144791	214;1123;2331;3908;3913;4147;5362;5649;6586;6712;7042;7430;9037;9353;9723;10371;10417;10512;91584;137970	SEMA3A;SPON2;SEMA3C;CHN1;UNC5D;ALCAM;FMOD;LAMA2;LAMB2;MATN2;PLXNA2;RELN;SLIT3;SPTBN2;TGFB2;EZR;SEMA5A;PLXNA4;SLIT2;SEMA3E
GO:0010812	negative regulation of cell-substrate adhesion	http://amigo.geneontology.org/amigo/term/GO:0010812	46	9	1.66279	5.41261	3.25498e-05	0.00144791	395;1277;2192;2651;4323;8322;9723;10631;90102	POSTN;COL1A1;FBLN1;GCNT2;ARHGAP6;MMP14;FZD4;PHLDB2;SEMA3E
GO:0033627	cell adhesion mediated by integrin	http://amigo.geneontology.org/amigo/term/GO:0033627	46	9	1.66279	5.41261	3.25498e-05	0.00144791	1803;3655;5420;6591;7042;7448;8754;22801;255743	DPP4;ITGA11;NPNT;ITGA6;PODXL;SNAI2;TGFB2;VTN;ADAM9
GO:0030168	platelet activation	http://amigo.geneontology.org/amigo/term/GO:0030168	122	15	4.41	3.40136	3.29793e-05	0.00145873	408;558;1277;1278;1281;2266;3709;5359;5880;7056;7301;8323;10398;10630;170692	MYL9;PDPN;COL1A1;COL1A2;COL3A1;ADAMTS18;FGG;ITPR2;ARRB1;PLSCR1;AXL;RAC2;THBD;TYRO3;FZD6
GO:0071363	cellular response to growth factor stimulus	http://amigo.geneontology.org/amigo/term/GO:0071363	524	38	18.9413	2.0062	3.38058e-05	0.00148688	269;649;652;653;860;960;1277;1278;1281;1601;1634;2263;2331;2626;2627;2651;3091;3791;3987;5159;6464;6591;6678;6692;7042;7049;7448;8322;8754;8826;9353;10631;11167;25960;50848;140628;147372;255743	POSTN;FSTL1;COL1A1;COL1A2;COL3A1;GATA5;CCBE1;DAB2;DCN;FGFR2;FMOD;NPNT;ADGRA2;GATA4;GATA6;GCNT2;AMHR2;HIF1A;KDR;LIMS1;F11R;PDGFRB;SHC1;BMP1;BMP4;BMP5;SNAI2;SPARC;SPINT1;TGFB2;TGFBR3;VTN;FZD4;RUNX2;ADAM9;IQGAP1;SLIT2;CD44
GO:0001816	cytokine production	http://amigo.geneontology.org/amigo/term/GO:0001816	430	33	15.5434	2.12308	3.73114e-05	0.0016319	301;307;336;408;558;684;1001;1604;2615;2626;2627;3091;3570;4060;5125;6591;6778;7042;7128;7430;8826;8986;9308;9516;10392;10417;10631;27242;50848;55366;56829;57493;147372	CDH3;NOD1;SPON2;POSTN;CCBE1;CD55;LRRC32;GATA4;GATA6;TNFRSF21;ANXA1;ANXA4;HIF1A;APOA2;IL6R;LUM;ARRB1;F11R;PCSK5;LGR4;AXL;ZC3HAV1;HEG1;SNAI2;STAT6;BST2;TGFB2;TNFAIP3;EZR;IQGAP1;RPS6KA4;CD83;LITAF
GO:0045216	cell-cell junction organization	http://amigo.geneontology.org/amigo/term/GO:0045216	200	20	7.2295	2.76644	3.75492e-05	0.00163318	395;999;1001;1829;1832;2185;3791;3987;4323;5318;6281;6591;7042;7205;8826;50848;57493;64065;64398;90102	CDH3;DSG2;DSP;PTK2B;KDR;ARHGAP6;LIMS1;MMP14;F11R;PKP2;HEG1;S100A10;PERP;MPP5;SNAI2;TGFB2;TRIP6;IQGAP1;PHLDB2;CDH1
GO:0051128	regulation of cellular component organization	http://amigo.geneontology.org/amigo/term/GO:0051128	1942	102	70.1984	1.45302	3.81303e-05	0.00164929	246;301;336;395;408;558;652;653;684;822;891;899;1123;1471;1515;1601;1634;1803;1902;2185;2192;2266;2331;2487;3091;3481;3791;3987;4240;4286;4323;4921;5159;5167;5168;5176;5318;5337;5362;5376;5420;5649;5653;5880;6197;6281;6586;6591;6595;6678;6712;6790;7042;7430;7448;7456;8673;8754;8826;8986;9037;9212;9353;9368;9554;9723;9882;10095;10371;10460;10512;10516;10630;10631;10788;11135;11346;23216;23303;2580…	ARPC1B;SEMA3A;TACC3;SEMA3C;FBLN5;PDPN;POSTN;IQGAP2;CDC42EP1;CHN1;SYNPO;JDP2;CST3;CTSV;SH3D19;DAB2;DCN;SYNPO2;DPP4;LPAR1;PTK2B;FBLN1;FGG;TBC1D1;KIF13B;FMOD;ALOX15;FRZB;LMOD1;SIPA1L1;PHF19;PARVB;CERS2;ANXA1;HIF1A;APOA2;AMIGO2;IGF2;KDR;ARHGAP6;LIMS1;ARRB1;MFGE8;MITF;MMP14;DDR2;F11R;PLCE1;LIMA1;PDGFRB;ENPP1;ENPP2;SERPINF1;PKP2;PLD1;PLXNA2;PMP22;PODXL;ANLN;EPS8L1;SSH3;PARVA;FGD6;AXL;RELN;KLK6;CEMIP;RA…
GO:0060541	respiratory system development	http://amigo.geneontology.org/amigo/term/GO:0060541	169	18	6.10893	2.94651	3.97793e-05	0.00170928	652;1512;1522;2034;2263;2627;4323;5159;5308;5916;5950;6678;10630;23414;57493;83716;91461;147372	PDPN;CCBE1;CTSH;CTSZ;EPAS1;FGFR2;ZFPM2;GATA6;MMP14;PDGFRB;PITX2;HEG1;RARG;RBP4;BMP4;SPARC;CRISPLD2;PKDCC
GO:0055123	digestive system development	http://amigo.geneontology.org/amigo/term/GO:0055123	124	15	4.48229	3.3465	3.99984e-05	0.00170928	652;891;1281;2263;2626;2627;3091;3655;5125;5308;7042;55366;79827;91461;140628	COL3A1;GATA5;FGFR2;GATA4;GATA6;HIF1A;ITGA6;PCSK5;PITX2;LGR4;BMP4;TGFB2;CLMP;CCNB1;PKDCC
GO:0001817	regulation of cytokine production	http://amigo.geneontology.org/amigo/term/GO:0001817	394	31	14.2421	2.17664	4.01722e-05	0.00170928	301;307;336;408;558;684;1001;2615;2626;2627;3091;3570;4060;6591;6778;7042;7128;7430;8826;8986;9308;9516;10392;10417;10631;27242;50848;55366;56829;57493;147372	CDH3;NOD1;SPON2;POSTN;CCBE1;LRRC32;GATA4;GATA6;TNFRSF21;ANXA1;ANXA4;HIF1A;APOA2;IL6R;LUM;ARRB1;F11R;LGR4;AXL;ZC3HAV1;HEG1;SNAI2;STAT6;BST2;TGFB2;TNFAIP3;EZR;IQGAP1;RPS6KA4;CD83;LITAF
GO:0010466	negative regulation of peptidase activity	http://amigo.geneontology.org/amigo/term/GO:0010466	154	17	5.56672	3.05387	4.11322e-05	0.00173131	334;408;684;831;871;960;1471;1800;5176;5627;6197;6590;6692;7448;7980;10935;647174	PRDX3;CST3;DPEP1;APLP2;ARRB1;SERPINF1;PROS1;RPS6KA3;SERPINE3;SLPI;SPINT1;BST2;VTN;TFPI2;CAST;SERPINH1;CD44
GO:0061138	morphogenesis of a branching epithelium	http://amigo.geneontology.org/amigo/term/GO:0061138	154	17	5.56672	3.05387	4.11322e-05	0.00173131	652;1282;1435;1512;1522;2263;4323;5228;5308;6591;6692;9353;9723;10371;10512;55366;255743	SEMA3A;SEMA3C;COL4A1;CSF1;CTSH;CTSZ;FGFR2;NPNT;MMP14;PGF;PITX2;LGR4;BMP4;SNAI2;SPINT1;SLIT2;SEMA3E
GO:0023056	positive regulation of signaling	http://amigo.geneontology.org/amigo/term/GO:0023056	1229	71	44.4253	1.59819	4.18428e-05	0.00175181	246;395;408;558;649;652;653;684;960;1001;1123;1277;1281;1435;1464;1512;1601;1634;1902;2013;2185;2263;2266;2626;2627;2651;2690;3091;3481;3554;3570;3791;3908;5159;5618;5649;5653;5740;5950;6464;6502;7042;7049;7205;7448;8322;8673;8754;8826;9037;9341;9368;9446;9464;9495;9516;9590;10098;10392;10758;11030;23551;29995;51196;55366;55615;55824;81618;147372;255743;259266	CDH3;TSPAN5;NOD1;TRAF3IP2;RBPMS;CHN1;COL1A1;COL3A1;CSF1;CSPG4;CCBE1;CTSH;DAB2;DCN;LPAR1;EMP2;PTK2B;FGFR2;FGG;RASD2;ALOX15;NPNT;ASPM;GATA4;GATA6;GCNT2;GHR;LMCD1;HIF1A;IGF2;IL1R1;IL6R;KDR;LAMA2;ARHGAP6;ARRB1;PLCE1;PDGFRB;LGR4;PRR5;AXL;PAG1;PRLR;RELN;KLK6;PTGIS;RBP4;SHC1;BMP1;SKP2;BMP4;BMP5;BST2;TGFB2;TGFBR3;TRIP6;VTN;ITM2C;FZD4;VAMP8;ADAM9;IQGAP1;SEMA5A;VAMP3;SLC9A3R1;GSTO1;HAND2;AKAP5;LITAF;AKAP12…
GO:0048585	negative regulation of response to stimulus	http://amigo.geneontology.org/amigo/term/GO:0048585	1119	66	40.4491	1.63168	4.32574e-05	0.0018014	246;269;301;336;408;493;624;652;653;684;860;960;1021;1281;1601;1604;1612;1634;2192;2266;2487;3091;3434;3655;4323;5167;5176;5465;5627;5740;6586;6591;6778;7042;7049;7056;7128;7205;7301;7430;7448;8323;9037;9096;9353;9368;9446;9516;9723;10371;10468;10512;10625;25959;25960;26524;27250;29956;55366;80014;90102;90993;143872;144165;170692;375033	CDK6;SEMA3A;FST;SEMA3C;IVNS1ABP;COL3A1;ARHGAP42;PRICKLE1;DAB2;CD55;DAPK1;DCN;ADAMTS18;FBLN1;FGG;ALOX15;FRZB;KANK2;ADGRA2;LATS2;AMHR2;PDCD4;CERS2;ANXA1;HIF1A;APOA2;IFIT1;ITGA6;PEAR1;ARRB1;MMP14;ATP2B4;ENPP1;SERPINF1;PPARA;LGR4;PROS1;PTGIS;BDKRB2;BMP4;BMP5;SLIT3;SNAI2;STAT6;BST2;TGFB2;TGFBR3;THBD;TNFAIP3;TRIP6;TYRO3;EZR;VTN;WWC2;FZD6;RUNX2;PHLDB2;SEMA5A;TBX18;CREB3L1;SLIT2;SLC9A3R1;GSTO1;LITAF;CD44…
GO:0050710	negative regulation of cytokine secretion	http://amigo.geneontology.org/amigo/term/GO:0050710	28	7	1.01213	6.91611	4.70833e-05	0.00195035	301;307;336;2615;7430;27242;55366	LRRC32;TNFRSF21;ANXA1;ANXA4;APOA2;LGR4;EZR
GO:0006959	humoral immune response	http://amigo.geneontology.org/amigo/term/GO:0006959	72	11	2.60262	4.22651	5.02319e-05	0.00206982	684;715;716;1604;5627;6590;7448;9308;10417;10758;27242	SPON2;TRAF3IP2;CD55;TNFRSF21;PROS1;SLPI;BST2;C1R;C1S;VTN;CD83
GO:0090257	regulation of muscle system process	http://amigo.geneontology.org/amigo/term/GO:0090257	157	17	5.67516	2.99551	5.26404e-05	0.00215771	309;476;493;1824;1829;1832;2626;5318;7134;7138;9446;9464;10398;29995;51196;143872;255743	MYL9;ARHGAP42;DSC2;DSG2;DSP;NPNT;GATA4;LMCD1;ANXA6;ATP1A1;ATP2B4;PLCE1;PKP2;TNNC1;TNNT1;GSTO1;HAND2
GO:0002684	positive regulation of immune system process	http://amigo.geneontology.org/amigo/term/GO:0002684	595	41	21.5078	1.90629	5.3193e-05	0.002169	301;360;558;715;716;1435;1514;1604;1803;2185;3091;3481;3554;3570;4323;5228;5359;5627;5880;5950;6197;6778;7042;7128;7301;7430;7448;7456;8454;8673;9308;9341;9547;10095;10392;10417;27242;55366;55615;55824;81035	ARPC1B;NOD1;SPON2;CSF1;CTSL;CD55;DPP4;PTK2B;TNFRSF21;ANXA1;HIF1A;IGF2;IL1R1;IL6R;AQP3;MMP14;PGF;PLSCR1;LGR4;PRR5;AXL;PAG1;PROS1;RAC2;RBP4;RPS6KA3;STAT6;TGFB2;TNFAIP3;C1R;C1S;TYRO3;EZR;VTN;WIPF1;COLEC12;CUL1;VAMP8;CD83;VAMP3;CXCL14
GO:0086042	cardiac muscle cell-cardiac muscle cell adhesion	http://amigo.geneontology.org/amigo/term/GO:0086042	7	4	0.253033	15.8082	5.40623e-05	0.00219302	1824;1829;1832;5318	DSC2;DSG2;DSP;PKP2
GO:0010594	regulation of endothelial cell migration	http://amigo.geneontology.org/amigo/term/GO:0010594	99	13	3.5786	3.6327	5.4998e-05	0.00221948	306;652;1634;2013;2185;3791;5176;6678;9037;9353;25960;147372;154810	CCBE1;AMOTL1;DCN;EMP2;PTK2B;ADGRA2;ANXA3;KDR;SERPINF1;BMP4;SPARC;SEMA5A;SLIT2
GO:0071495	cellular response to endogenous stimulus	http://amigo.geneontology.org/amigo/term/GO:0071495	997	60	36.0391	1.66486	5.69151e-05	0.00228507	269;301;476;493;649;652;653;860;896;960;999;1277;1278;1281;1282;1290;1291;1512;1514;1601;2263;2331;2626;2627;2651;2690;2791;3481;3709;3953;3987;5159;5167;5176;5228;5465;5618;5916;6464;6502;6586;6591;6692;7042;7049;7430;8754;8826;9353;9882;10312;10392;10631;11167;25959;26524;50848;55970;140628;255743	TCIRG1;NOD1;POSTN;FSTL1;COL1A1;COL1A2;COL3A1;COL4A1;COL5A2;COL6A1;GATA5;CTSH;CTSL;DAB2;FGFR2;FMOD;NPNT;KANK2;GATA4;GATA6;GCNT2;LATS2;AMHR2;GHR;GNG11;ANXA1;IGF2;ITPR2;LEPR;LIMS1;ATP1A1;ATP2B4;F11R;PDGFRB;ENPP1;SERPINF1;PGF;PPARA;GNG12;PRLR;RARG;SHC1;BMP1;SKP2;BMP4;BMP5;SLIT3;SNAI2;SPINT1;TGFB2;TGFBR3;EZR;RUNX2;ADAM9;IQGAP1;CCND3;SLIT2;CD44;TBC1D4;CDH1
GO:0003013	circulatory system process	http://amigo.geneontology.org/amigo/term/GO:0003013	383	30	13.8445	2.16693	5.80804e-05	0.00231996	476;493;624;1278;1522;1824;1829;1832;2013;2034;2266;2626;3212;3709;4311;4635;4973;5125;5318;5465;7042;7134;9353;9424;9446;10371;10631;50848;57493;143872	SEMA3A;POSTN;COL1A2;ARHGAP42;CTSZ;DSC2;DSG2;DSP;EMP2;EPAS1;FGG;GATA4;HOXB2;ITPR2;MME;MYL4;ATP1A1;ATP2B4;OLR1;F11R;PCSK5;PKP2;PPARA;HEG1;BDKRB2;TGFB2;TNNC1;SLIT2;KCNK6;GSTO1
GO:0035239	tube morphogenesis	http://amigo.geneontology.org/amigo/term/GO:0035239	311	26	11.2419	2.31278	6.22493e-05	0.00246905	652;653;1282;1435;1512;1522;2263;2626;2627;3091;4323;5228;5308;5420;5916;6692;7042;8323;9353;9421;9464;9723;55366;130497;144165;255743	COL4A1;OSR1;CSF1;PRICKLE1;CTSH;CTSZ;FGFR2;NPNT;GATA4;GATA6;HIF1A;MMP14;PGF;PITX2;PODXL;LGR4;RARG;BMP4;BMP5;SPINT1;TGFB2;FZD6;SLIT2;HAND1;HAND2;SEMA3E
GO:0010647	positive regulation of cell communication	http://amigo.geneontology.org/amigo/term/GO:0010647	1222	70	44.1722	1.58471	6.24821e-05	0.00246905	246;395;408;558;649;652;653;684;960;1001;1123;1277;1281;1435;1464;1512;1601;1634;1902;2013;2185;2263;2266;2626;2627;2651;2690;3091;3481;3554;3570;3791;3908;5159;5618;5649;5653;5740;5950;6464;6502;7042;7049;7205;7448;8322;8673;8754;8826;9037;9368;9446;9464;9495;9516;9590;10098;10392;10758;11030;23551;29995;51196;55366;55615;55824;81618;147372;255743;259266	CDH3;TSPAN5;NOD1;TRAF3IP2;RBPMS;CHN1;COL1A1;COL3A1;CSF1;CSPG4;CCBE1;CTSH;DAB2;DCN;LPAR1;EMP2;PTK2B;FGFR2;FGG;RASD2;ALOX15;NPNT;ASPM;GATA4;GATA6;GCNT2;GHR;LMCD1;HIF1A;IGF2;IL1R1;IL6R;KDR;LAMA2;ARHGAP6;ARRB1;PLCE1;PDGFRB;LGR4;PRR5;AXL;PAG1;PRLR;RELN;KLK6;PTGIS;RBP4;SHC1;BMP1;SKP2;BMP4;BMP5;BST2;TGFB2;TGFBR3;TRIP6;VTN;ITM2C;FZD4;VAMP8;ADAM9;IQGAP1;SEMA5A;SLC9A3R1;GSTO1;HAND2;AKAP5;LITAF;AKAP12;CD44
GO:0008347	glial cell migration	http://amigo.geneontology.org/amigo/term/GO:0008347	39	8	1.40975	5.67475	6.2759e-05	0.00246905	1435;1464;3912;4147;4323;5649;7042;29956	CSF1;CSPG4;CERS2;LAMB1;MATN2;MMP14;RELN;TGFB2
GO:0030282	bone mineralization	http://amigo.geneontology.org/amigo/term/GO:0030282	74	11	2.67492	4.11228	6.51015e-05	0.0025484	246;652;2185;2263;3091;4256;4921;5167;55366;91461;130497	OSR1;PTK2B;FGFR2;ALOX15;HIF1A;MGP;DDR2;ENPP1;LGR4;BMP4;PKDCC
GO:0006937	regulation of muscle contraction	http://amigo.geneontology.org/amigo/term/GO:0006937	115	14	4.15696	3.36784	6.70707e-05	0.00261242	309;476;1824;1829;1832;2626;5318;7134;7138;9446;10398;51196;143872;255743	MYL9;ARHGAP42;DSC2;DSG2;DSP;NPNT;GATA4;ANXA6;ATP1A1;PLCE1;PKP2;TNNC1;TNNT1;GSTO1
GO:0051493	regulation of cytoskeleton organization	http://amigo.geneontology.org/amigo/term/GO:0051493	368	29	13.3023	2.18008	6.92387e-05	0.00268351	246;395;684;822;899;1515;1902;2185;5159;6281;6712;6790;7042;7430;7456;9037;9353;9723;10095;10460;10788;11135;11346;25802;50848;51474;54961;90102;171024	ARPC1B;TACC3;IQGAP2;CDC42EP1;SYNPO;CTSV;SYNPO2;LPAR1;PTK2B;ALOX15;LMOD1;ARHGAP6;F11R;LIMA1;PDGFRB;SSH3;S100A10;SPTBN2;AURKA;BST2;TGFB2;EZR;WIPF1;CAPG;CCNF;PHLDB2;SEMA5A;SLIT2;SEMA3E
GO:0050673	epithelial cell proliferation	http://amigo.geneontology.org/amigo/term/GO:0050673	278	24	10.049	2.3883	7.19569e-05	0.00277512	652;653;1001;1021;1296;1515;2263;3091;3791;3912;3915;3987;4323;5176;5228;6591;6678;6778;7042;7049;7128;9037;55366;130497	CDH3;CDK6;COL8A2;OSR1;CTSV;FGFR2;HIF1A;KDR;LAMB1;LAMC1;LIMS1;MMP14;SERPINF1;PGF;LGR4;BMP4;BMP5;SNAI2;SPARC;STAT6;TGFB2;TGFBR3;TNFAIP3;SEMA5A
GO:0045596	negative regulation of cell differentiation	http://amigo.geneontology.org/amigo/term/GO:0045596	484	35	17.4954	2.00053	7.35066e-05	0.00277981	301;652;653;1021;1281;1290;1902;2185;2192;2202;2487;5167;5318;5376;5465;5916;6591;7042;9037;9353;9464;9547;9723;10371;10512;10631;23414;27250;29956;55796;81618;122953;130497;144165;259266	CDK6;SEMA3A;SEMA3C;POSTN;JDP2;COL3A1;COL5A2;OSR1;PRICKLE1;LPAR1;PTK2B;FBLN1;EFEMP1;ZFPM2;FRZB;ASPM;PDCD4;CERS2;ANXA1;ENPP1;PKP2;PMP22;PPARA;MBNL3;RARG;BMP4;BMP5;SNAI2;TGFB2;ITM2C;SEMA5A;SLIT2;HAND2;CXCL14;SEMA3E
GO:0003148	outflow tract septum morphogenesis	http://amigo.geneontology.org/amigo/term/GO:0003148	21	6	0.759098	7.90412	7.36897e-05	0.00277981	652;2263;2627;7042;23414;55742	FGFR2;ZFPM2;GATA6;PARVA;BMP4;TGFB2
GO:0030033	microvillus assembly	http://amigo.geneontology.org/amigo/term/GO:0030033	21	6	0.759098	7.90412	7.36897e-05	0.00277981	5337;5420;7430;9368;51765;53827	STK26;PLD1;FXYD5;PODXL;EZR;SLC9A3R1
GO:0061037	negative regulation of cartilage development	http://amigo.geneontology.org/amigo/term/GO:0061037	21	6	0.759098	7.90412	7.36897e-05	0.00277981	652;2202;2487;5916;6591;7042	EFEMP1;FRZB;RARG;BMP4;SNAI2;TGFB2
GO:0008585	female gonad development	http://amigo.geneontology.org/amigo/term/GO:0008585	75	11	2.71106	4.05745	7.38537e-05	0.00277981	174;269;408;1299;4323;5308;6586;8322;9353;9510;23414	COL9A3;AFP;ZFPM2;AMHR2;ARRB1;MMP14;PITX2;SLIT3;FZD4;SLIT2;ADAMTS1
GO:0002683	negative regulation of immune system process	http://amigo.geneontology.org/amigo/term/GO:0002683	244	22	8.81999	2.49433	7.56261e-05	0.0028329	246;301;336;558;652;653;684;1021;1281;1604;2185;2615;3434;6778;7042;7128;7301;7430;9353;27242;55366;55824	CDK6;COL3A1;CD55;PTK2B;ALOX15;LRRC32;TNFRSF21;ANXA1;APOA2;IFIT1;LGR4;AXL;PAG1;BMP4;BMP5;STAT6;BST2;TGFB2;TNFAIP3;TYRO3;EZR;SLIT2
GO:0070371	ERK1 and ERK2 cascade	http://amigo.geneontology.org/amigo/term/GO:0070371	178	18	6.43426	2.79753	7.88472e-05	0.0029395	246;408;652;960;1512;2185;2192;2263;2266;2651;3791;5159;7049;7430;9368;9464;10392;255743	NOD1;CTSH;PTK2B;FBLN1;FGFR2;FGG;ALOX15;NPNT;GCNT2;KDR;ARRB1;PDGFRB;BMP4;TGFBR3;EZR;SLC9A3R1;HAND2;CD44
GO:0070252	actin-mediated cell contraction	http://amigo.geneontology.org/amigo/term/GO:0070252	89	12	3.21713	3.73004	8.15534e-05	0.00302598	476;1824;1829;1832;2013;2626;4635;5318;7134;7138;7169;55742	DSC2;DSG2;DSP;EMP2;GATA4;MYL4;ATP1A1;PKP2;PARVA;TNNC1;TNNT1;TPM2
GO:0031099	regeneration	http://amigo.geneontology.org/amigo/term/GO:0031099	132	15	4.77147	3.14369	8.29533e-05	0.0030634	301;306;336;558;891;3913;4147;4837;5228;5653;6790;7049;7448;10631;29956	POSTN;CERS2;ANXA1;ANXA3;APOA2;LAMB2;MATN2;NNMT;PGF;AXL;KLK6;AURKA;TGFBR3;VTN;CCNB1
GO:0022612	gland morphogenesis	http://amigo.geneontology.org/amigo/term/GO:0022612	103	13	3.72319	3.49163	8.34726e-05	0.00306811	652;823;1435;2263;5916;6591;6778;7042;7128;7430;9368;10371;10512	SEMA3A;SEMA3C;CSF1;FGFR2;RARG;BMP4;SNAI2;STAT6;TGFB2;TNFAIP3;EZR;CAPN1;SLC9A3R1
GO:0052547	regulation of peptidase activity	http://amigo.geneontology.org/amigo/term/GO:0052547	281	24	10.1574	2.3628	8.51678e-05	0.00311579	334;408;684;831;871;960;1471;1512;1612;1800;2192;4323;5118;5176;5627;6197;6590;6692;7448;7980;10392;10935;64065;647174	NOD1;PRDX3;CST3;CTSH;DAPK1;DPEP1;FBLN1;APLP2;ARRB1;MMP14;PCOLCE;SERPINF1;PROS1;RPS6KA3;PERP;SERPINE3;SLPI;SPINT1;BST2;VTN;TFPI2;CAST;SERPINH1;CD44
GO:0070372	regulation of ERK1 and ERK2 cascade	http://amigo.geneontology.org/amigo/term/GO:0070372	165	17	5.96434	2.85027	9.83376e-05	0.00358086	246;408;652;960;2185;2192;2263;2266;2651;3791;5159;7049;7430;9368;9464;10392;255743	NOD1;PTK2B;FBLN1;FGFR2;FGG;ALOX15;NPNT;GCNT2;KDR;ARRB1;PDGFRB;BMP4;TGFBR3;EZR;SLC9A3R1;HAND2;CD44
GO:0002040	sprouting angiogenesis	http://amigo.geneontology.org/amigo/term/GO:0002040	65	10	2.34959	4.25607	0.000103636	0.00372093	652;2185;3791;5228;9037;9353;9723;25960;55742;147372	CCBE1;PTK2B;ADGRA2;KDR;PGF;PARVA;BMP4;SEMA5A;SLIT2;SEMA3E
GO:0032906	transforming growth factor beta2 production	http://amigo.geneontology.org/amigo/term/GO:0032906	8	4	0.28918	13.8322	0.000105036	0.00372093	1001;2627;3091;7042	CDH3;GATA6;HIF1A;TGFB2
GO:0032909	regulation of transforming growth factor beta2 production	http://amigo.geneontology.org/amigo/term/GO:0032909	8	4	0.28918	13.8322	0.000105036	0.00372093	1001;2627;3091;7042	CDH3;GATA6;HIF1A;TGFB2
GO:0034116	positive regulation of heterotypic cell-cell adhesion	http://amigo.geneontology.org/amigo/term/GO:0034116	8	4	0.28918	13.8322	0.000105036	0.00372093	246;960;2266;2651	FGG;ALOX15;GCNT2;CD44
GO:0038065	collagen-activated signaling pathway	http://amigo.geneontology.org/amigo/term/GO:0038065	8	4	0.28918	13.8322	0.000105036	0.00372093	1277;1282;4921;22801	COL1A1;COL4A1;ITGA11;DDR2
GO:0071670	smooth muscle cell chemotaxis	http://amigo.geneontology.org/amigo/term/GO:0071670	8	4	0.28918	13.8322	0.000105036	0.00372093	1902;5159;9353;55742	LPAR1;PDGFRB;PARVA;SLIT2
GO:0007044	cell-substrate junction assembly	http://amigo.geneontology.org/amigo/term/GO:0007044	78	11	2.81951	3.90139	0.000106404	0.0037356	395;2185;3655;3791;3915;3987;4323;6281;7205;8826;90102	PTK2B;ITGA6;KDR;LAMC1;ARHGAP6;LIMS1;MMP14;S100A10;TRIP6;IQGAP1;PHLDB2
GO:0050921	positive regulation of chemotaxis	http://amigo.geneontology.org/amigo/term/GO:0050921	78	11	2.81951	3.90139	0.000106404	0.0037356	1435;1902;2185;3570;3791;5159;5228;5880;9037;9353;9547	CSF1;LPAR1;PTK2B;IL6R;KDR;PDGFRB;PGF;RAC2;SEMA5A;SLIT2;CXCL14
GO:0060548	negative regulation of cell death	http://amigo.geneontology.org/amigo/term/GO:0060548	718	46	25.9539	1.77237	0.000107735	0.00376543	301;307;408;558;624;652;653;831;960;1512;1601;1612;1800;2185;2263;2266;2627;2869;3091;3655;3791;4192;5159;5176;5465;5618;5916;6197;6591;6790;7128;7301;9037;9212;9464;10625;10935;23414;25959;27250;30061;79073;79658;90993;130497;347902	IVNS1ABP;PRDX3;OSR1;CTSH;DAB2;DAPK1;DPEP1;PTK2B;FGFR2;FGG;ZFPM2;KANK2;GATA6;PDCD4;GRK5;SLC40A1;ANXA1;ANXA4;HIF1A;AMIGO2;ITGA6;KDR;ARRB1;MDK;PDGFRB;SERPINF1;PPARA;AXL;PRLR;RARG;RPS6KA3;BDKRB2;BMP4;BMP5;SNAI2;AURKA;TNFAIP3;TYRO3;TMEM109;ARHGAP10;CAST;SEMA5A;CREB3L1;AURKB;HAND2;CD44
GO:0070374	positive regulation of ERK1 and ERK2 cascade	http://amigo.geneontology.org/amigo/term/GO:0070374	106	13	3.83164	3.39281	0.000112484	0.00389975	246;408;652;960;2185;2263;2266;2651;3791;5159;9464;10392;255743	NOD1;PTK2B;FGFR2;FGG;ALOX15;NPNT;GCNT2;KDR;ARRB1;PDGFRB;BMP4;HAND2;CD44
GO:0001818	negative regulation of cytokine production	http://amigo.geneontology.org/amigo/term/GO:0001818	151	16	5.45827	2.93133	0.000112574	0.00389975	301;307;336;408;558;684;1001;2615;2627;7042;7128;7430;8986;9308;27242;55366	CDH3;LRRC32;GATA6;TNFRSF21;ANXA1;ANXA4;APOA2;ARRB1;LGR4;AXL;BST2;TGFB2;TNFAIP3;EZR;RPS6KA4;CD83
GO:0046545	development of primary female sexual characteristics	http://amigo.geneontology.org/amigo/term/GO:0046545	79	11	2.85565	3.85201	0.000119672	0.00412735	174;269;408;1299;4323;5308;6586;8322;9353;9510;23414	COL9A3;AFP;ZFPM2;AMHR2;ARRB1;MMP14;PITX2;SLIT3;FZD4;SLIT2;ADAMTS1
GO:0034332	adherens junction organization	http://amigo.geneontology.org/amigo/term/GO:0034332	107	13	3.86778	3.3611	0.000123917	0.00425503	395;999;1001;1832;2185;3791;3987;4323;5318;6281;7205;8826;90102	CDH3;DSP;PTK2B;KDR;ARHGAP6;LIMS1;MMP14;PKP2;S100A10;TRIP6;IQGAP1;PHLDB2;CDH1
GO:0001822	kidney development	http://amigo.geneontology.org/amigo/term/GO:0001822	235	21	8.49466	2.47214	0.000124494	0.00425617	652;1512;1634;2263;3913;4311;5125;5159;5176;5228;5420;7042;8826;8842;9353;9510;51196;55366;80144;130497;255743	OSR1;CTSH;DCN;FGFR2;NPNT;LAMB2;MME;PLCE1;PCSK5;PDGFRB;SERPINF1;PGF;PODXL;LGR4;BMP4;TGFB2;FRAS1;IQGAP1;PROM1;SLIT2;ADAMTS1
GO:0008015	blood circulation	http://amigo.geneontology.org/amigo/term/GO:0008015	381	29	13.7722	2.10569	0.00012753	0.00434102	476;493;624;1278;1522;1824;1829;1832;2013;2034;2266;2626;3212;3709;4311;4635;4973;5125;5318;5465;7042;7134;9353;9424;9446;10371;10631;50848;143872	SEMA3A;POSTN;COL1A2;ARHGAP42;CTSZ;DSC2;DSG2;DSP;EMP2;EPAS1;FGG;GATA4;HOXB2;ITPR2;MME;MYL4;ATP1A1;ATP2B4;OLR1;F11R;PCSK5;PKP2;PPARA;BDKRB2;TGFB2;TNNC1;SLIT2;KCNK6;GSTO1
GO:0046661	male sex differentiation	http://amigo.geneontology.org/amigo/term/GO:0046661	123	14	4.44614	3.1488	0.000139783	0.00473748	269;653;1299;1515;2626;2627;4323;5159;5308;7042;10371;23414;55366;259266	SEMA3A;COL9A3;CTSV;ZFPM2;ASPM;GATA4;GATA6;AMHR2;MMP14;PDGFRB;PITX2;LGR4;BMP5;TGFB2
GO:0061035	regulation of cartilage development	http://amigo.geneontology.org/amigo/term/GO:0061035	55	9	1.98811	4.52691	0.000140824	0.00475219	649;652;860;2202;2487;5916;6591;7042;91461	EFEMP1;FRZB;RARG;BMP1;BMP4;SNAI2;TGFB2;RUNX2;PKDCC
GO:0032835	glomerulus development	http://amigo.geneontology.org/amigo/term/GO:0032835	56	9	2.02426	4.44607	0.000162512	0.00543719	652;3913;5159;5420;8826;8842;51196;55366;130497	OSR1;LAMB2;PLCE1;PDGFRB;PODXL;LGR4;BMP4;IQGAP1;PROM1
GO:0055017	cardiac muscle tissue growth	http://amigo.geneontology.org/amigo/term/GO:0055017	56	9	2.02426	4.44607	0.000162512	0.00543719	891;2263;2626;2627;5950;7042;7049;23414;57493	FGFR2;ZFPM2;GATA4;GATA6;HEG1;RBP4;TGFB2;TGFBR3;CCNB1
GO:0008219	cell death	http://amigo.geneontology.org/amigo/term/GO:0008219	1562	83	56.4624	1.47	0.000164329	0.00545464	301;307;309;408;558;624;649;652;653;831;839;960;1512;1514;1515;1601;1612;1800;1902;2013;2185;2263;2266;2487;2627;2869;3091;3570;3655;3791;4192;4286;4833;5159;5176;5359;5376;5465;5618;5653;5740;5916;6197;6242;6502;6586;6591;6790;7042;7128;7153;7301;8454;9037;9212;9353;9368;9464;9516;10371;10392;10625;10758;10935;23414;25959;26524;27242;27250;30061;51765;54507;64065;79073;79658;80781;81618;90993;13…	SEMA3A;NOD1;IVNS1ABP;TRAF3IP2;PRDX3;OSR1;UNC5D;CTSH;CTSL;CTSV;DAB2;DAPK1;DPEP1;LPAR1;EMP2;PTK2B;FGFR2;FGG;ZFPM2;FRZB;SGMS1;KANK2;GATA6;LATS2;TNFRSF21;PDCD4;RASSF3;GRK5;SLC40A1;ANXA1;ANXA4;ANXA6;HIF1A;AMIGO2;IL6R;ITGA6;KDR;ARRB1;MDK;MITF;NME4;PDGFRB;SERPINF1;STK26;PLSCR1;PMP22;ADAMTSL4;PPARA;AXL;PRLR;KLK6;PTGIS;RARG;RPS6KA3;BDKRB2;RTKN;PERP;BMP1;SKP2;BMP4;BMP5;SLIT3;SNAI2;AURKA;TGFB2;TNFAIP3;TOP2A…
GO:0030048	actin filament-based movement	http://amigo.geneontology.org/amigo/term/GO:0030048	110	13	3.97623	3.26943	0.000164427	0.00545464	476;1824;1829;1832;2013;2626;4635;5318;7134;7138;7169;7456;55742	DSC2;DSG2;DSP;EMP2;GATA4;MYL4;ATP1A1;PKP2;PARVA;TNNC1;TNNT1;TPM2;WIPF1
GO:0008045	motor neuron axon guidance	http://amigo.geneontology.org/amigo/term/GO:0008045	24	6	0.86754	6.91611	0.000166673	0.00550585	214;1123;5362;9353;10371;91584	SEMA3A;CHN1;ALCAM;PLXNA2;PLXNA4;SLIT2
GO:0045321	leukocyte activation	http://amigo.geneontology.org/amigo/term/GO:0045321	465	33	16.8086	1.96328	0.000168131	0.00553067	301;306;558;652;684;860;896;1021;1435;1604;1803;2000;2185;2615;3481;3953;4323;5359;5618;5880;6542;6778;7128;7301;8673;8754;8773;9308;9341;23303;27242;55615;55824	CDK6;CSF1;CD55;DPP4;ELF4;PTK2B;KIF13B;LRRC32;TNFRSF21;ANXA1;ANXA3;IGF2;LEPR;MMP14;PLSCR1;PRR5;AXL;PAG1;PRLR;RAC2;BMP4;SLC7A2;STAT6;BST2;TNFAIP3;TYRO3;RUNX2;VAMP8;ADAM9;SNAP23;CCND3;CD83;VAMP3
GO:0042063	gliogenesis	http://amigo.geneontology.org/amigo/term/GO:0042063	206	19	7.44639	2.55157	0.00017208	0.00563688	301;745;1021;1435;1464;1902;2185;3908;3912;3913;4147;4323;5649;6692;7042;7448;27242;29956;64398	CDK6;CSF1;CSPG4;LPAR1;PTK2B;TNFRSF21;CERS2;ANXA1;LAMA2;LAMB1;LAMB2;MATN2;MMP14;RELN;MPP5;SPINT1;TGFB2;VTN;MYRF
GO:0034097	response to cytokine	http://amigo.geneontology.org/amigo/term/GO:0034097	567	38	20.4956	1.85405	0.000177957	0.00580512	246;301;558;684;960;1277;1281;1435;1612;1634;2057;2185;2266;2634;2690;3091;3434;3554;3570;3953;3977;4311;5355;5359;5618;5740;6586;6678;6778;7128;8754;8986;9353;10410;10631;27242;83666;255743	IFITM3;POSTN;COL1A1;COL3A1;CSF1;DAPK1;DCN;EPOR;PTK2B;FGG;ALOX15;NPNT;GBP2;GHR;TNFRSF21;ANXA1;HIF1A;IFIT1;IL1R1;IL6R;LEPR;LIFR;MME;PLP2;PLSCR1;AXL;PRLR;PTGIS;SLIT3;SPARC;STAT6;BST2;TNFAIP3;PARP9;ADAM9;RPS6KA4;SLIT2;CD44
GO:0061383	trabecula morphogenesis	http://amigo.geneontology.org/amigo/term/GO:0061383	45	8	1.62664	4.91812	0.000181821	0.00590655	653;1277;5950;7042;7049;9510;30061;57493	COL1A1;SLC40A1;HEG1;RBP4;BMP5;TGFB2;TGFBR3;ADAMTS1
GO:0030900	forebrain development	http://amigo.geneontology.org/amigo/term/GO:0030900	314	25	11.3503	2.20258	0.000185842	0.00601222	306;493;558;652;999;1021;1281;1902;2263;3091;3912;4192;4642;4967;5308;5649;6586;7301;9037;9353;10371;10460;55970;91584;259266	CDK6;SEMA3A;TACC3;COL3A1;LPAR1;FGFR2;ASPM;ANXA3;HIF1A;LAMB1;MDK;MYO1D;ATP2B4;OGDH;PITX2;AXL;GNG12;RELN;BMP4;SLIT3;TYRO3;SEMA5A;PLXNA4;SLIT2;CDH1
GO:0060560	developmental growth involved in morphogenesis	http://amigo.geneontology.org/amigo/term/GO:0060560	191	18	6.90417	2.60712	0.000193946	0.00624856	214;652;1435;2263;2331;3913;5362;5916;6586;6790;8826;9037;9353;9723;10371;10512;10631;91584	SEMA3A;SEMA3C;POSTN;CSF1;ALCAM;FGFR2;FMOD;LAMB2;PLXNA2;RARG;BMP4;SLIT3;AURKA;IQGAP1;SEMA5A;PLXNA4;SLIT2;SEMA3E
GO:0035107	appendage morphogenesis	http://amigo.geneontology.org/amigo/term/GO:0035107	127	14	4.59073	3.04962	0.000196749	0.00628713	652;860;2263;5125;5308;5362;5916;7042;8323;9464;10512;80144;91461;130497	SEMA3C;OSR1;FGFR2;PCSK5;PITX2;PLXNA2;RARG;BMP4;TGFB2;FRAS1;FZD6;RUNX2;PKDCC;HAND2
GO:0035108	limb morphogenesis	http://amigo.geneontology.org/amigo/term/GO:0035108	127	14	4.59073	3.04962	0.000196749	0.00628713	652;860;2263;5125;5308;5362;5916;7042;8323;9464;10512;80144;91461;130497	SEMA3C;OSR1;FGFR2;PCSK5;PITX2;PLXNA2;RARG;BMP4;TGFB2;FRAS1;FZD6;RUNX2;PKDCC;HAND2
GO:0006954	inflammatory response	http://amigo.geneontology.org/amigo/term/GO:0006954	391	29	14.1337	2.05184	0.000199003	0.00633331	246;301;336;558;624;1435;1604;3091;3554;3570;3868;4973;5176;5359;5465;5627;5740;6542;7128;7301;7448;8673;8773;8986;9341;9435;10392;27242;50848	NOD1;CSF1;CD55;ALOX15;TNFRSF21;ANXA1;HIF1A;APOA2;IL1R1;IL6R;KRT16;OLR1;F11R;SERPINF1;PLSCR1;PPARA;AXL;PROS1;PTGIS;BDKRB2;SLC7A2;TNFAIP3;TYRO3;VTN;VAMP8;SNAP23;RPS6KA4;VAMP3;CHST2
GO:0048736	appendage development	http://amigo.geneontology.org/amigo/term/GO:0048736	143	15	5.16909	2.90186	0.00020487	0.00646746	652;860;2263;3655;5125;5308;5362;5916;7042;8323;9464;10512;80144;91461;130497	SEMA3C;OSR1;FGFR2;ITGA6;PCSK5;PITX2;PLXNA2;RARG;BMP4;TGFB2;FRAS1;FZD6;RUNX2;PKDCC;HAND2
GO:0060173	limb development	http://amigo.geneontology.org/amigo/term/GO:0060173	143	15	5.16909	2.90186	0.00020487	0.00646746	652;860;2263;3655;5125;5308;5362;5916;7042;8323;9464;10512;80144;91461;130497	SEMA3C;OSR1;FGFR2;ITGA6;PCSK5;PITX2;PLXNA2;RARG;BMP4;TGFB2;FRAS1;FZD6;RUNX2;PKDCC;HAND2
GO:0010941	regulation of cell death	http://amigo.geneontology.org/amigo/term/GO:0010941	1205	67	43.5577	1.53819	0.000220114	0.00692077	301;307;408;558;624;649;652;653;831;839;960;1512;1601;1612;1800;1902;2185;2263;2266;2487;2627;2869;3091;3655;3791;4192;4286;4833;5159;5176;5465;5618;5740;5916;6197;6502;6591;6790;7042;7128;7153;7301;9037;9212;9353;9368;9464;10392;10625;10935;23414;25959;26524;27242;27250;30061;51765;54507;64065;79073;79658;80781;81618;90993;130497;283349;347902	NOD1;IVNS1ABP;PRDX3;OSR1;CTSH;DAB2;DAPK1;DPEP1;LPAR1;PTK2B;FGFR2;FGG;ZFPM2;FRZB;KANK2;GATA6;LATS2;TNFRSF21;PDCD4;RASSF3;GRK5;SLC40A1;ANXA1;ANXA4;HIF1A;AMIGO2;ITGA6;KDR;ARRB1;MDK;MITF;NME4;PDGFRB;SERPINF1;STK26;ADAMTSL4;PPARA;AXL;PRLR;PTGIS;RARG;RPS6KA3;BDKRB2;PERP;BMP1;SKP2;BMP4;BMP5;SNAI2;AURKA;TGFB2;TNFAIP3;TOP2A;TYRO3;TMEM109;ARHGAP10;COL18A1;ITM2C;CAST;CASP6;SEMA5A;CREB3L1;AURKB;SLIT2;SLC9A3R…
GO:0044092	negative regulation of molecular function	http://amigo.geneontology.org/amigo/term/GO:0044092	849	51	30.6892	1.66182	0.000224205	0.0070212	301;306;307;334;336;408;493;652;684;831;871;891;960;1471;1601;1634;1800;3434;3953;4642;5176;5465;5627;5740;6197;6242;6590;6692;6790;7042;7128;7448;7980;8323;8826;9212;9353;9368;9421;9446;9464;9749;10788;10935;26524;27250;50848;56829;130497;153769;647174	IQGAP2;PRDX3;OSR1;CST3;SH3RF2;DAB2;DCN;DPEP1;LATS2;PDCD4;ANXA1;ANXA3;ANXA4;APLP2;APOA2;IFIT1;LEPR;ARRB1;MYO1D;ATP2B4;F11R;SERPINF1;PPARA;PROS1;ZC3HAV1;PTGIS;RPS6KA3;RTKN;SERPINE3;BMP4;SLPI;SPINT1;AURKA;BST2;TGFB2;TNFAIP3;VTN;TFPI2;CAST;FZD6;SERPINH1;IQGAP1;CCNB1;AURKB;SLIT2;SLC9A3R1;HAND1;GSTO1;HAND2;CD44;PHACTR2
GO:0034329	cell junction assembly	http://amigo.geneontology.org/amigo/term/GO:0034329	177	17	6.39811	2.65704	0.000231472	0.0072199	395;2185;2318;3655;3791;3915;3987;4323;5318;6281;6591;7205;8826;50848;57493;64398;90102	PTK2B;FLNC;ITGA6;KDR;LAMC1;ARHGAP6;LIMS1;MMP14;F11R;PKP2;HEG1;S100A10;MPP5;SNAI2;TRIP6;IQGAP1;PHLDB2
GO:0009725	response to hormone	http://amigo.geneontology.org/amigo/term/GO:0009725	659	42	23.8212	1.76314	0.000242381	0.00750041	301;306;336;476;652;896;1277;1512;1514;1515;1601;1829;2185;2627;2690;2791;3481;3953;4192;4323;5167;5176;5228;5308;5465;5618;5916;6464;6502;6586;6678;7042;7049;8754;8826;9353;9882;10312;25959;26524;55970;85004	TCIRG1;COL1A1;CTSH;CTSL;CTSV;DAB2;DSG2;PTK2B;KANK2;GATA6;LATS2;GHR;GNG11;ANXA1;ANXA3;APOA2;IGF2;LEPR;MDK;MMP14;ATP1A1;ENPP1;SERPINF1;PGF;PITX2;PPARA;GNG12;PRLR;RARG;SHC1;SKP2;BMP4;SLIT3;SPARC;TGFB2;TGFBR3;RERG;ADAM9;IQGAP1;CCND3;SLIT2;TBC1D4
GO:0043069	negative regulation of programmed cell death	http://amigo.geneontology.org/amigo/term/GO:0043069	659	42	23.8212	1.76314	0.000242381	0.00750041	301;307;408;558;624;652;653;831;960;1512;1601;1612;1800;2185;2263;2266;2627;2869;3091;3655;3791;4192;5159;5618;5916;6197;6591;6790;7128;7301;9037;9212;9464;10625;10935;25959;27250;30061;79658;90993;130497;347902	IVNS1ABP;PRDX3;OSR1;CTSH;DAB2;DAPK1;DPEP1;PTK2B;FGFR2;FGG;KANK2;GATA6;PDCD4;GRK5;SLC40A1;ANXA1;ANXA4;HIF1A;AMIGO2;ITGA6;KDR;ARRB1;MDK;PDGFRB;AXL;PRLR;RARG;RPS6KA3;BDKRB2;BMP4;BMP5;SNAI2;AURKA;TNFAIP3;TYRO3;ARHGAP10;CAST;SEMA5A;CREB3L1;AURKB;HAND2;CD44
GO:1903115	regulation of actin filament-based movement	http://amigo.geneontology.org/amigo/term/GO:1903115	36	7	1.30131	5.37919	0.000258474	0.00796316	476;1824;1829;1832;2626;5318;7134	DSC2;DSG2;DSP;GATA4;ATP1A1;PKP2;TNNC1
GO:0061318	renal filtration cell differentiation	http://amigo.geneontology.org/amigo/term/GO:0061318	17	5	0.614508	8.1366	0.000260387	0.00796316	652;3913;5420;8826;8842	LAMB2;PODXL;BMP4;IQGAP1;PROM1
GO:0072112	glomerular visceral epithelial cell differentiation	http://amigo.geneontology.org/amigo/term/GO:0072112	17	5	0.614508	8.1366	0.000260387	0.00796316	652;3913;5420;8826;8842	LAMB2;PODXL;BMP4;IQGAP1;PROM1
GO:0042327	positive regulation of phosphorylation	http://amigo.geneontology.org/amigo/term/GO:0042327	704	44	25.4478	1.72903	0.000264282	0.00805083	246;408;493;649;652;653;891;896;960;1435;1464;1601;1902;2013;2185;2263;2266;2651;2690;3091;3481;3570;3655;3791;4921;5159;5168;5618;5649;6464;7042;7448;8322;8754;8826;8986;9464;10392;11030;51196;55615;57214;222658;255743	NOD1;RBPMS;CSF1;CSPG4;DAB2;LPAR1;EMP2;PTK2B;KCTD20;FGFR2;FGG;ALOX15;NPNT;GCNT2;GHR;HIF1A;IGF2;IL6R;ITGA6;KDR;ARRB1;DDR2;ATP2B4;PLCE1;PDGFRB;ENPP2;PRR5;PRLR;RELN;CEMIP;SHC1;BMP1;BMP4;BMP5;TGFB2;VTN;FZD4;ADAM9;IQGAP1;CCNB1;CCND3;RPS6KA4;HAND2;CD44
GO:0032964	collagen biosynthetic process	http://amigo.geneontology.org/amigo/term/GO:0032964	26	6	0.939835	6.3841	0.000268123	0.00813618	652;871;1277;5159;9697;90993	COL1A1;PDGFRB;BMP4;SERPINH1;CREB3L1;TRAM2
GO:0007010	cytoskeleton organization	http://amigo.geneontology.org/amigo/term/GO:0007010	989	57	35.7499	1.59441	0.00027743	0.0083861	246;301;395;408;684;822;891;899;1515;1832;1902;2013;2185;3868;3993;5159;5318;5358;5880;6281;6464;6712;6790;7042;7169;7430;7456;7464;9037;9212;9353;9368;9723;10095;10112;10460;10788;11004;11135;11346;22837;25802;26037;29116;29780;50848;51196;51474;54443;54961;55742;55785;79658;90102;152503;171024;259266	ARPC1B;KIF20A;TACC3;IQGAP2;KIF2C;CDC42EP1;SYNPO;CTSV;SH3D19;SYNPO2;DSP;LPAR1;EMP2;PTK2B;COBLL1;ALOX15;LMOD1;ASPM;SIPA1L1;MYLIP;PARVB;ANXA1;KRT16;ARHGAP6;LLGL2;ARRB1;F11R;PLCE1;LIMA1;PDGFRB;PKP2;PLS3;ANLN;SSH3;PARVA;FGD6;RAC2;S100A10;SHC1;SPTBN2;AURKA;BST2;TGFB2;TPM2;EZR;WIPF1;CORO2A;ARHGAP10;CAPG;CCNB1;CCNF;PHLDB2;SEMA5A;AURKB;SLIT2;SLC9A3R1;SEMA3E
GO:0010595	positive regulation of endothelial cell migration	http://amigo.geneontology.org/amigo/term/GO:0010595	60	9	2.16885	4.14966	0.000279086	0.00840372	306;652;2185;3791;6678;9037;25960;147372;154810	CCBE1;AMOTL1;PTK2B;ADGRA2;ANXA3;KDR;BMP4;SPARC;SEMA5A
GO:0043067	regulation of programmed cell death	http://amigo.geneontology.org/amigo/term/GO:0043067	1126	63	40.7021	1.54783	0.00029266	0.00877867	301;307;408;558;624;649;652;653;831;839;960;1512;1601;1612;1800;1902;2185;2263;2266;2487;2627;2869;3091;3655;3791;4192;4286;4833;5159;5618;5740;5916;6197;6502;6591;6790;7042;7128;7153;7301;9037;9212;9353;9368;9464;10392;10625;10935;25959;26524;27242;27250;30061;51765;54507;64065;79658;80781;81618;90993;130497;283349;347902	NOD1;IVNS1ABP;PRDX3;OSR1;CTSH;DAB2;DAPK1;DPEP1;LPAR1;PTK2B;FGFR2;FGG;FRZB;KANK2;GATA6;LATS2;TNFRSF21;PDCD4;RASSF3;GRK5;SLC40A1;ANXA1;ANXA4;HIF1A;AMIGO2;ITGA6;KDR;ARRB1;MDK;MITF;NME4;PDGFRB;STK26;ADAMTSL4;AXL;PRLR;PTGIS;RARG;RPS6KA3;BDKRB2;PERP;BMP1;SKP2;BMP4;BMP5;SNAI2;AURKA;TGFB2;TNFAIP3;TOP2A;TYRO3;ARHGAP10;COL18A1;ITM2C;CAST;CASP6;SEMA5A;CREB3L1;AURKB;SLIT2;SLC9A3R1;HAND2;CD44
GO:0033631	cell-cell adhesion mediated by integrin	http://amigo.geneontology.org/amigo/term/GO:0033631	10	4	0.361475	11.0658	0.000297392	0.00881924	1803;5420;8754;255743	DPP4;NPNT;PODXL;ADAM9
GO:0035404	histone-serine phosphorylation	http://amigo.geneontology.org/amigo/term/GO:0035404	10	4	0.361475	11.0658	0.000297392	0.00881924	891;6790;8986;9212	AURKA;CCNB1;RPS6KA4;AURKB
GO:0070208	protein heterotrimerization	http://amigo.geneontology.org/amigo/term/GO:0070208	10	4	0.361475	11.0658	0.000297392	0.00881924	1277;1278;1291;1292	COL1A1;COL1A2;COL6A1;COL6A2
GO:0001837	epithelial to mesenchymal transition	http://amigo.geneontology.org/amigo/term/GO:0001837	102	12	3.68705	3.25464	0.000303908	0.00897848	652;653;1277;1601;2263;2651;3091;3987;6591;7042;7049;90102	COL1A1;DAB2;FGFR2;GCNT2;HIF1A;LIMS1;BMP4;BMP5;SNAI2;TGFB2;TGFBR3;PHLDB2
GO:0008360	regulation of cell shape	http://amigo.geneontology.org/amigo/term/GO:0008360	117	13	4.22926	3.07383	0.000305351	0.0089872	301;1902;2185;3791;7430;7456;9368;9723;10630;11135;29780;55742;55785	PDPN;CDC42EP1;LPAR1;PTK2B;PARVB;ANXA1;KDR;PARVA;FGD6;EZR;WIPF1;SLC9A3R1;SEMA3E
GO:0071526	semaphorin-plexin signaling pathway	http://amigo.geneontology.org/amigo/term/GO:0071526	37	7	1.33746	5.23381	0.000308993	0.00906031	5362;9037;9464;9723;10371;10512;91584	SEMA3A;SEMA3C;PLXNA2;SEMA5A;PLXNA4;HAND2;SEMA3E
GO:0061061	muscle structure development	http://amigo.geneontology.org/amigo/term/GO:0061061	461	32	16.664	1.92031	0.000313025	0.00914431	165;652;891;1281;1634;1832;2034;2263;2318;2626;2627;3908;4323;5159;5308;5318;5950;6525;7042;7049;7134;8763;9421;9547;22801;23414;25802;55796;56704;57493;144165;255743	COL3A1;PRICKLE1;DCN;AEBP1;DSP;EPAS1;FGFR2;ITGA11;FLNC;ZFPM2;NPNT;LMOD1;GATA4;GATA6;LAMA2;MMP14;PDGFRB;PITX2;PKP2;MBNL3;JPH1;HEG1;RBP4;BMP4;SMTN;TGFB2;TGFBR3;TNNC1;CD164;CCNB1;HAND1;CXCL14
GO:0097529	myeloid leukocyte migration	http://amigo.geneontology.org/amigo/term/GO:0097529	88	11	3.18098	3.45805	0.000316656	0.00919501	301;1435;2185;3554;3570;4286;4323;5228;5880;7042;9353	CSF1;PTK2B;ANXA1;IL1R1;IL6R;MITF;MMP14;PGF;RAC2;TGFB2;SLIT2
GO:0071887	leukocyte apoptotic process	http://amigo.geneontology.org/amigo/term/GO:0071887	61	9	2.205	4.08164	0.00031711	0.00919501	301;558;652;1514;3091;7042;9212;10758;27242	TRAF3IP2;CTSL;TNFRSF21;ANXA1;HIF1A;AXL;BMP4;TGFB2;AURKB
GO:0043066	negative regulation of apoptotic process	http://amigo.geneontology.org/amigo/term/GO:0043066	648	41	23.4236	1.75037	0.000334276	0.00964882	301;307;408;558;624;652;653;831;960;1512;1601;1612;1800;2185;2263;2266;2627;2869;3091;3655;3791;4192;5159;5618;5916;6197;6591;6790;7128;7301;9037;9212;9464;10625;10935;27250;30061;79658;90993;130497;347902	IVNS1ABP;PRDX3;OSR1;CTSH;DAB2;DAPK1;DPEP1;PTK2B;FGFR2;FGG;GATA6;PDCD4;GRK5;SLC40A1;ANXA1;ANXA4;HIF1A;AMIGO2;ITGA6;KDR;ARRB1;MDK;PDGFRB;AXL;PRLR;RARG;RPS6KA3;BDKRB2;BMP4;BMP5;SNAI2;AURKA;TNFAIP3;TYRO3;ARHGAP10;CAST;SEMA5A;CREB3L1;AURKB;HAND2;CD44
GO:0030500	regulation of bone mineralization	http://amigo.geneontology.org/amigo/term/GO:0030500	49	8	1.77123	4.51664	0.000335225	0.00964882	652;2185;3091;4256;4921;5167;91461;130497	OSR1;PTK2B;HIF1A;MGP;DDR2;ENPP1;BMP4;PKDCC
GO:0003012	muscle system process	http://amigo.geneontology.org/amigo/term/GO:0003012	308	24	11.1334	2.15567	0.000342259	0.00978857	309;476;493;624;800;1824;1829;1832;2626;2627;4635;5318;6525;7134;7138;7169;9446;9464;10398;25802;29995;51196;143872;255743	MYL9;ARHGAP42;DSC2;DSG2;DSP;NPNT;LMOD1;GATA4;GATA6;LMCD1;ANXA6;MYL4;ATP1A1;ATP2B4;PLCE1;PKP2;BDKRB2;SMTN;TNNC1;TNNT1;TPM2;CALD1;GSTO1;HAND2
GO:0008544	epidermis development	http://amigo.geneontology.org/amigo/term/GO:0008544	200	18	7.2295	2.4898	0.000342581	0.00978857	301;360;646;652;1001;1515;1832;2263;3868;5308;5465;7042;8323;8754;9368;10468;26524;55366	CDH3;FST;CTSV;DSP;FGFR2;LATS2;ANXA1;AQP3;KRT16;PITX2;PPARA;LGR4;BNC1;BMP4;TGFB2;FZD6;ADAM9;SLC9A3R1
GO:0031532	actin cytoskeleton reorganization	http://amigo.geneontology.org/amigo/term/GO:0031532	75	10	2.71106	3.68859	0.000347811	0.00986599	301;1515;2185;6464;7430;9723;26037;29780;50848;55742	CTSV;PTK2B;SIPA1L1;PARVB;ANXA1;F11R;PARVA;SHC1;EZR;SEMA3E
GO:0050777	negative regulation of immune response	http://amigo.geneontology.org/amigo/term/GO:0050777	75	10	2.71106	3.68859	0.000347811	0.00986599	246;301;336;684;1281;1604;6778;7042;7128;7301	COL3A1;CD55;ALOX15;ANXA1;APOA2;STAT6;BST2;TGFB2;TNFAIP3;TYRO3
GO:0072311	glomerular epithelial cell differentiation	http://amigo.geneontology.org/amigo/term/GO:0072311	18	5	0.650655	7.68456	0.000349901	0.00988943	652;3913;5420;8826;8842	LAMB2;PODXL;BMP4;IQGAP1;PROM1
GO:0050865	regulation of cell activation	http://amigo.geneontology.org/amigo/term/GO:0050865	309	24	11.1696	2.14869	0.000358898	0.0100827	301;558;652;1604;1803;2266;2615;3481;4323;5159;5359;5880;6542;6778;7056;7128;7301;8673;9308;9341;27242;55615;55824;170692	CD55;ADAMTS18;DPP4;FGG;LRRC32;TNFRSF21;ANXA1;IGF2;MMP14;PDGFRB;PLSCR1;PRR5;AXL;PAG1;RAC2;BMP4;SLC7A2;STAT6;THBD;TNFAIP3;TYRO3;VAMP8;CD83;VAMP3
GO:0060419	heart growth	http://amigo.geneontology.org/amigo/term/GO:0060419	62	9	2.24115	4.0158	0.000359315	0.0100827	891;2263;2626;2627;5950;7042;7049;23414;57493	FGFR2;ZFPM2;GATA4;GATA6;HEG1;RBP4;TGFB2;TGFBR3;CCNB1
GO:0060038	cardiac muscle cell proliferation	http://amigo.geneontology.org/amigo/term/GO:0060038	38	7	1.37361	5.09608	0.000367138	0.0101926	891;2263;2627;5950;7042;7049;23414	FGFR2;ZFPM2;GATA6;RBP4;TGFB2;TGFBR3;CCNB1
GO:0060976	coronary vasculature development	http://amigo.geneontology.org/amigo/term/GO:0060976	38	7	1.37361	5.09608	0.000367138	0.0101926	652;2627;5125;5159;7049;9464;144165	PRICKLE1;GATA6;PCSK5;PDGFRB;BMP4;TGFBR3;HAND2
GO:1902667	regulation of axon guidance	http://amigo.geneontology.org/amigo/term/GO:1902667	38	7	1.37361	5.09608	0.000367138	0.0101926	5362;9037;9353;9723;10371;10512;91584	SEMA3A;SEMA3C;PLXNA2;SEMA5A;PLXNA4;SLIT2;SEMA3E
GO:0043542	endothelial cell migration	http://amigo.geneontology.org/amigo/term/GO:0043542	135	14	4.87991	2.8689	0.000372561	0.0103067	306;652;1634;1803;2013;2185;3791;5176;6678;9037;9353;25960;147372;154810	CCBE1;AMOTL1;DCN;DPP4;EMP2;PTK2B;ADGRA2;ANXA3;KDR;SERPINF1;BMP4;SPARC;SEMA5A;SLIT2
GO:0042981	regulation of apoptotic process	http://amigo.geneontology.org/amigo/term/GO:0042981	1115	62	40.3045	1.53829	0.000387155	0.0106727	301;307;408;558;624;649;652;653;831;839;960;1512;1601;1612;1800;1902;2185;2263;2266;2487;2627;2869;3091;3655;3791;4192;4286;4833;5159;5618;5740;5916;6197;6502;6591;6790;7042;7128;7153;7301;9037;9212;9353;9368;9464;10392;10625;10935;26524;27242;27250;30061;51765;54507;64065;79658;80781;81618;90993;130497;283349;347902	NOD1;IVNS1ABP;PRDX3;OSR1;CTSH;DAB2;DAPK1;DPEP1;LPAR1;PTK2B;FGFR2;FGG;FRZB;GATA6;LATS2;TNFRSF21;PDCD4;RASSF3;GRK5;SLC40A1;ANXA1;ANXA4;HIF1A;AMIGO2;ITGA6;KDR;ARRB1;MDK;MITF;NME4;PDGFRB;STK26;ADAMTSL4;AXL;PRLR;PTGIS;RARG;RPS6KA3;BDKRB2;PERP;BMP1;SKP2;BMP4;BMP5;SNAI2;AURKA;TGFB2;TNFAIP3;TOP2A;TYRO3;ARHGAP10;COL18A1;ITM2C;CAST;CASP6;SEMA5A;CREB3L1;AURKB;SLIT2;SLC9A3R1;HAND2;CD44
GO:0010035	response to inorganic substance	http://amigo.geneontology.org/amigo/term/GO:0010035	369	27	13.3384	2.02423	0.000406626	0.0111701	246;301;311;360;493;540;558;891;999;1277;1800;2185;2266;5159;5176;6678;6778;7128;7134;8754;8826;10516;10935;30061;51765;79901;80781	FBLN5;PRDX3;COL1A1;DPEP1;PTK2B;FGG;ALOX15;SLC40A1;ANXA1;ANXA11;AQP3;ATP2B4;PDGFRB;SERPINF1;STK26;ATP7B;AXL;SPARC;STAT6;TNFAIP3;TNNC1;CYBRD1;COL18A1;ADAM9;IQGAP1;CCNB1;CDH1
GO:0032528	microvillus organization	http://amigo.geneontology.org/amigo/term/GO:0032528	28	6	1.01213	5.92809	0.000412656	0.0112961	5337;5420;7430;9368;51765;53827	STK26;PLD1;FXYD5;PODXL;EZR;SLC9A3R1
GO:0002685	regulation of leukocyte migration	http://amigo.geneontology.org/amigo/term/GO:0002685	91	11	3.28942	3.34405	0.000424928	0.0115915	301;653;1435;2185;3554;3570;4323;5228;5880;9353;9547	CSF1;PTK2B;ANXA1;IL1R1;IL6R;MMP14;PGF;RAC2;BMP5;SLIT2;CXCL14
GO:0050678	regulation of epithelial cell proliferation	http://amigo.geneontology.org/amigo/term/GO:0050678	239	20	8.63925	2.31502	0.000426643	0.0115979	652;653;1001;1021;1515;2263;3091;3791;3912;3915;3987;5176;5228;6591;6678;7042;7049;7128;9037;130497	CDH3;CDK6;OSR1;CTSV;FGFR2;HIF1A;KDR;LAMB1;LAMC1;LIMS1;SERPINF1;PGF;BMP4;BMP5;SNAI2;SPARC;TGFB2;TGFBR3;TNFAIP3;SEMA5A
GO:1990138	neuron projection extension	http://amigo.geneontology.org/amigo/term/GO:1990138	137	14	4.95221	2.82702	0.000433242	0.0117365	214;2331;3913;5362;6586;6790;8826;9037;9353;9723;10371;10512;10631;91584	SEMA3A;SEMA3C;POSTN;ALCAM;FMOD;LAMB2;PLXNA2;SLIT3;AURKA;IQGAP1;SEMA5A;PLXNA4;SLIT2;SEMA3E
GO:0003278	apoptotic process involved in heart morphogenesis	http://amigo.geneontology.org/amigo/term/GO:0003278	5	3	0.180738	16.5987	0.00044435	0.0119959	652;7042;9464	BMP4;TGFB2;HAND2
GO:0072015	glomerular visceral epithelial cell development	http://amigo.geneontology.org/amigo/term/GO:0072015	11	4	0.397623	10.0598	0.000454027	0.0121461	652;3913;5420;8826	LAMB2;PODXL;BMP4;IQGAP1
GO:2000738	positive regulation of stem cell differentiation	http://amigo.geneontology.org/amigo/term/GO:2000738	11	4	0.397623	10.0598	0.000454027	0.0121461	2626;2627;3214;7042	GATA4;GATA6;HOXB4;TGFB2
GO:0007045	cell-substrate adherens junction assembly	http://amigo.geneontology.org/amigo/term/GO:0007045	64	9	2.31344	3.89031	0.000457671	0.0121461	395;2185;3791;3987;4323;6281;7205;8826;90102	PTK2B;KDR;ARHGAP6;LIMS1;MMP14;S100A10;TRIP6;IQGAP1;PHLDB2
GO:0042475	odontogenesis of dentin-containing tooth	http://amigo.geneontology.org/amigo/term/GO:0042475	64	9	2.31344	3.89031	0.000457671	0.0121461	652;860;1435;3655;5308;5465;9421;9464;64065	CSF1;ITGA6;PITX2;PPARA;PERP;BMP4;RUNX2;HAND1;HAND2
GO:0048041	focal adhesion assembly	http://amigo.geneontology.org/amigo/term/GO:0048041	64	9	2.31344	3.89031	0.000457671	0.0121461	395;2185;3791;3987;4323;6281;7205;8826;90102	PTK2B;KDR;ARHGAP6;LIMS1;MMP14;S100A10;TRIP6;IQGAP1;PHLDB2
GO:0012501	programmed cell death	http://amigo.geneontology.org/amigo/term/GO:0012501	1471	77	53.173	1.4481	0.000467628	0.0123684	301;307;309;408;558;624;649;652;653;831;839;960;1512;1514;1515;1601;1612;1800;1902;2185;2263;2266;2487;2627;2869;3091;3570;3655;3791;4192;4286;4833;5159;5359;5618;5740;5916;6197;6242;6502;6586;6591;6790;7042;7128;7153;7301;8454;9037;9212;9353;9368;9464;9516;10371;10392;10625;10758;10935;25959;26524;27242;27250;30061;51765;54507;64065;79073;79658;80781;81618;90993;130497;137970;259230;283349;347902	SEMA3A;NOD1;IVNS1ABP;TRAF3IP2;PRDX3;OSR1;UNC5D;CTSH;CTSL;CTSV;DAB2;DAPK1;DPEP1;LPAR1;PTK2B;FGFR2;FGG;FRZB;SGMS1;KANK2;GATA6;LATS2;TNFRSF21;PDCD4;RASSF3;GRK5;SLC40A1;ANXA1;ANXA4;ANXA6;HIF1A;AMIGO2;IL6R;ITGA6;KDR;ARRB1;MDK;MITF;NME4;PDGFRB;STK26;PLSCR1;ADAMTSL4;AXL;PRLR;PTGIS;RARG;RPS6KA3;BDKRB2;RTKN;PERP;BMP1;SKP2;BMP4;BMP5;SLIT3;SNAI2;AURKA;TGFB2;TNFAIP3;TOP2A;TYRO3;TMEM109;ARHGAP10;COL18A1;ITM2C…
GO:0008584	male gonad development	http://amigo.geneontology.org/amigo/term/GO:0008584	107	12	3.86778	3.10255	0.000473957	0.0124517	269;1299;1515;2626;2627;4323;5159;5308;7042;10371;23414;259266	SEMA3A;COL9A3;CTSV;ZFPM2;ASPM;GATA4;GATA6;AMHR2;MMP14;PDGFRB;PITX2;TGFB2
GO:0046546	development of primary male sexual characteristics	http://amigo.geneontology.org/amigo/term/GO:0046546	107	12	3.86778	3.10255	0.000473957	0.0124517	269;1299;1515;2626;2627;4323;5159;5308;7042;10371;23414;259266	SEMA3A;COL9A3;CTSV;ZFPM2;ASPM;GATA4;GATA6;AMHR2;MMP14;PDGFRB;PITX2;TGFB2
GO:1902533	positive regulation of intracellular signal transduction	http://amigo.geneontology.org/amigo/term/GO:1902533	681	42	24.6164	1.70618	0.000480742	0.0125877	246;408;558;652;684;960;1281;1435;1464;1634;1902;2185;2263;2266;2651;2690;3481;3570;3791;5159;5618;5649;6464;7042;7205;8322;8754;8826;9037;9368;9446;9464;9495;9516;9590;10392;10758;23551;29995;51196;55615;255743	NOD1;TRAF3IP2;COL3A1;CSF1;CSPG4;DCN;LPAR1;PTK2B;FGFR2;FGG;RASD2;ALOX15;NPNT;GCNT2;GHR;LMCD1;IGF2;IL6R;KDR;ARRB1;PLCE1;PDGFRB;PRR5;AXL;PRLR;RELN;SHC1;BMP4;BST2;TGFB2;TRIP6;FZD4;ADAM9;IQGAP1;SEMA5A;SLC9A3R1;GSTO1;HAND2;AKAP5;LITAF;AKAP12;CD44
GO:0060043	regulation of cardiac muscle cell proliferation	http://amigo.geneontology.org/amigo/term/GO:0060043	29	6	1.04828	5.72368	0.000504614	0.0131687	891;2263;2627;5950;7049;23414	FGFR2;ZFPM2;GATA6;RBP4;TGFBR3;CCNB1
GO:0070167	regulation of biomineral tissue development	http://amigo.geneontology.org/amigo/term/GO:0070167	52	8	1.87967	4.25607	0.000508854	0.0131692	652;2185;3091;4256;4921;5167;91461;130497	OSR1;PTK2B;HIF1A;MGP;DDR2;ENPP1;BMP4;PKDCC
GO:0050919	negative chemotaxis	http://amigo.geneontology.org/amigo/term/GO:0050919	40	7	1.4459	4.84128	0.0005096	0.0131692	6586;9037;9353;9723;10371;10512;91584	SEMA3A;SEMA3C;SLIT3;SEMA5A;PLXNA4;SLIT2;SEMA3E
GO:0009790	embryo development	http://amigo.geneontology.org/amigo/term/GO:0009790	813	48	29.3879	1.63332	0.000509677	0.0131692	652;653;860;891;1277;1290;1291;1825;2034;2202;2263;2487;2626;2627;3091;3214;3223;3791;3908;3912;4323;5125;5308;5362;5916;5950;6692;7042;7153;7448;8323;9096;9368;9421;9464;10371;10512;10568;10586;23414;26524;57493;80144;90102;91461;130497;144165;284217	SEMA3A;SEMA3C;SLC34A2;MAB21L2;COL1A1;COL5A2;COL6A1;OSR1;PRICKLE1;DSC3;EPAS1;EFEMP1;FGFR2;ZFPM2;FRZB;GATA4;GATA6;LATS2;LAMA1;HIF1A;HOXB4;HOXC6;KDR;LAMA2;LAMB1;MMP14;PCSK5;PITX2;PLXNA2;HEG1;RARG;RBP4;BMP4;BMP5;SPINT1;TGFB2;TOP2A;VTN;FRAS1;FZD6;RUNX2;CCNB1;PHLDB2;TBX18;PKDCC;SLC9A3R1;HAND1;HAND2
GO:0007492	endoderm development	http://amigo.geneontology.org/amigo/term/GO:0007492	65	9	2.34959	3.83046	0.00051457	0.0132519	652;1290;1291;2626;2627;3912;3915;4323;7448	COL5A2;COL6A1;GATA4;GATA6;LAMB1;LAMC1;MMP14;BMP4;VTN
GO:0045861	negative regulation of proteolysis	http://amigo.geneontology.org/amigo/term/GO:0045861	207	18	7.48253	2.4056	0.000518765	0.0133161	334;408;684;831;871;960;1471;1604;1800;5176;5627;6197;6590;6692;7448;7980;10935;647174	PRDX3;CST3;CD55;DPEP1;APLP2;ARRB1;SERPINF1;PROS1;RPS6KA3;SERPINE3;SLPI;SPINT1;BST2;VTN;TFPI2;CAST;SERPINH1;CD44
GO:0007423	sensory organ development	http://amigo.geneontology.org/amigo/term/GO:0007423	395	28	14.2783	1.96102	0.00053003	0.0135608	493;652;1282;1290;1296;2202;2263;2487;3091;3913;5159;5176;5308;5916;5950;6678;7042;8322;8323;8842;9368;9464;9547;10586;54796;130497;170692;341640	MAB21L2;COL4A1;COL5A2;COL8A2;OSR1;ADAMTS18;EFEMP1;FGFR2;FRZB;HIF1A;FREM2;LAMB2;ATP2B4;PDGFRB;SERPINF1;PITX2;BNC2;RARG;RBP4;BMP4;SPARC;TGFB2;FZD4;FZD6;PROM1;SLC9A3R1;HAND2;CXCL14
GO:0007517	muscle organ development	http://amigo.geneontology.org/amigo/term/GO:0007517	280	22	10.1213	2.17363	0.000535009	0.0136436	165;652;891;1281;1634;1832;2263;2627;3908;5308;5318;5950;6525;7042;7049;7134;8763;9421;22801;23414;56704;57493	COL3A1;DCN;AEBP1;DSP;FGFR2;ITGA11;ZFPM2;GATA6;LAMA2;PITX2;PKP2;JPH1;HEG1;RBP4;BMP4;SMTN;TGFB2;TGFBR3;TNNC1;CD164;CCNB1;HAND1
GO:0006915	apoptotic process	http://amigo.geneontology.org/amigo/term/GO:0006915	1455	76	52.5946	1.44501	0.000545397	0.0138633	301;307;309;408;558;624;649;652;653;831;839;960;1512;1514;1601;1612;1800;1902;2185;2263;2266;2487;2627;2869;3091;3570;3655;3791;4192;4286;4833;5159;5359;5618;5740;5916;6197;6242;6502;6586;6591;6790;7042;7128;7153;7301;8454;9037;9212;9353;9368;9464;9516;10371;10392;10625;10758;10935;25959;26524;27242;27250;30061;51765;54507;64065;79073;79658;80781;81618;90993;130497;137970;259230;283349;347902	SEMA3A;NOD1;IVNS1ABP;TRAF3IP2;PRDX3;OSR1;UNC5D;CTSH;CTSL;DAB2;DAPK1;DPEP1;LPAR1;PTK2B;FGFR2;FGG;FRZB;SGMS1;KANK2;GATA6;LATS2;TNFRSF21;PDCD4;RASSF3;GRK5;SLC40A1;ANXA1;ANXA4;ANXA6;HIF1A;AMIGO2;IL6R;ITGA6;KDR;ARRB1;MDK;MITF;NME4;PDGFRB;STK26;PLSCR1;ADAMTSL4;AXL;PRLR;PTGIS;RARG;RPS6KA3;BDKRB2;RTKN;PERP;BMP1;SKP2;BMP4;BMP5;SLIT3;SNAI2;AURKA;TGFB2;TNFAIP3;TOP2A;TYRO3;TMEM109;ARHGAP10;COL18A1;ITM2C;CAST…
GO:0007169	transmembrane receptor protein tyrosine kinase signaling pathway	http://amigo.geneontology.org/amigo/term/GO:0007169	559	36	20.2065	1.78161	0.000557814	0.0141331	558;624;653;860;896;1001;1123;1277;1282;1435;1464;1634;2185;2202;2263;2690;3091;3481;3791;4921;5159;5167;5228;5618;6464;7448;8322;8826;9368;10095;10312;25960;26037;51196;55824;147372	CDH3;ARPC1B;TCIRG1;CHN1;COL1A1;COL4A1;CSF1;CSPG4;CCBE1;DCN;PTK2B;EFEMP1;FGFR2;ADGRA2;SIPA1L1;GHR;HIF1A;IGF2;KDR;DDR2;PLCE1;PDGFRB;ENPP1;PGF;AXL;PAG1;PRLR;BDKRB2;SHC1;BMP5;VTN;FZD4;RUNX2;IQGAP1;CCND3;SLC9A3R1
GO:0008154	actin polymerization or depolymerization	http://amigo.geneontology.org/amigo/term/GO:0008154	157	15	5.67516	2.6431	0.000562879	0.0142154	246;395;822;2185;6712;7456;9037;9353;10095;10788;11135;22837;25802;51474;54961	ARPC1B;IQGAP2;CDC42EP1;PTK2B;COBLL1;ALOX15;LMOD1;ARHGAP6;LIMA1;SSH3;SPTBN2;WIPF1;CAPG;SEMA5A;SLIT2
GO:0007159	leukocyte cell-cell adhesion	http://amigo.geneontology.org/amigo/term/GO:0007159	300	23	10.8443	2.12094	0.000567903	0.0142962	301;652;860;896;960;1021;1604;1803;2000;2615;3481;3953;5465;5618;5880;6778;7430;9308;23303;27242;51148;55615;55824	CDK6;CD55;DPP4;ELF4;KIF13B;LRRC32;TNFRSF21;ANXA1;IGF2;LEPR;CERCAM;PPARA;PRR5;PAG1;PRLR;RAC2;BMP4;STAT6;EZR;RUNX2;CCND3;CD83;CD44
GO:1901888	regulation of cell junction assembly	http://amigo.geneontology.org/amigo/term/GO:1901888	66	9	2.38574	3.77242	0.000577143	0.0144822	395;3791;3987;4323;5318;6281;6591;8826;90102	KDR;ARHGAP6;LIMS1;MMP14;PKP2;S100A10;SNAI2;IQGAP1;PHLDB2
GO:0060326	cell chemotaxis	http://amigo.geneontology.org/amigo/term/GO:0060326	141	14	5.0968	2.74682	0.000580193	0.0145122	301;1435;1902;2185;3570;3791;5159;5228;5880;7042;9037;9353;9547;55742	CSF1;LPAR1;PTK2B;ANXA1;IL6R;KDR;PDGFRB;PGF;PARVA;RAC2;TGFB2;SEMA5A;SLIT2;CXCL14
GO:0072376	protein activation cascade	http://amigo.geneontology.org/amigo/term/GO:0072376	41	7	1.48205	4.7232	0.000595684	0.0147294	715;716;1604;2192;2266;5627;7448	CD55;FBLN1;FGG;PROS1;C1R;C1S;VTN
GO:0038084	vascular endothelial growth factor signaling pathway	http://amigo.geneontology.org/amigo/term/GO:0038084	20	5	0.72295	6.91611	0.0005964	0.0147294	1634;3791;5159;25960;147372	CCBE1;DCN;ADGRA2;KDR;PDGFRB
GO:0060045	positive regulation of cardiac muscle cell proliferation	http://amigo.geneontology.org/amigo/term/GO:0060045	20	5	0.72295	6.91611	0.0005964	0.0147294	891;2263;2627;7049;23414	FGFR2;ZFPM2;GATA6;TGFBR3;CCNB1
GO:0072010	glomerular epithelium development	http://amigo.geneontology.org/amigo/term/GO:0072010	20	5	0.72295	6.91611	0.0005964	0.0147294	652;3913;5420;8826;8842	LAMB2;PODXL;BMP4;IQGAP1;PROM1
GO:0052548	regulation of endopeptidase activity	http://amigo.geneontology.org/amigo/term/GO:0052548	264	21	9.54294	2.20058	0.000605826	0.0148964	334;408;684;831;871;960;1471;1512;1612;1800;5176;5627;6197;6590;6692;7448;7980;10392;10935;64065;647174	NOD1;PRDX3;CST3;CTSH;DAPK1;DPEP1;APLP2;ARRB1;SERPINF1;PROS1;RPS6KA3;PERP;SERPINE3;SLPI;SPINT1;BST2;VTN;TFPI2;CAST;SERPINH1;CD44
GO:0048588	developmental cell growth	http://amigo.geneontology.org/amigo/term/GO:0048588	175	16	6.32581	2.52932	0.000606967	0.0148964	214;2331;2626;3913;5362;5916;6586;6790;8826;9037;9353;9723;10371;10512;10631;91584	SEMA3A;SEMA3C;POSTN;ALCAM;FMOD;GATA4;LAMB2;PLXNA2;RARG;SLIT3;AURKA;IQGAP1;SEMA5A;PLXNA4;SLIT2;SEMA3E
GO:0061384	heart trabecula morphogenesis	http://amigo.geneontology.org/amigo/term/GO:0061384	30	6	1.08443	5.53289	0.000611758	0.014967	653;5950;7042;7049;9510;57493	HEG1;RBP4;BMP5;TGFB2;TGFBR3;ADAMTS1
GO:0032535	regulation of cellular component size	http://amigo.geneontology.org/amigo/term/GO:0032535	302	23	10.9165	2.10689	0.000622662	0.0151864	246;360;822;2185;5362;5916;6712;7430;7456;9037;9353;9368;9723;10095;10371;10512;10723;10788;11135;25802;51474;54961;91584	ARPC1B;SEMA3A;SEMA3C;SLC12A7;IQGAP2;CDC42EP1;PTK2B;ALOX15;LMOD1;AQP3;LIMA1;PLXNA2;SSH3;RARG;SPTBN2;EZR;WIPF1;CAPG;SEMA5A;PLXNA4;SLIT2;SLC9A3R1;SEMA3E
GO:0060349	bone morphogenesis	http://amigo.geneontology.org/amigo/term/GO:0060349	67	9	2.42188	3.71612	0.000645813	0.0156645	652;860;871;1277;1305;2263;4323;5916;51715	COL1A1;COL13A1;FGFR2;MMP14;RAB23;RARG;BMP4;RUNX2;SERPINH1
GO:0010562	positive regulation of phosphorus metabolic process	http://amigo.geneontology.org/amigo/term/GO:0010562	778	46	28.1228	1.63569	0.00064827	0.0156645	246;408;493;649;652;653;891;896;960;1435;1464;1601;1902;2013;2185;2263;2266;2651;2690;3091;3481;3570;3655;3791;4921;5159;5168;5618;5649;6464;7042;7448;8322;8754;8826;8986;9464;9495;9590;10392;11030;51196;55615;57214;222658;255743	NOD1;RBPMS;CSF1;CSPG4;DAB2;LPAR1;EMP2;PTK2B;KCTD20;FGFR2;FGG;ALOX15;NPNT;GCNT2;GHR;HIF1A;IGF2;IL6R;ITGA6;KDR;ARRB1;DDR2;ATP2B4;PLCE1;PDGFRB;ENPP2;PRR5;PRLR;RELN;CEMIP;SHC1;BMP1;BMP4;BMP5;TGFB2;VTN;FZD4;ADAM9;IQGAP1;CCNB1;CCND3;RPS6KA4;HAND2;AKAP5;AKAP12;CD44
GO:0045937	positive regulation of phosphate metabolic process	http://amigo.geneontology.org/amigo/term/GO:0045937	778	46	28.1228	1.63569	0.00064827	0.0156645	246;408;493;649;652;653;891;896;960;1435;1464;1601;1902;2013;2185;2263;2266;2651;2690;3091;3481;3570;3655;3791;4921;5159;5168;5618;5649;6464;7042;7448;8322;8754;8826;8986;9464;9495;9590;10392;11030;51196;55615;57214;222658;255743	NOD1;RBPMS;CSF1;CSPG4;DAB2;LPAR1;EMP2;PTK2B;KCTD20;FGFR2;FGG;ALOX15;NPNT;GCNT2;GHR;HIF1A;IGF2;IL6R;ITGA6;KDR;ARRB1;DDR2;ATP2B4;PLCE1;PDGFRB;ENPP2;PRR5;PRLR;RELN;CEMIP;SHC1;BMP1;BMP4;BMP5;TGFB2;VTN;FZD4;ADAM9;IQGAP1;CCNB1;CCND3;RPS6KA4;HAND2;AKAP5;AKAP12;CD44
GO:0021537	telencephalon development	http://amigo.geneontology.org/amigo/term/GO:0021537	211	18	7.62712	2.36	0.000650972	0.0156814	306;493;652;1021;1281;1902;3091;3912;4192;4967;5649;6586;9353;10371;10460;55970;91584;259266	CDK6;SEMA3A;TACC3;COL3A1;LPAR1;ASPM;ANXA3;HIF1A;LAMB1;MDK;ATP2B4;OGDH;GNG12;RELN;BMP4;SLIT3;PLXNA4;SLIT2
GO:0050776	regulation of immune response	http://amigo.geneontology.org/amigo/term/GO:0050776	543	35	19.6281	1.78316	0.00065434	0.0156977	246;301;336;684;715;716;1277;1278;1281;1512;1514;1604;5359;5627;5880;6197;6464;6778;7042;7128;7301;7430;7448;7456;8454;8673;9341;10095;10392;10417;27242;55366;55824;81035;83666	ARPC1B;NOD1;SPON2;COL1A1;COL1A2;COL3A1;CTSH;CTSL;CD55;ALOX15;TNFRSF21;ANXA1;APOA2;PLSCR1;LGR4;PAG1;PROS1;RAC2;RPS6KA3;SHC1;STAT6;BST2;TGFB2;TNFAIP3;C1R;C1S;TYRO3;EZR;VTN;WIPF1;COLEC12;PARP9;CUL1;VAMP8;VAMP3
GO:0001934	positive regulation of protein phosphorylation	http://amigo.geneontology.org/amigo/term/GO:0001934	670	41	24.2188	1.6929	0.00065566	0.0156977	246;408;493;649;652;653;891;896;960;1435;1464;1601;1902;2013;2185;2263;2266;2651;2690;3481;3570;3791;4921;5159;5168;5618;5649;6464;7042;7448;8322;8754;8826;8986;9464;10392;11030;51196;55615;57214;255743	NOD1;RBPMS;CSF1;CSPG4;DAB2;LPAR1;EMP2;PTK2B;FGFR2;FGG;ALOX15;NPNT;GCNT2;GHR;IGF2;IL6R;KDR;ARRB1;DDR2;ATP2B4;PLCE1;PDGFRB;ENPP2;PRR5;PRLR;RELN;CEMIP;SHC1;BMP1;BMP4;BMP5;TGFB2;VTN;FZD4;ADAM9;IQGAP1;CCNB1;CCND3;RPS6KA4;HAND2;CD44
GO:0010715	regulation of extracellular matrix disassembly	http://amigo.geneontology.org/amigo/term/GO:0010715	12	4	0.43377	9.22148	0.000661679	0.0156978	1471;1803;4921;7042	CST3;DPP4;DDR2;TGFB2
GO:0072310	glomerular epithelial cell development	http://amigo.geneontology.org/amigo/term/GO:0072310	12	4	0.43377	9.22148	0.000661679	0.0156978	652;3913;5420;8826	LAMB2;PODXL;BMP4;IQGAP1
GO:0086069	bundle of His cell to Purkinje myocyte communication	http://amigo.geneontology.org/amigo/term/GO:0086069	12	4	0.43377	9.22148	0.000661679	0.0156978	1824;1829;1832;5318	DSC2;DSG2;DSP;PKP2
GO:0021543	pallium development	http://amigo.geneontology.org/amigo/term/GO:0021543	143	14	5.16909	2.70841	0.000668294	0.0158069	306;493;1021;1281;3091;3912;4192;4967;5649;9353;10371;10460;55970;259266	CDK6;SEMA3A;TACC3;COL3A1;ASPM;ANXA3;HIF1A;LAMB1;MDK;ATP2B4;OGDH;GNG12;RELN;SLIT2
GO:0048754	branching morphogenesis of an epithelial tube	http://amigo.geneontology.org/amigo/term/GO:0048754	127	13	4.59073	2.83179	0.000677002	0.0159646	652;1282;1435;1512;1522;2263;4323;5228;5308;9353;9723;55366;255743	COL4A1;CSF1;CTSH;CTSZ;FGFR2;NPNT;MMP14;PGF;PITX2;LGR4;BMP4;SLIT2;SEMA3E
GO:0060350	endochondral bone morphogenesis	http://amigo.geneontology.org/amigo/term/GO:0060350	42	7	1.5182	4.61074	0.000692926	0.016291	652;860;871;1277;1305;4323;5916	COL1A1;COL13A1;MMP14;RARG;BMP4;RUNX2;SERPINH1
GO:0016049	cell growth	http://amigo.geneontology.org/amigo/term/GO:0016049	422	29	15.2542	1.90111	0.00069777	0.0163558	214;684;2185;2331;2487;2626;3913;4323;5167;5362;5916;6197;6586;6595;6790;7042;7049;8826;9037;9353;9723;10371;10512;10516;10631;51196;85004;91584;259230	SEMA3A;SEMA3C;FBLN5;POSTN;ALCAM;PTK2B;FMOD;FRZB;SGMS1;GATA4;LAMB2;MMP14;PLCE1;ENPP1;PLXNA2;RARG;RPS6KA3;SLIT3;SMARCA2;AURKA;BST2;TGFB2;TGFBR3;RERG;IQGAP1;SEMA5A;PLXNA4;SLIT2;SEMA3E
GO:0014033	neural crest cell differentiation	http://amigo.geneontology.org/amigo/term/GO:0014033	68	9	2.45803	3.66147	0.000721016	0.0168502	2487;3091;5308;6591;9037;9464;9723;10371;10512	SEMA3A;SEMA3C;FRZB;HIF1A;PITX2;SNAI2;SEMA5A;HAND2;SEMA3E
GO:0042552	myelination	http://amigo.geneontology.org/amigo/term/GO:0042552	97	11	3.50631	3.1372	0.000735769	0.017093	745;1902;4155;5376;5653;5916;27242;51090;64398;83742;256987	LPAR1;SERINC5;TNFRSF21;MBP;PLLP;PMP22;KLK6;RARG;MPP5;MYRF;MARVELD1
GO:0045766	positive regulation of angiogenesis	http://amigo.geneontology.org/amigo/term/GO:0045766	97	11	3.50631	3.1372	0.000735769	0.017093	306;1512;2185;2626;2627;3091;3791;5228;5740;9037;147372	CCBE1;CTSH;PTK2B;GATA4;GATA6;ANXA3;HIF1A;KDR;PGF;PTGIS;SEMA5A
GO:0060537	muscle tissue development	http://amigo.geneontology.org/amigo/term/GO:0060537	287	22	10.3743	2.12062	0.000745255	0.0172621	652;653;891;1281;1634;1829;1832;2263;2626;2627;5159;5308;5318;5950;7042;7049;7134;9421;10512;23414;57493;130497	SEMA3C;COL3A1;OSR1;DCN;DSG2;DSP;FGFR2;ZFPM2;GATA4;GATA6;PDGFRB;PITX2;PKP2;HEG1;RBP4;BMP4;BMP5;TGFB2;TGFBR3;TNNC1;CCNB1;HAND1
GO:0071604	transforming growth factor beta production	http://amigo.geneontology.org/amigo/term/GO:0071604	21	5	0.759098	6.58677	0.000759747	0.0174943	1001;2627;3091;4060;7042	CDH3;GATA6;HIF1A;LUM;TGFB2
GO:0071634	regulation of transforming growth factor beta production	http://amigo.geneontology.org/amigo/term/GO:0071634	21	5	0.759098	6.58677	0.000759747	0.0174943	1001;2627;3091;4060;7042	CDH3;GATA6;HIF1A;LUM;TGFB2
GO:0006936	muscle contraction	http://amigo.geneontology.org/amigo/term/GO:0006936	251	20	9.07302	2.20434	0.00079433	0.018237	309;476;624;800;1824;1829;1832;2626;4635;5318;6525;7134;7138;7169;9446;10398;25802;51196;143872;255743	MYL9;ARHGAP42;DSC2;DSG2;DSP;NPNT;LMOD1;GATA4;ANXA6;MYL4;ATP1A1;PLCE1;PKP2;BDKRB2;SMTN;TNNC1;TNNT1;TPM2;CALD1;GSTO1
GO:0021885	forebrain cell migration	http://amigo.geneontology.org/amigo/term/GO:0021885	56	8	2.02426	3.95206	0.000846779	0.0193454	558;3912;4967;5649;6586;7301;9353;10371	SEMA3A;LAMB1;OGDH;AXL;RELN;SLIT3;TYRO3;SLIT2
GO:0071345	cellular response to cytokine stimulus	http://amigo.geneontology.org/amigo/term/GO:0071345	489	32	17.6761	1.81035	0.000861809	0.0193454	246;558;684;960;1277;1435;1612;1634;2057;2185;2266;2634;2690;3091;3434;3554;3570;3953;3977;4311;5355;5618;5740;6586;6778;7128;8986;9353;10410;10631;27242;255743	IFITM3;POSTN;COL1A1;CSF1;DAPK1;DCN;EPOR;PTK2B;FGG;ALOX15;NPNT;GBP2;GHR;TNFRSF21;HIF1A;IFIT1;IL1R1;IL6R;LEPR;LIFR;MME;PLP2;AXL;PRLR;PTGIS;SLIT3;STAT6;BST2;TNFAIP3;RPS6KA4;SLIT2;CD44
GO:0060322	head development	http://amigo.geneontology.org/amigo/term/GO:0060322	615	38	22.2307	1.70935	0.000862302	0.0193454	306;493;558;652;653;999;1021;1277;1281;1282;1902;2057;2263;3091;3912;4155;4192;4642;4967;5308;5362;5649;5916;6586;6712;7042;7301;8322;8323;9037;9353;10371;10460;55970;83716;91584;259266;388610	CDK6;SEMA3A;TACC3;COL1A1;COL3A1;COL4A1;LPAR1;EPOR;FGFR2;ASPM;ANXA3;HIF1A;TRNP1;LAMB1;MBP;MDK;MYO1D;ATP2B4;OGDH;PITX2;PLXNA2;AXL;GNG12;RELN;RARG;BMP4;BMP5;SLIT3;SPTBN2;TGFB2;TYRO3;FZD4;FZD6;CRISPLD2;SEMA5A;PLXNA4;SLIT2;CDH1
GO:0030643	cellular phosphate ion homeostasis	http://amigo.geneontology.org/amigo/term/GO:0030643	6	3	0.216885	13.8322	0.000864848	0.0193454	5167;9368;10568	SLC34A2;ENPP1;SLC9A3R1
GO:0038063	collagen-activated tyrosine kinase receptor signaling pathway	http://amigo.geneontology.org/amigo/term/GO:0038063	6	3	0.216885	13.8322	0.000864848	0.0193454	1277;1282;4921	COL1A1;COL4A1;DDR2
GO:0070099	regulation of chemokine-mediated signaling pathway	http://amigo.geneontology.org/amigo/term/GO:0070099	6	3	0.216885	13.8322	0.000864848	0.0193454	3091;6586;9353	HIF1A;SLIT3;SLIT2
GO:0072338	cellular lactam metabolic process	http://amigo.geneontology.org/amigo/term/GO:0072338	6	3	0.216885	13.8322	0.000864848	0.0193454	1800;2690;4311	DPEP1;GHR;MME
GO:0072501	cellular divalent inorganic anion homeostasis	http://amigo.geneontology.org/amigo/term/GO:0072501	6	3	0.216885	13.8322	0.000864848	0.0193454	5167;9368;10568	SLC34A2;ENPP1;SLC9A3R1
GO:0072502	cellular trivalent inorganic anion homeostasis	http://amigo.geneontology.org/amigo/term/GO:0072502	6	3	0.216885	13.8322	0.000864848	0.0193454	5167;9368;10568	SLC34A2;ENPP1;SLC9A3R1
GO:0002065	columnar/cuboidal epithelial cell differentiation	http://amigo.geneontology.org/amigo/term/GO:0002065	84	10	3.03639	3.29338	0.00086787	0.0193577	652;653;1021;2263;2626;2627;3091;5916;9368;140628	CDK6;GATA5;FGFR2;GATA4;GATA6;HIF1A;RARG;BMP4;BMP5;SLC9A3R1
GO:0055083	monovalent inorganic anion homeostasis	http://amigo.geneontology.org/amigo/term/GO:0055083	13	4	0.469918	8.51213	0.000928619	0.0204793	771;5167;9368;10568	SLC34A2;ENPP1;CA12;SLC9A3R1
GO:0060973	cell migration involved in heart development	http://amigo.geneontology.org/amigo/term/GO:0060973	13	4	0.469918	8.51213	0.000928619	0.0204793	5159;5308;6591;9464	PDGFRB;PITX2;SNAI2;HAND2
GO:0061298	retina vasculature development in camera-type eye	http://amigo.geneontology.org/amigo/term/GO:0061298	13	4	0.469918	8.51213	0.000928619	0.0204793	1282;3091;5159;8322	COL4A1;HIF1A;PDGFRB;FZD4
GO:0072224	metanephric glomerulus development	http://amigo.geneontology.org/amigo/term/GO:0072224	13	4	0.469918	8.51213	0.000928619	0.0204793	3913;5159;55366;130497	OSR1;LAMB2;PDGFRB;LGR4
GO:0007178	transmembrane receptor protein serine/threonine kinase signaling pathway	http://amigo.geneontology.org/amigo/term/GO:0007178	273	21	9.86827	2.12803	0.000933669	0.0205329	174;269;649;652;653;860;1278;1281;1601;2331;2626;2627;2651;7042;7049;8754;10468;11030;11167;50848;255743	FST;RBPMS;FSTL1;COL1A2;COL3A1;DAB2;AFP;FMOD;NPNT;GATA4;GATA6;GCNT2;AMHR2;F11R;BMP1;BMP4;BMP5;TGFB2;TGFBR3;RUNX2;ADAM9
GO:0006508	proteolysis	http://amigo.geneontology.org/amigo/term/GO:0006508	1247	66	45.0759	1.4642	0.000940207	0.0206187	165;334;408;649;684;715;716;745;823;831;839;871;891;899;960;1471;1512;1514;1515;1522;1601;1604;1612;1800;1803;2185;2192;2266;4311;4323;4973;5118;5125;5176;5627;5649;5653;6197;6502;6590;6692;6790;7128;7448;7980;8454;8532;8754;8975;9212;9510;10392;10935;26232;29116;51449;54507;64065;80332;144165;147372;152503;170692;171019;339366;647174	NOD1;PRDX3;PRICKLE1;CST3;CCBE1;CTSH;CTSL;CTSV;CTSZ;SH3D19;DAB2;CD55;DAPK1;AEBP1;ADAMTS18;ADAMTS19;DPEP1;DPP4;PTK2B;FBLN1;FGG;FBXO2;MYLIP;APLP2;ADAMTSL5;ARRB1;MME;MMP14;OLR1;PCOLCE;PCSK5;PCYOX1;SERPINF1;ADAMTSL4;PROS1;RELN;KLK6;RPS6KA3;PERP;SERPINE3;BMP1;SKP2;SLPI;SPINT1;AURKA;BST2;TNFAIP3;C1R;C1S;VTN;MYRF;TFPI2;ADAM33;CAPN1;CAST;CASP6;CUL1;CPZ;SERPINH1;ADAM9;CCNB1;USP13;CCNF;AURKB;ADAMTS1;CD44
GO:0007272	ensheathment of neurons	http://amigo.geneontology.org/amigo/term/GO:0007272	100	11	3.61475	3.04309	0.000951004	0.0206388	745;1902;4155;5376;5653;5916;27242;51090;64398;83742;256987	LPAR1;SERINC5;TNFRSF21;MBP;PLLP;PMP22;KLK6;RARG;MPP5;MYRF;MARVELD1
GO:0008366	axon ensheathment	http://amigo.geneontology.org/amigo/term/GO:0008366	100	11	3.61475	3.04309	0.000951004	0.0206388	745;1902;4155;5376;5653;5916;27242;51090;64398;83742;256987	LPAR1;SERINC5;TNFRSF21;MBP;PLLP;PMP22;KLK6;RARG;MPP5;MYRF;MARVELD1
GO:0001958	endochondral ossification	http://amigo.geneontology.org/amigo/term/GO:0001958	22	5	0.795245	6.28737	0.000954303	0.0206388	652;860;1277;1305;4323	COL1A1;COL13A1;MMP14;BMP4;RUNX2
GO:0036075	replacement ossification	http://amigo.geneontology.org/amigo/term/GO:0036075	22	5	0.795245	6.28737	0.000954303	0.0206388	652;860;1277;1305;4323	COL1A1;COL13A1;MMP14;BMP4;RUNX2
GO:0060343	trabecula formation	http://amigo.geneontology.org/amigo/term/GO:0060343	22	5	0.795245	6.28737	0.000954303	0.0206388	1277;5950;7049;9510;30061	COL1A1;SLC40A1;RBP4;TGFBR3;ADAMTS1
GO:0043086	negative regulation of catalytic activity	http://amigo.geneontology.org/amigo/term/GO:0043086	640	39	23.1344	1.6858	0.000959349	0.0206908	301;306;307;334;336;408;493;652;684;831;871;891;960;1471;1634;1800;3434;3953;4642;5176;5627;6197;6242;6590;6692;7042;7128;7448;7980;8826;9353;9749;10788;10935;26524;27250;50848;153769;647174	IQGAP2;PRDX3;CST3;SH3RF2;DCN;DPEP1;LATS2;PDCD4;ANXA1;ANXA3;ANXA4;APLP2;APOA2;IFIT1;LEPR;ARRB1;MYO1D;ATP2B4;F11R;SERPINF1;PROS1;RPS6KA3;RTKN;SERPINE3;BMP4;SLPI;SPINT1;BST2;TGFB2;TNFAIP3;VTN;TFPI2;CAST;SERPINH1;IQGAP1;CCNB1;SLIT2;CD44;PHACTR2
GO:0051271	negative regulation of cellular component movement	http://amigo.geneontology.org/amigo/term/GO:0051271	219	18	7.9163	2.27379	0.0010041	0.021549	653;684;1281;1634;1800;2192;3868;5176;5318;7049;9037;9353;9368;9723;10371;10512;29956;90102	SEMA3A;SEMA3C;COL3A1;DCN;DPEP1;FBLN1;CERS2;KRT16;SERPINF1;PKP2;BMP5;BST2;TGFBR3;PHLDB2;SEMA5A;SLIT2;SLC9A3R1;SEMA3E
GO:0048705	skeletal system morphogenesis	http://amigo.geneontology.org/amigo/term/GO:0048705	166	15	6.00049	2.4998	0.00100465	0.021549	649;652;860;871;1277;1305;2263;3214;3224;4256;4323;5916;7042;51715;130497	COL1A1;OSR1;COL13A1;FGFR2;HOXB4;HOXC8;MGP;MMP14;RAB23;RARG;BMP1;BMP4;TGFB2;RUNX2;SERPINH1
GO:1902531	regulation of intracellular signal transduction	http://amigo.geneontology.org/amigo/term/GO:1902531	1368	71	49.4498	1.4358	0.00101351	0.0216798	246;395;408;493;558;624;649;652;653;684;960;1123;1281;1435;1464;1634;1902;2185;2192;2263;2266;2651;2690;3091;3481;3570;3791;5159;5618;5649;5880;6464;6591;6790;7042;7049;7128;7205;7430;8322;8754;8826;9037;9212;9353;9368;9446;9464;9495;9516;9590;10392;10625;10758;23551;26030;26037;27250;29995;51196;54869;55615;55785;56704;79658;80014;83478;90993;116984;143872;255743	NOD1;IVNS1ABP;TRAF3IP2;CHN1;ARAP2;COL3A1;CSF1;ARHGAP42;CSPG4;DCN;LPAR1;PTK2B;FBLN1;FGFR2;FGG;RASD2;ALOX15;NPNT;PLEKHG3;SIPA1L1;GCNT2;GHR;PDCD4;LMCD1;HIF1A;IGF2;IL6R;KDR;ARHGAP6;ARRB1;ATP2B4;PLCE1;PDGFRB;EPS8L1;PRR5;FGD6;AXL;PRLR;RELN;JPH1;RAC2;BDKRB2;SHC1;BMP1;BMP4;BMP5;SNAI2;AURKA;BST2;TGFB2;TGFBR3;TNFAIP3;TRIP6;EZR;ARHGAP10;WWC2;FZD4;ARHGAP24;ADAM9;IQGAP1;SEMA5A;CREB3L1;AURKB;SLIT2;SLC9A3R1;GST…
GO:2000351	regulation of endothelial cell apoptotic process	http://amigo.geneontology.org/amigo/term/GO:2000351	33	6	1.19287	5.0299	0.00104116	0.0222104	2266;3791;7128;9037;27250;80781	FGG;PDCD4;KDR;TNFAIP3;COL18A1;SEMA5A
GO:0051604	protein maturation	http://amigo.geneontology.org/amigo/term/GO:0051604	202	17	7.3018	2.32819	0.00105989	0.0223878	165;871;1512;1515;1522;1604;2266;4311;4323;5125;5627;5653;7448;8532;10098;64065;147372	TSPAN5;CCBE1;CTSH;CTSV;CTSZ;CD55;AEBP1;FGG;MME;MMP14;PCSK5;PROS1;KLK6;PERP;VTN;CPZ;SERPINH1
GO:0014855	striated muscle cell proliferation	http://amigo.geneontology.org/amigo/term/GO:0014855	45	7	1.62664	4.30336	0.00106181	0.0223878	891;2263;2627;5950;7042;7049;23414	FGFR2;ZFPM2;GATA6;RBP4;TGFB2;TGFBR3;CCNB1
GO:0051893	regulation of focal adhesion assembly	http://amigo.geneontology.org/amigo/term/GO:0051893	45	7	1.62664	4.30336	0.00106181	0.0223878	395;3791;3987;4323;6281;8826;90102	KDR;ARHGAP6;LIMS1;MMP14;S100A10;IQGAP1;PHLDB2
GO:0090109	regulation of cell-substrate junction assembly	http://amigo.geneontology.org/amigo/term/GO:0090109	45	7	1.62664	4.30336	0.00106181	0.0223878	395;3791;3987;4323;6281;8826;90102	KDR;ARHGAP6;LIMS1;MMP14;S100A10;IQGAP1;PHLDB2
GO:0022407	regulation of cell-cell adhesion	http://amigo.geneontology.org/amigo/term/GO:0022407	257	20	9.28991	2.15287	0.00106377	0.0223878	246;301;652;960;999;1604;1803;2266;2615;2651;3481;3655;5420;5465;5880;9308;27242;55615;55824;170692	CD55;ADAMTS18;DPP4;FGG;ALOX15;LRRC32;GCNT2;TNFRSF21;ANXA1;IGF2;ITGA6;PODXL;PPARA;PRR5;PAG1;RAC2;BMP4;CD83;CD44;CDH1
GO:0032103	positive regulation of response to external stimulus	http://amigo.geneontology.org/amigo/term/GO:0032103	150	14	5.42213	2.58201	0.0010712	0.0224602	1435;1902;2185;3570;3791;5159;5228;5880;7056;8673;9037;9353;9547;10392	NOD1;CSF1;LPAR1;PTK2B;IL6R;KDR;PDGFRB;PGF;RAC2;THBD;VAMP8;SEMA5A;SLIT2;CXCL14
GO:0003281	ventricular septum development	http://amigo.geneontology.org/amigo/term/GO:0003281	58	8	2.09656	3.81578	0.00107295	0.0224602	652;2263;2626;5308;7042;7049;23414;57493	FGFR2;ZFPM2;GATA4;PITX2;HEG1;BMP4;TGFB2;TGFBR3
GO:0002252	immune effector process	http://amigo.geneontology.org/amigo/term/GO:0002252	434	29	15.688	1.84854	0.00108278	0.0226056	301;306;336;684;715;716;1512;1604;2013;2185;3434;5359;5627;5880;5950;6778;7042;7128;7448;7456;8673;8773;9341;10095;10410;10417;10758;56829;256987	ARPC1B;IFITM3;SPON2;TRAF3IP2;CTSH;CD55;EMP2;PTK2B;SERINC5;ANXA1;ANXA3;APOA2;IFIT1;PLSCR1;PROS1;ZC3HAV1;RAC2;RBP4;STAT6;BST2;TGFB2;TNFAIP3;C1R;C1S;VTN;WIPF1;VAMP8;SNAP23;VAMP3
GO:0001101	response to acid chemical	http://amigo.geneontology.org/amigo/term/GO:0001101	259	20	9.3622	2.13625	0.00116948	0.0243507	360;493;891;1277;1278;1281;1282;1290;1291;1512;2185;5159;5176;5916;5950;6678;7049;8322;80781;130497	COL1A1;COL1A2;COL3A1;COL4A1;COL5A2;COL6A1;OSR1;CTSH;PTK2B;AQP3;ATP2B4;PDGFRB;SERPINF1;RARG;RBP4;SPARC;TGFBR3;COL18A1;FZD4;CCNB1
GO:0010769	regulation of cell morphogenesis involved in differentiation	http://amigo.geneontology.org/amigo/term/GO:0010769	241	19	8.71155	2.18101	0.00120796	0.0250852	1123;2192;2266;2331;3987;5362;5649;6281;6586;9037;9353;9723;10371;10512;10631;23303;26037;54961;91584	SEMA3A;SEMA3C;POSTN;CHN1;FBLN1;FGG;KIF13B;FMOD;SIPA1L1;LIMS1;PLXNA2;SSH3;RELN;S100A10;SLIT3;SEMA5A;PLXNA4;SLIT2;SEMA3E
GO:0048841	regulation of axon extension involved in axon guidance	http://amigo.geneontology.org/amigo/term/GO:0048841	34	6	1.22902	4.88196	0.00122627	0.0252643	5362;9037;9723;10371;10512;91584	SEMA3A;SEMA3C;PLXNA2;SEMA5A;PLXNA4;SEMA3E
GO:0055025	positive regulation of cardiac muscle tissue development	http://amigo.geneontology.org/amigo/term/GO:0055025	34	6	1.22902	4.88196	0.00122627	0.0252643	652;891;2263;2627;7049;23414	FGFR2;ZFPM2;GATA6;BMP4;TGFBR3;CCNB1
GO:0086004	regulation of cardiac muscle cell contraction	http://amigo.geneontology.org/amigo/term/GO:0086004	34	6	1.22902	4.88196	0.00122627	0.0252643	476;1824;1829;1832;2626;5318	DSC2;DSG2;DSP;GATA4;ATP1A1;PKP2
GO:0051247	positive regulation of protein metabolic process	http://amigo.geneontology.org/amigo/term/GO:0051247	1191	63	43.0517	1.46336	0.00125734	0.0256872	246;336;408;493;649;652;653;891;896;960;1435;1464;1512;1601;1612;1902;2013;2185;2192;2263;2266;2651;2690;3481;3570;3791;4323;4921;5118;5159;5168;5618;5649;6464;6502;6591;6790;7042;7128;7430;7448;8322;8454;8754;8826;8975;8986;9464;9554;10392;11030;23551;26147;29116;51196;55615;57214;64065;122953;144165;147372;152503;255743	NOD1;RBPMS;JDP2;CSF1;PRICKLE1;CSPG4;CCBE1;CTSH;SH3D19;DAB2;DAPK1;LPAR1;EMP2;PTK2B;FBLN1;FGFR2;FGG;RASD2;ALOX15;NPNT;PHF19;GCNT2;GHR;MYLIP;APOA2;IGF2;IL6R;KDR;ARRB1;MMP14;DDR2;ATP2B4;PCOLCE;PLCE1;PDGFRB;ENPP2;PRR5;PRLR;RELN;CEMIP;PERP;SHC1;BMP1;SKP2;BMP4;BMP5;SNAI2;AURKA;TGFB2;TNFAIP3;EZR;VTN;FZD4;CUL1;ADAM9;IQGAP1;CCNB1;CCND3;USP13;RPS6KA4;HAND2;SEC22B;CD44
GO:0010002	cardioblast differentiation	http://amigo.geneontology.org/amigo/term/GO:0010002	14	4	0.506065	7.90412	0.0012632	0.0256872	2626;2627;7042;144165	PRICKLE1;GATA4;GATA6;TGFB2
GO:0045662	negative regulation of myoblast differentiation	http://amigo.geneontology.org/amigo/term/GO:0045662	14	4	0.506065	7.90412	0.0012632	0.0256872	652;9547;55796;144165	PRICKLE1;MBNL3;BMP4;CXCL14
GO:0060841	venous blood vessel development	http://amigo.geneontology.org/amigo/term/GO:0060841	14	4	0.506065	7.90412	0.0012632	0.0256872	5308;10512;57493;147372	SEMA3C;CCBE1;PITX2;HEG1
GO:0098911	regulation of ventricular cardiac muscle cell action potential	http://amigo.geneontology.org/amigo/term/GO:0098911	14	4	0.506065	7.90412	0.0012632	0.0256872	1824;1829;1832;5318	DSC2;DSG2;DSP;PKP2
GO:0048568	embryonic organ development	http://amigo.geneontology.org/amigo/term/GO:0048568	358	25	12.9408	1.93187	0.00128383	0.0259765	652;653;860;2034;2202;2263;2487;2626;3091;3214;3791;4323;5125;5308;5916;5950;6692;7042;8323;9368;9421;9464;23414;91461;130497	OSR1;EPAS1;EFEMP1;FGFR2;ZFPM2;FRZB;GATA4;HIF1A;HOXB4;KDR;MMP14;PCSK5;PITX2;RARG;RBP4;BMP4;BMP5;SPINT1;TGFB2;FZD6;RUNX2;PKDCC;SLC9A3R1;HAND1;HAND2
GO:0051056	regulation of small GTPase mediated signal transduction	http://amigo.geneontology.org/amigo/term/GO:0051056	261	20	9.4345	2.11988	0.00128406	0.0259765	395;408;1123;1281;1435;1902;5159;5649;5880;7042;9353;26030;26037;51196;54869;55785;79658;83478;116984;143872	CHN1;ARAP2;COL3A1;CSF1;ARHGAP42;LPAR1;PLEKHG3;SIPA1L1;ARHGAP6;ARRB1;PLCE1;PDGFRB;EPS8L1;FGD6;RELN;RAC2;TGFB2;ARHGAP10;ARHGAP24;SLIT2
GO:0060041	retina development in camera-type eye	http://amigo.geneontology.org/amigo/term/GO:0060041	104	11	3.75934	2.92605	0.00131656	0.0265653	493;1282;3091;3913;5159;5176;5916;5950;7042;8322;8842	COL4A1;HIF1A;LAMB2;ATP2B4;PDGFRB;SERPINF1;RARG;RBP4;TGFB2;FZD4;PROM1
GO:0034333	adherens junction assembly	http://amigo.geneontology.org/amigo/term/GO:0034333	74	9	2.67492	3.36459	0.00133639	0.0268962	395;2185;3791;3987;4323;6281;7205;8826;90102	PTK2B;KDR;ARHGAP6;LIMS1;MMP14;S100A10;TRIP6;IQGAP1;PHLDB2
GO:0032526	response to retinoic acid	http://amigo.geneontology.org/amigo/term/GO:0032526	89	10	3.21713	3.10836	0.00136192	0.0273396	360;1277;1512;2185;5159;5176;5916;5950;8322;130497	COL1A1;OSR1;CTSH;PTK2B;AQP3;PDGFRB;SERPINF1;RARG;RBP4;FZD4
GO:0008064	regulation of actin polymerization or depolymerization	http://amigo.geneontology.org/amigo/term/GO:0008064	137	13	4.95221	2.62509	0.00137367	0.027505	246;822;2185;6712;7456;9037;9353;10095;10788;11135;25802;51474;54961	ARPC1B;IQGAP2;CDC42EP1;PTK2B;ALOX15;LMOD1;LIMA1;SSH3;SPTBN2;WIPF1;CAPG;SEMA5A;SLIT2
GO:0001755	neural crest cell migration	http://amigo.geneontology.org/amigo/term/GO:0001755	47	7	1.69893	4.12023	0.00138301	0.0275511	3091;5308;9037;9464;9723;10371;10512	SEMA3A;SEMA3C;HIF1A;PITX2;SEMA5A;HAND2;SEMA3E
GO:1903391	regulation of adherens junction organization	http://amigo.geneontology.org/amigo/term/GO:1903391	47	7	1.69893	4.12023	0.00138301	0.0275511	395;3791;3987;4323;6281;8826;90102	KDR;ARHGAP6;LIMS1;MMP14;S100A10;IQGAP1;PHLDB2
GO:0060412	ventricular septum morphogenesis	http://amigo.geneontology.org/amigo/term/GO:0060412	35	6	1.26516	4.74247	0.00143553	0.0285225	652;2263;5308;7042;7049;23414	FGFR2;ZFPM2;PITX2;BMP4;TGFB2;TGFBR3
GO:0001649	osteoblast differentiation	http://amigo.geneontology.org/amigo/term/GO:0001649	172	15	6.21737	2.4126	0.00143906	0.0285225	652;860;1021;1277;1291;2263;3570;4921;6238;6591;9464;22801;55366;90993;255743	CDK6;COL1A1;COL6A1;FGFR2;ITGA11;NPNT;IL6R;DDR2;LGR4;RRBP1;BMP4;SNAI2;RUNX2;CREB3L1;HAND2
GO:0055023	positive regulation of cardiac muscle tissue growth	http://amigo.geneontology.org/amigo/term/GO:0055023	24	5	0.86754	5.76342	0.00145119	0.0286903	891;2263;2627;7049;23414	FGFR2;ZFPM2;GATA6;TGFBR3;CCNB1
GO:0040008	regulation of growth	http://amigo.geneontology.org/amigo/term/GO:0040008	526	33	19.0136	1.7356	0.00145808	0.0287539	652;684;891;1435;2185;2263;2487;2627;2690;3091;4323;5167;5362;5950;6197;6464;6586;6595;7042;7049;7430;9037;9353;9723;10371;10512;10516;23414;26524;51196;80014;85004;91584	SEMA3A;SEMA3C;FBLN5;CSF1;PTK2B;FGFR2;ZFPM2;FRZB;GATA6;LATS2;GHR;HIF1A;MMP14;PLCE1;ENPP1;PLXNA2;RBP4;RPS6KA3;SHC1;BMP4;SLIT3;SMARCA2;BST2;TGFB2;TGFBR3;EZR;WWC2;RERG;CCNB1;SEMA5A;PLXNA4;SLIT2;SEMA3E
GO:0030832	regulation of actin filament length	http://amigo.geneontology.org/amigo/term/GO:0030832	138	13	4.98836	2.60607	0.001468	0.0288291	246;822;2185;6712;7456;9037;9353;10095;10788;11135;25802;51474;54961	ARPC1B;IQGAP2;CDC42EP1;PTK2B;ALOX15;LMOD1;LIMA1;SSH3;SPTBN2;WIPF1;CAPG;SEMA5A;SLIT2
GO:0006910	phagocytosis, recognition	http://amigo.geneontology.org/amigo/term/GO:0006910	7	3	0.253033	11.8562	0.00147294	0.0288291	4240;81035;375033	PEAR1;MFGE8;COLEC12
GO:0042487	regulation of odontogenesis of dentin-containing tooth	http://amigo.geneontology.org/amigo/term/GO:0042487	7	3	0.253033	11.8562	0.00147294	0.0288291	652;860;1435	CSF1;BMP4;RUNX2
GO:0090100	positive regulation of transmembrane receptor protein serine/threonine kinase signaling pathway	http://amigo.geneontology.org/amigo/term/GO:0090100	90	10	3.25328	3.07383	0.00148393	0.0289718	649;652;653;1601;2626;2627;7042;7049;11030;255743	RBPMS;DAB2;NPNT;GATA4;GATA6;BMP1;BMP4;BMP5;TGFB2;TGFBR3
GO:0048675	axon extension	http://amigo.geneontology.org/amigo/term/GO:0048675	106	11	3.83164	2.87084	0.00153857	0.0298124	214;2331;3913;5362;6586;9037;9353;9723;10371;10512;91584	SEMA3A;SEMA3C;ALCAM;FMOD;LAMB2;PLXNA2;SLIT3;SEMA5A;PLXNA4;SLIT2;SEMA3E
GO:0050866	negative regulation of cell activation	http://amigo.geneontology.org/amigo/term/GO:0050866	106	11	3.83164	2.87084	0.00153857	0.0298124	301;558;652;2266;2615;7056;7128;7301;27242;55824;170692	ADAMTS18;FGG;LRRC32;TNFRSF21;ANXA1;AXL;PAG1;BMP4;THBD;TNFAIP3;TYRO3
GO:0030162	regulation of proteolysis	http://amigo.geneontology.org/amigo/term/GO:0030162	549	34	19.845	1.71328	0.0015413	0.0298124	334;408;684;831;871;891;960;1471;1512;1601;1604;1612;1800;2185;2192;4323;5118;5176;5627;6197;6590;6692;6790;7448;7980;8454;8754;10392;10935;64065;144165;147372;152503;647174	NOD1;PRDX3;PRICKLE1;CST3;CCBE1;CTSH;SH3D19;DAB2;CD55;DAPK1;DPEP1;PTK2B;FBLN1;APLP2;ARRB1;MMP14;PCOLCE;SERPINF1;PROS1;RPS6KA3;PERP;SERPINE3;SLPI;SPINT1;AURKA;BST2;VTN;TFPI2;CAST;CUL1;SERPINH1;ADAM9;CCNB1;CD44
GO:0018108	peptidyl-tyrosine phosphorylation	http://amigo.geneontology.org/amigo/term/GO:0018108	265	20	9.57909	2.08788	0.00154222	0.0298124	558;960;1464;2185;2202;2263;2690;3481;3570;3791;4921;5159;5168;5618;5649;6464;7301;7448;8826;91461	CSPG4;PTK2B;EFEMP1;FGFR2;GHR;IGF2;IL6R;KDR;DDR2;PDGFRB;ENPP2;AXL;PRLR;RELN;SHC1;TYRO3;VTN;IQGAP1;PKDCC;CD44
GO:0045926	negative regulation of growth	http://amigo.geneontology.org/amigo/term/GO:0045926	192	16	6.94032	2.30537	0.00163124	0.0314556	652;684;2487;3091;5167;5950;6586;6595;7042;9037;9353;9723;10371;10512;80014;85004	SEMA3A;SEMA3C;FRZB;HIF1A;ENPP1;RBP4;BMP4;SLIT3;SMARCA2;BST2;TGFB2;WWC2;RERG;SEMA5A;SLIT2;SEMA3E
GO:0002687	positive regulation of leukocyte migration	http://amigo.geneontology.org/amigo/term/GO:0002687	62	8	2.24115	3.5696	0.0016691	0.031725	1435;2185;3554;3570;4323;5228;5880;9547	CSF1;PTK2B;IL1R1;IL6R;MMP14;PGF;RAC2;CXCL14
GO:0014032	neural crest cell development	http://amigo.geneontology.org/amigo/term/GO:0014032	62	8	2.24115	3.5696	0.0016691	0.031725	3091;5308;6591;9037;9464;9723;10371;10512	SEMA3A;SEMA3C;HIF1A;PITX2;SNAI2;SEMA5A;HAND2;SEMA3E
GO:0022602	ovulation cycle process	http://amigo.geneontology.org/amigo/term/GO:0022602	62	8	2.24115	3.5696	0.0016691	0.031725	174;408;4323;6586;7042;8322;9353;9510	AFP;ARRB1;MMP14;SLIT3;TGFB2;FZD4;SLIT2;ADAMTS1
GO:0002067	glandular epithelial cell differentiation	http://amigo.geneontology.org/amigo/term/GO:0002067	36	6	1.30131	4.61074	0.00167094	0.031725	652;653;1021;2263;2627;5916	CDK6;FGFR2;GATA6;RARG;BMP4;BMP5
GO:0031018	endocrine pancreas development	http://amigo.geneontology.org/amigo/term/GO:0031018	36	6	1.30131	4.61074	0.00167094	0.031725	301;652;653;1021;2627;3570	CDK6;GATA6;ANXA1;IL6R;BMP4;BMP5
GO:2000736	regulation of stem cell differentiation	http://amigo.geneontology.org/amigo/term/GO:2000736	36	6	1.30131	4.61074	0.00167094	0.031725	1021;2626;2627;3214;7042;144165	CDK6;PRICKLE1;GATA4;GATA6;HOXB4;TGFB2
GO:0034114	regulation of heterotypic cell-cell adhesion	http://amigo.geneontology.org/amigo/term/GO:0034114	15	4	0.542213	7.37718	0.00167375	0.031725	246;960;2266;2651	FGG;ALOX15;GCNT2;CD44
GO:0007409	axonogenesis	http://amigo.geneontology.org/amigo/term/GO:0007409	365	25	13.1938	1.89482	0.00167763	0.031725	214;1123;2263;2331;3908;3913;4060;4147;5362;5649;6586;6712;7042;7430;9037;9353;9723;10371;10417;10512;23303;26037;54961;91584;137970	SEMA3A;SPON2;SEMA3C;CHN1;UNC5D;ALCAM;FGFR2;KIF13B;FMOD;SIPA1L1;LAMA2;LAMB2;LUM;MATN2;PLXNA2;SSH3;RELN;SLIT3;SPTBN2;TGFB2;EZR;SEMA5A;PLXNA4;SLIT2;SEMA3E
GO:0018212	peptidyl-tyrosine modification	http://amigo.geneontology.org/amigo/term/GO:0018212	267	20	9.65138	2.07224	0.00168707	0.0318266	558;960;1464;2185;2202;2263;2690;3481;3570;3791;4921;5159;5168;5618;5649;6464;7301;7448;8826;91461	CSPG4;PTK2B;EFEMP1;FGFR2;GHR;IGF2;IL6R;KDR;DDR2;PDGFRB;ENPP2;AXL;PRLR;RELN;SHC1;TYRO3;VTN;IQGAP1;PKDCC;CD44
GO:0007229	integrin-mediated signaling pathway	http://amigo.geneontology.org/amigo/term/GO:0007229	77	9	2.78336	3.2335	0.00177357	0.0333334	1281;1601;2013;2185;2192;3655;8754;9510;22801	COL3A1;DAB2;EMP2;PTK2B;FBLN1;ITGA11;ITGA6;ADAM9;ADAMTS1
GO:0061005	cell differentiation involved in kidney development	http://amigo.geneontology.org/amigo/term/GO:0061005	49	7	1.77123	3.95206	0.00177546	0.0333334	652;3913;5420;8826;8842;55366;130497	OSR1;LAMB2;PODXL;LGR4;BMP4;IQGAP1;PROM1
GO:0001570	vasculogenesis	http://amigo.geneontology.org/amigo/term/GO:0001570	63	8	2.27729	3.51294	0.00185282	0.0346198	2013;3791;5159;5308;7049;8322;23414;57493	EMP2;ZFPM2;KDR;PDGFRB;PITX2;HEG1;TGFBR3;FZD4
GO:0031100	animal organ regeneration	http://amigo.geneontology.org/amigo/term/GO:0031100	63	8	2.27729	3.51294	0.00185282	0.0346198	306;336;558;4837;5228;6790;7049;7448	ANXA3;APOA2;NNMT;PGF;AXL;AURKA;TGFBR3;VTN
GO:0006909	phagocytosis	http://amigo.geneontology.org/amigo/term/GO:0006909	159	14	5.74745	2.43586	0.00187232	0.0349009	246;301;306;311;558;3953;4240;7301;7456;10095;10417;81035;83871;375033	ARPC1B;SPON2;ALOX15;ANXA1;ANXA3;ANXA11;PEAR1;LEPR;MFGE8;AXL;TYRO3;WIPF1;COLEC12;RAB34
GO:0016485	protein processing	http://amigo.geneontology.org/amigo/term/GO:0016485	177	15	6.39811	2.34444	0.0019124	0.035553	165;1512;1515;1522;1604;2266;4311;4323;5125;5627;5653;7448;8532;64065;147372	CCBE1;CTSH;CTSV;CTSZ;CD55;AEBP1;FGG;MME;MMP14;PCSK5;PROS1;KLK6;PERP;VTN;CPZ
GO:0042325	regulation of phosphorylation	http://amigo.geneontology.org/amigo/term/GO:0042325	1095	58	39.5815	1.46533	0.00192182	0.035553	246;408;493;624;649;652;653;891;896;960;1435;1464;1601;1634;1902;2013;2185;2192;2263;2266;2651;2690;3091;3481;3570;3655;3791;4921;5159;5167;5168;5465;5618;5649;5880;6464;7042;7049;7128;7430;7448;8322;8754;8826;8986;9353;9368;9464;10392;10935;11030;26524;27250;51196;55615;57214;222658;255743	NOD1;PRDX3;RBPMS;CSF1;CSPG4;DAB2;DCN;LPAR1;EMP2;PTK2B;FBLN1;KCTD20;FGFR2;FGG;ALOX15;NPNT;GCNT2;LATS2;GHR;PDCD4;HIF1A;IGF2;IL6R;ITGA6;KDR;ARRB1;DDR2;ATP2B4;PLCE1;PDGFRB;ENPP1;ENPP2;PPARA;PRR5;PRLR;RELN;CEMIP;RAC2;BDKRB2;SHC1;BMP1;BMP4;BMP5;TGFB2;TGFBR3;TNFAIP3;EZR;VTN;FZD4;ADAM9;IQGAP1;CCNB1;CCND3;RPS6KA4;SLIT2;SLC9A3R1;HAND2;CD44
GO:0034260	negative regulation of GTPase activity	http://amigo.geneontology.org/amigo/term/GO:0034260	37	6	1.33746	4.48612	0.00193455	0.035553	408;6242;8826;9353;10788;50848	IQGAP2;ARRB1;F11R;RTKN;IQGAP1;SLIT2
GO:0045071	negative regulation of viral genome replication	http://amigo.geneontology.org/amigo/term/GO:0045071	37	6	1.33746	4.48612	0.00193455	0.035553	684;3434;5359;6590;10410;56829	IFITM3;IFIT1;PLSCR1;ZC3HAV1;SLPI;BST2
GO:0055021	regulation of cardiac muscle tissue growth	http://amigo.geneontology.org/amigo/term/GO:0055021	37	6	1.33746	4.48612	0.00193455	0.035553	891;2263;2627;5950;7049;23414	FGFR2;ZFPM2;GATA6;RBP4;TGFBR3;CCNB1
GO:0072577	endothelial cell apoptotic process	http://amigo.geneontology.org/amigo/term/GO:0072577	37	6	1.33746	4.48612	0.00193455	0.035553	2266;3791;7128;9037;27250;80781	FGG;PDCD4;KDR;TNFAIP3;COL18A1;SEMA5A
GO:0007264	small GTPase mediated signal transduction	http://amigo.geneontology.org/amigo/term/GO:0007264	515	32	18.616	1.71895	0.00199663	0.0366079	395;408;1123;1278;1281;1435;1902;5159;5337;5649;5880;6242;6464;7042;9353;11135;23179;23348;23551;26030;26037;51196;51715;54869;55785;79658;83478;83871;85004;116984;143872;326624	CDC42EP1;CHN1;ARAP2;COL1A2;COL3A1;CSF1;ARHGAP42;LPAR1;RGL1;DOCK9;RASD2;PLEKHG3;SIPA1L1;RAB37;ARHGAP6;ARRB1;PLCE1;PDGFRB;RAB23;PLD1;EPS8L1;FGD6;RELN;RAC2;RTKN;SHC1;TGFB2;ARHGAP10;ARHGAP24;RAB34;RERG;SLIT2
GO:0001890	placenta development	http://amigo.geneontology.org/amigo/term/GO:0001890	126	12	4.55459	2.63471	0.0020111	0.0367871	653;899;1515;1634;2034;2057;2263;3091;5740;6692;9421;10935	PRDX3;CTSV;DCN;EPAS1;EPOR;FGFR2;HIF1A;PTGIS;BMP5;SPINT1;CCNF;HAND1
GO:0034109	homotypic cell-cell adhesion	http://amigo.geneontology.org/amigo/term/GO:0034109	64	8	2.31344	3.45805	0.00205212	0.0374501	1824;1829;1832;2266;5318;7301;10398;170692	MYL9;ADAMTS18;DSC2;DSG2;DSP;FGG;PKP2;TYRO3
GO:0022408	negative regulation of cell-cell adhesion	http://amigo.geneontology.org/amigo/term/GO:0022408	94	10	3.39787	2.94302	0.00206388	0.0375769	301;652;999;2266;2615;5420;5465;27242;55824;170692	ADAMTS18;FGG;LRRC32;TNFRSF21;ANXA1;PODXL;PPARA;PAG1;BMP4;CDH1
GO:0032270	positive regulation of cellular protein metabolic process	http://amigo.geneontology.org/amigo/term/GO:0032270	1122	59	40.5575	1.45472	0.00207449	0.0376826	246;408;493;649;652;653;891;896;960;1435;1464;1512;1601;1612;1902;2013;2185;2192;2263;2266;2651;2690;3481;3570;3791;4323;4921;5118;5159;5168;5618;5649;6464;6502;6591;6790;7042;7128;7430;7448;8322;8454;8754;8826;8986;9464;10392;11030;23551;26147;51196;55615;57214;64065;122953;144165;147372;152503;255743	NOD1;RBPMS;JDP2;CSF1;PRICKLE1;CSPG4;CCBE1;CTSH;SH3D19;DAB2;DAPK1;LPAR1;EMP2;PTK2B;FBLN1;FGFR2;FGG;RASD2;ALOX15;NPNT;PHF19;GCNT2;GHR;IGF2;IL6R;KDR;ARRB1;MMP14;DDR2;ATP2B4;PCOLCE;PLCE1;PDGFRB;ENPP2;PRR5;PRLR;RELN;CEMIP;PERP;SHC1;BMP1;SKP2;BMP4;BMP5;SNAI2;AURKA;TGFB2;TNFAIP3;EZR;VTN;FZD4;CUL1;ADAM9;IQGAP1;CCNB1;CCND3;RPS6KA4;HAND2;CD44
GO:0001953	negative regulation of cell-matrix adhesion	http://amigo.geneontology.org/amigo/term/GO:0001953	26	5	0.939835	5.32008	0.00211622	0.0381748	395;4323;9723;10631;90102	POSTN;ARHGAP6;MMP14;PHLDB2;SEMA3E
GO:0006956	complement activation	http://amigo.geneontology.org/amigo/term/GO:0006956	26	5	0.939835	5.32008	0.00211622	0.0381748	715;716;1604;5627;7448	CD55;PROS1;C1R;C1S;VTN
GO:1902742	apoptotic process involved in development	http://amigo.geneontology.org/amigo/term/GO:1902742	26	5	0.939835	5.32008	0.00211622	0.0381748	652;6586;7042;9353;9464	BMP4;SLIT3;TGFB2;SLIT2;HAND2
GO:0050679	positive regulation of epithelial cell proliferation	http://amigo.geneontology.org/amigo/term/GO:0050679	127	12	4.59073	2.61396	0.00215031	0.0386731	652;653;1001;2263;3091;3791;3912;3915;5228;7128;9037;130497	CDH3;OSR1;FGFR2;HIF1A;KDR;LAMB1;LAMC1;PGF;BMP4;BMP5;TNFAIP3;SEMA5A
GO:0060348	bone development	http://amigo.geneontology.org/amigo/term/GO:0060348	144	13	5.20524	2.49748	0.00215383	0.0386731	652;860;871;1277;1305;2263;3214;4323;5308;5358;5916;6678;51715	COL1A1;COL13A1;FGFR2;HOXB4;MMP14;RAB23;PITX2;PLS3;RARG;BMP4;SPARC;RUNX2;SERPINH1
GO:0018149	peptide cross-linking	http://amigo.geneontology.org/amigo/term/GO:0018149	16	4	0.57836	6.91611	0.00216854	0.0386731	301;1281;1634;1832	COL3A1;DCN;DSP;ANXA1
[truncated: 48 more rows]
