# Supplementary material for: Functionalization of Brain Region-specific Spheroids with Isogenic Microglia-like Cells
Source: Sci Rep. 2019 Jul 30;9:11055. doi: 10.1038/s41598-019-47444-6 (PMC6667451; doi:10.1038/s41598-019-47444-6)
Supplement: Supplementary file 4 — Supple Spreadsheet 3 [file 41598_2019_47444_MOESM4_ESM.xlsx]

## Sheet: Sheet1
ID:GO:0031012 Name:extracellular matrix
C=395; O=69; E=12.24; R=5.64; PValue=0e+00; FDR=0e+00
userid	Gene Symbol	Gene Name	Entrez Gene
EDIL3	EDIL3	EGF like repeats and discoidin domains 3	10085
SPON2	SPON2	spondin 2	10417
FBLN5	FBLN5	fibulin 5	10516
POSTN	POSTN	periostin	10631
COL1A1	COL1A1	collagen type I alpha 1 chain	1277
COL1A2	COL1A2	collagen type I alpha 2 chain	1278
COL3A1	COL3A1	collagen type III alpha 1 chain	1281
COL4A1	COL4A1	collagen type IV alpha 1 chain	1282
COL5A2	COL5A2	collagen type V alpha 2 chain	1290
COL6A1	COL6A1	collagen type VI alpha 1 chain	1291
COL6A2	COL6A2	collagen type VI alpha 2 chain	1292
COL8A2	COL8A2	collagen type VIII alpha 2 chain	1296
COL9A3	COL9A3	collagen type IX alpha 3 chain	1299
COL15A1	COL15A1	collagen type XV alpha 1 chain	1306
CST3	CST3	cystatin C	1471
CCBE1	CCBE1	collagen and calcium binding EGF domains 1	147372
CCDC80	CCDC80	coiled-coil domain containing 80	151887
DCN	DCN	decorin	1634
AEBP1	AEBP1	AE binding protein 1	165
OLFML2A	OLFML2A	olfactomedin like 2A	169611
ADAMTS18	ADAMTS18	ADAM metallopeptidase with thrombospondin type 1 motif 18	170692
ADAMTS19	ADAMTS19	ADAM metallopeptidase with thrombospondin type 1 motif 19	171019
DSP	DSP	desmoplakin	1832
FBLN1	FBLN1	fibulin 1	2192
EFEMP1	EFEMP1	EGF containing fibulin like extracellular matrix protein 1	2202
FGFR2	FGFR2	fibroblast growth factor receptor 2	2263
NID2	NID2	nidogen 2	22795
FMOD	FMOD	fibromodulin	2331
NPNT	NPNT	nephronectin	255743
EGFL6	EGFL6	EGF like domain multiple 6	25975
LAMA1	LAMA1	laminin subunit alpha 1	284217
LMCD1	LMCD1	LIM and cysteine rich domains 1	29995
EFEMP2	EFEMP2	EGF containing fibulin like extracellular matrix protein 2	30008
ADAMTSL5	ADAMTSL5	ADAMTS like 5	339366
FREM2	FREM2	FRAS1 related extracellular matrix protein 2	341640
ITGA6	ITGA6	integrin subunit alpha 6	3655
LAMA2	LAMA2	laminin subunit alpha 2	3908
LAMB1	LAMB1	laminin subunit beta 1	3912
LAMB2	LAMB2	laminin subunit beta 2	3913
LAMC1	LAMC1	laminin subunit gamma 1	3915
LGALS3BP	LGALS3BP	galectin 3 binding protein	3959
LUM	LUM	lumican	4060
MATN2	MATN2	matrilin 2	4147
MFGE8	MFGE8	milk fat globule-EGF factor 8 protein	4240
MGP	MGP	matrix Gla protein	4256
MMP14	MMP14	matrix metallopeptidase 14	4323
PCOLCE	PCOLCE	procollagen C-endopeptidase enhancer	5118
SERPINF1	SERPINF1	serpin family F member 1	5176
PLSCR1	PLSCR1	phospholipid scramblase 1	5359
ADAMTSL4	ADAMTSL4	ADAMTS like 4	54507
RELN	RELN	reelin	5649
SMOC2	SMOC2	SPARC related modular calcium binding 2	64094
BMP1	BMP1	bone morphogenetic protein 1	649
BMP4	BMP4	bone morphogenetic protein 4	652
SLIT3	SLIT3	slit guidance ligand 3	6586
SLPI	SLPI	secretory leukocyte peptidase inhibitor	6590
SPARC	SPARC	secreted protein acidic and cysteine rich	6678
TGFB2	TGFB2	transforming growth factor beta 2	7042
TGFBR3	TGFBR3	transforming growth factor beta receptor 3	7049
COL14A1	COL14A1	collagen type XIV alpha 1 chain	7373
VTN	VTN	vitronectin	7448
TFPI2	TFPI2	tissue factor pathway inhibitor 2	7980
FRAS1	FRAS1	Fraser extracellular matrix complex subunit 1	80144
COL18A1	COL18A1	collagen type XVIII alpha 1 chain	80781
COL21A1	COL21A1	collagen type XXI alpha 1 chain	81578
CRISPLD2	CRISPLD2	cysteine rich secretory protein LCCL domain containing 2	83716
CPZ	CPZ	carboxypeptidase Z	8532
SLIT2	SLIT2	slit guidance ligand 2	9353
ADAMTS1	ADAMTS1	ADAM metallopeptidase with thrombospondin type 1 motif 1	9510
